# Supplementary material for: A Comprehensive Genome-Wide Study on Tissue-Specific and Abiotic Stress-Specific miRNAs in Triticum aestivum
Source: PLoS One. 2014 Apr 23;9(4):e95800. doi: 10.1371/journal.pone.0095800 (PMC3997425; doi:10.1371/journal.pone.0095800)
Supplement: File S1 — includes the following: Table S1. List of identified known microRNAs in wheat, their precursor information and read counts in each library. Table S2. List of identified variants of known microRNAs in wheat, their precursor information and abundance. Table S3. List of identified true novel microRNAs in wheat, their precursor information and normalized read counts in each library. Table S4. List of identified candidate novel microRNAs in wheat, their precursor information and normalized read counts in each library. Table S5.1. List of wheat miRNA sequences mapping onto genome sequence of ancestral species (Aegilops speltoides, Triticum urartu and Aegilops tauschii). The table contains precursor information along with the total abundance of miRNA sequence. Table S5.2. List of wheat miRNA sequences mapping onto genome sequence of Brachypodium distachyon. The table contains mapping summary, precursor information along with the total abundance of miRNA sequence. Table S5.3. List of wheat miRNA sequences mapping onto genome sequence of Hordeum vulgare. The table contains mapping summary, precursor information along with the total abundance of miRNA sequence. Table S5.4. List of wheat miRNA sequences mapped onto genome sequence of Oryza sativa. The table contains mapping summary, precursor information along with the total abundance of miRNA sequence. Table S6.1. Comprehensive list of predicted targets of identified known miRNAs in wheat. Table S6.2. List of predicted targets of true novel miRNAs in wheat. Table S6.3. Predicted targets of candidate novel miRNAs in wheat. Table S7.1. Gene ontology analysis of predicted targets of known miRNAs in wheat. Table S7.2. Gene ontology analysis of predicted targets of novel miRNAs in wheat. Table S8. Details of the primers employed in this study. (XLS) [file pone.0095800.s004.xls]

## Sheet: Sheet1
Full Title:
A Comprehensive Genome-wide Study on Tissue-specific and Abiotic Stress-specific miRNAs in Triticum aestivum
Authors:
Ritu Pandey1*, Gopal Joshi1, 2*, Ankur R. Bhardwaj2, Manu Agarwal2$, Surekha Katiyar-Agarwal1#

## Sheet: S1
Additional Table 1. List of identified known microRNAs in wheat, their precursor information and read counts in each library.
S. No.	Identified Species	ID	SEQUENCE	FAMILY	STAR Sequence	Length	Abundance	Chromosome	Precursor Sequence	Start	End	Orientation	TPM_C	TPM_HS	TPM_SS	TPM_WDS	TPM_Shoot	TPM_Root	TPM_Leaf	TPM_Spikelet
1	tae-miR156	miR156	UGACAGAAGAGAGUGAGCACA	MIR156		21	3182	CL902915.1	TCCTCTCTCTCTCTCTCTCTGCGTGTCGACCGTCTGCTGTGTCCGATGGGATCGGTCGGGGGCTGCGGTGGAGGGTTGATGATGGTGCGAATGGCTGACAGAAGAGAGTGAGCACACAGCGGCAGACTACGTCTGGTAAAGAGGACGGATGGATGCGAAGAGAGATATAGACGCAGCTGCTGTTGCGTGCTCACCCTCTCTCTGTCAGCGTTCCGCCATCAATCAATCTATCCATCCATCTCCCCTTGCCGTTCCCATCGCTTCGCAGCTCGACTGCC	427	716	- [Negative strand]	35.0645	77.5812	82.6297	76.9581	44.3918	23.5876	192.669	5.01825
2	zma-miR156i-5p	miR156i	UGACAGAAGAGAGUGAGCAC	MIR156	GCUCACCCUCUCUCUGUCAGC(77)	20	531648	gi|51666269|gb|CL902915.1|CL902915 CSHC2290 1188HC library Triticm aestivm genomic clone 1188HC01O15	GGCTGACAGAAGAGAGTGAGCACACAGCGGCAGACTACGTCTGGTAAAGAGGACGGATGGATGCGAAGAGAGATATAGACGCAGCTGCTGTTGCGTGCTCACCCTCTCTCTGTCAGCT	602	621	- [Negative strand]	3820.68	11679.1	12590.1	13770	9269.96	4994.81	32792	568.783
3	tae-miR159a	miR159a	UUUGGAUUGAAGGGAGCUCUG	MIR159		21	607	CA731881	GTGGAGCTCCTATCATTCCAATGAAGGGTCTACCGGAAGGGTTTGTGCAGCTGCTCGTTCATGGTTCCCACTATCCTATCTCCATAGAAAACGAGGAGAGAGGCCTGTGGTTTGCATGACCGAGGAGCCGCTTCGATCCCTCGCTGACCGCTGTTTGGATTGAAGGGAGCTCTGCAT	258	434	+ [Positive strand]	5.00921	14.1863	12.4359	12.8593	24.981	40.361	19.8739	2.15068
4	tae-miR159b	miR159b	UUUGGAUUGAAGGGAGCUCUG	MIR159		21	607	CA484819	GAGCTCCTTTCGGTCCAAAAAGGGGTGTTGCTGTGGGTCGATTGAGCTGCTGGGTCATGGATCCCGTTAGCCTACTCCATGTTCATCATTCAGCTCGAGATCTGAAAGAAACTACTCCAATTTATACTAATAGTATGTGTGTAGATAGGAAAATGATGGAGTACTCGTTGTTGGGATAGGCTTATGGCTTGCATGCCCCAGGAGCTGCATCAACCCTACATGGACCCTCTTTGGATTGAAGGGAGCTCTGCATCT	231	485	+ [Positive strand]	5.00921	14.1863	12.4359	12.8593	24.981	40.361	19.8739	2.15068
5	tae-miR319	miR319	UUGGACUGAAGGGAGCUCCCU	MIR159		21	4	CA483944	AGTTTGAGGGAGCTCACTTCAGTCCACTCATGGGAGGTAGCGGGGATTGAACGAGCTGCCGACTCATTCACTCGAGCACACAGTAGATATGAGACTAGTCCAGGGCATACCAGTATGTTACAATATGTACTGTGCGAATGAGCGAATGCAGCGGGAGATTGTTCTCTCTTTCCTCCTCCATGCTTGGACTGAAGGGAGCTCCCTCATCTCT	88	298	- [Negative strand]	0.192662	0	0.276354	0.395671	0	0	0	0
6	tae-miR160	miR160	UGCCUGGCUCCCUGUAUGCCA	MIR160		20	239	gi|93162853|gb|CJ641547.1|CJ641547 CJ641547 Y.Ogihara npblished cDNA library Wh_EMC Triticm aestivm cDNA clone whec5i21 5'	ATGCCTGGCTCCCTGTATGCCACTCGCGTAGCTGCCAACTCCCCAAACCTTGCGTTGGCTCTACCGCGGATGGCGTGCGAGGAGCCAAGCAT	409	429	+ [Positive strand]	7.70647	6.87147	7.46155	4.55022	3.71339	5.76586	8.68738	1.72054
7	osa-miR164d	miR164d	UGGAGAAGCAGGGCACGUGCU	MIR164	CACGUGCGCUCCUUCUCCAGC(2)	21	669	gnl|SRA|ERR016581.45716.2 GHY6XPR01BQCPS.2 length=818	GGGGCGAGCGAACGGTGCTGGAGAAGCAGGGCACGTGCTCGATCCATCGACCCAAAGCGGTTGCAGCACGTGCGCTCCTTCTCCAGCATGGCTTCTCGCCCC	489	509	- [Negative strand]	19.6515	16.8462	13.8177	16.4204	12.4905	12.0559	30.9413	0.143379
8	tae-miR164	miR164	UGGAGAAGCAGGGCACGUGCA	MIR164		21	2070	gi|25426214|gb|CA704421.1|CA704421 wdk1c.pk012.d21 wdk1c Triticm aestivm cDNA clone wdk1c.pk012.d21 5' end	GCGCGAGGTGGAGAAGCAGGGCACGTGCATCCATTTCCAGCTCGGCATTCCCGGCGTCCGGCCGGCCGGCTGCCGCGGCCTTGCCTGGCTGGGTAGTGCGTCGCTCGATCCGGCCGTGCGCCGGCGGCCGGCCCTTGCATGCATGTGCCTTTCTTCTCCACCGTGC	10	30	+ [Positive strand]	19.0735	17.5112	26.2536	24.5316	76.1244	27.2568	133.405	7.02555
9	vvi-miR166a	miR166a	UCGGACCAGGCUUCAUUCC	MIR166		19	255	gnl|SRA|ERR016581.195438.2 GHY6XPR02BHFF4.2 length=1309	CTCTCGTCCTGTCCTCGTACCCTCGACTCCGTCCTGATCGGATCGAGACGGAAGTCGAAGATCCGGATCGAGGGGAGCAGACGAGTAGACGTGCGTAGANCTCGGACCAGGCTTCATTCCCCCAAAGACCAAGGCTCCGGCACGATCGATCCATCGATCCATCTCGCCCGTGTCGGGATCCACGGTTGGTTAATCGCCTCGTCCCGAATCCGAGACGGG	401	383	- [Negative strand]	7.51381	8.86642	7.46155	10.6831	3.20701	6.29003	6.18827	1.72054
10	vvi-miR166d	miR166	UCGGACCAGGCUUCAUUCCCC	MIR166		21	14388	gi|312480690|gb|HP627959.1| TSA: Triticm aestivm cltivar Bobwhite isotig18739.flagleaf mRNA seqence	GGGGAATGACGCCGGGTCCGAAAGAGAGACGCGCGCATGGCGTGCGTGTGGCGCGTTTCGGACCAGGCTTCATTCCCC	286	306	- [Negative strand]	611.701	844.526	759.972	920.529	233.606	1693.59	104.487	202.737
11	bna-miR167a	miR167a	UGAAGCUGCCAGCAUGAUCUAA	MIR167_1		22	50	gnl|SRA|ERR016533.529978.2 GG1XCTX01DSELV.2 length=494	TCCCGTCGTCTATATAAGCATGCACGGGGTATCGTATCCTCCATGGATTGGAAGCAGCAGCTAGGGTGTAGTCTGGTAGTTCGAGTGCCCAAGAGAAAGCGTGAAGCTGCCAGCATGATCTAACTCTTGAACCAGCTAGCTTCCGCGGGGTGGTTAGATCGTGCTGTGACAGTTTCACCCTTTCCCTGTTGGGCACATGACAGAGAGCGACACCGCAATCCG	370	349	- [Negative strand]	0.192662	0	0.276354	0	3.20701	1.04834	3.21314	0
12	tae-miR167a	miR167a	UGAAGCUGCCAGCAUGAUCUA	MIR167_1		21	10899	gi|143399055|gb|CJ833771.1|CJ833771 CJ833771 Y. Ogihara npblished cDNA library	GTGCCCAAGAGAAAGCGTGAAGCTGCCAGCATGATCTAACTCTTGAACCAGCTAGCTTCCGCGGGGTGGTTAGATCGTGCTGTGACAGTTTCACCCTTTCCCTGTTGGGCAC	33	53	+ [Positive strand]	84.0006	92.8757	56.9288	57.5702	474.976	93.3022	605.855	209.906
13	tae-miR167b	miR167b	UGAAGCUGACAGCAUGAUCUA	MIR167_1		21	12	CK209889	CTGCCCAAGGGAACGAGTGAAGCTGACAGCATGATCTATCTCCGAGTGATCAAACAAGAAACGCTGCGGCAGCCTCACTTCTTCCCGGCG	362	451	+ [Positive strand]	0.385324	0.664981	0	0.197836	0.16879	0	0.476021	0.143379
14	ccl-miR167a	miR167	UGAAGCUGCCAGCAUGAUCUGA	MIR167_1	AGGUCAUGCUGGAGUUUCAUC(35)	22	2313	gi|391092574|gb|JV910688.1| TSA: Triticm aestivm Ta_Contig27751.ansp mRNA seqence	AGCTGGTGAAGCTGCCAGCATGATCTGATGACCTAAGTCATGGATCAGAATCCATGTCAATCAGGTCATGCTGGAGTTTCATCTGCT	92	113	+ [Positive strand]	83.4226	161.812	136.519	129.78	1900.92	7415.95	332.857	236.145
15	tcc-miR169g	miR169g	UAGCCAGGGAUGACUUGCCUA	MIR169_1		21	2	gnl|SRA|ERR016533.1244733.2 GG1XCTX02FZ8XC.2 length=467	AAGAAACACTGAGCGCCAAGAACTGAAGAGACCGAAGTTCAGTAATGCTAATGCATCAGCAGAGAGCAAGCCTTACATGGCTGCAAGGGCCTCATCTCTGATAGCCAGGGATGACTTGCCTATGTCTTGTTCCTCCCTCAAGGCTTAATTGGCCTTGGGGTGTGGTTTCATGGGCAGTCTCCTTGGCTAGCCTGAGTGGCTCTTGCCGCCCATGCTAGGCT	240	220	- [Negative strand]	0	0	0	0	0.33758	0	0	0
16	bdi-miR169k-5p	miR169k	UAGCCAAGGAUGAUUUGCCUGU	MIR169_1		22	9	gi|19956307|gb|BJ225371.1|BJ225371 BJ225371 Y. Ogihara npblished cDNA library	GGTAAGAGGCCATCTTCGATAGCCAAGGATGATTTGCCTGTGAAACTCCCTTGGCAGCCGAGCTCTCTGCCACAGAGAGCGGCGTCCGGCGGTTCCATGGGCAAGTCACCCTGGGCTACCCGAAGTACCTCTTACC	500	521	- [Negative strand]	0	0	0	0	1.35032	0	0	0.143379
17	ath-miR169h	miR169	UAGCCAAGGAUGACUUGCCUG	MIR169_1	AGGCAGUCUCCUUGGCUAGC(7)	21	111	gi|383556912|gb|HX098157.1|HX098157 HX098157 Triticm aestivm cv. Norin 4 leaf library Triticm aestivm cDNA clone rwhxp17056j16	TAGCCAAGGATGACTTGCCTGTGGATATATAGCTTGATCGATTGCAGTTACATCTCTGCATGTATATATGTGATCTCTCACTATGTACAACAGGCAGTCTCCTTGGCTA	193	213	- [Negative strand]	8.47712	5.54151	4.97436	4.74806	8.94588	20.4426	0	0.573514
18	tae-miR171a	miR171a	UGAUUGAGCCGUGCCAAUAUC	MIR171_1		21	1124	gi|32685227|gb|CD910903.1|CD910903 G550.100J02F010412 G550 Triticm aestivm cDNA clone G550100J02	GATGTTGGCTCGACTCACTCAGACCACGCCTGCCGGCCGGCCGTAGCCATGCATCTGCATGCGGTGGTGGCTCTGATTGAGCCGTGCCAATATC	165	185	+ [Positive strand]	22.9268	24.826	17.963	15.0355	29.0319	14.1526	47.7211	21.7935
19	tae-miR171b	miR171b	UUGAGCCGUGCCAAUAUCACG	MIR171_1		21	6	BJ275219	TGAGTTAATCCTGCGAGGGGAGTGAACGCGGTATTGGTGCGGTTCAATCAGAGAGCTGGCGCCCCAGGAGGCAAGGGGTTCCTCCCTTCGATTGAGCCGTGCCAATATCACGCGGTTTCTCATGAATCGCATCCTCCT	329	466	- [Negative strand]	0.192662	0	0.276354	0.197836	0	0.524169	0.23801	0
20	bdi-miR171c-5p	miR171	CGGUAUUGGUGCGGUUCAAUC	MIR171_1	GAUUGAGCCGUGCCAAUAUC(2)	21	9	gi|20099395|gb|BJ275219.1|BJ275219 BJ275219 Y. Ogihara npblished cDNA library	CGGTATTGGTGCGGTTCAATCAGAGAGCTGGCGCCCCAGGAGGCAAGGGGTTCCTCCCTTCGATTGAGCCGTGCCAATATC	418	438	- [Negative strand]	0.963309	0.22166	0.276354	0.395671	0.16879	5.76586	0.357015	0.143379
21	ath-miR172e	miR172e	GGAAUCUUGAUGAUGCUGCAU	MIR172		21	379	gnl|SRA|ERR016581.289654.2 GHY6XPR02DKXC7.2 length=868	ATGGAGCCAGCCGGTGATTTCTGGTGTGGCATCATCAAGATTCACACAATGTATGGCATGCATGCGATGCTCTCATCCTTCCCCATCCATGCATGCATGTGAACTGTAGTTCCGTTCATGCATGGGAGATGGATGGATTGATGAGCTTGCTTGCTAGCTAGCCAGCGTACTATGTGTGGGAATCTTGATGATGCTGCATCGGTGATCATGGCTTTAT	548	568	+ [Positive strand]	0.192662	0.886642	0.276354	0.593507	4.72613	0.524169	2.02309	46.4547
22	ath-miR393a	miR393	UCCAAAGGGAUCGCAUUGAUC	MIR393		21	35	gi|391190344|gb|JW008457.1| TSA: Triticm aestivm Ta_Contig132531.ansp mRNA seqence	GCATCCAAAGGGATCGCATTGATCCATTCTTCCTCAGTGGTAAGAAAGGATCATGCGATCCTTTAGGATGT	194	214	+ [Positive strand]	3.66058	2.43826	0.552707	0.593507	12.9968	13.1042	1.90408	2.15068
23	ath-miR394a	miR394a	UUGGCAUUCUGUCCACCUCC	MIR394		20	53	gnl|SRA|ERR016533.961375.2 GG1XCTX02FU46C.2 length=526	CAAAGGGGCGCTTACCGAGAGCTCTTTGGCATTCTGTCCACCTCCTTGTGAATCTTGCGGGGGAGATCTCACGATCTGTCGTGCTTGCAGGTTGCTTGGAGGTGGGCATACTGCCAATGGAGCTGTGTAGGCCTCCCTTTG	48	67	+ [Positive strand]	0.577986	1.55162	2.48718	2.17619	0.675161	2.09668	1.42806	0.430136
24	zma-miR394a*	miR394*	AGGUGGGCAUACUGCCAAUG	MIR394		20	2	gnl|SRA|ERR016533.961375.2 GG1XCTX02FU46C.2 length=526	CAAAGGGGCGCTTACCGAGAGCTCTTTGGCATTCTGTCCACCTCCTTGTGAATCTTGCGGGGGAGATCTCACGATCTGTCGTGCTTGCAGGTTGCTTGGAGGTGGGCATACTGCCAATGGAGCTGTGTAGGCCTCCCTTTGTAAAACCCATATGGCACAAATCCGTCCGGTCCTCTCCTGCTTGAGAGGAGGTTATTGCCAGGCTTGACGATGATCTTTG	122	141	+ [Positive strand]	0.192662	0.22166	0	0	0	0	0	0
25	ath-miR395a	miR395a	CUGAAGUGUUUGGGGGAACUC	MIR395		21	5	gnl|SRA|ERR016533.465956.2 GG1XCTX01EOWM5.2 length=498	GTTCTTCTCAAATCACTTCAGTAGCTAGCTCATGCTACCCCATTGTTGCAATGCCACTGTTTTAAAAGTGTGCATTGAGGGGATATAGAGCTTTGCATACTGAAGTGTTTGGGGGAACTCTGGGTGGCAACCAGCAGTATCAGTAGGATTTGAGAGTGTTTGTGCTTATGTGAAGTGTTTGGGGGAACTCTCAATGTAATCAAGCATTTACGAGATACTGG	305	325	+ [Positive strand]	0	0.443321	0.276354	0	0.16879	0	0.119005	0
26	tae-miR395a	miR395a	GUGAAGUGUUUGGGGGAACUC	MIR395		21	3	CV763592	CTTACAGTGGGTTCCTTGCAAGCACTTCATGAGGCATTATTAAAAATGCCACTGTGAAGTGTTTGGGGGAACTCTTG	90	166	+ [Positive strand]	0	0.22166	0	0.197836	0	0	0.119005	0
27	tae-miR395b	miR395b	UGAAGUGUUUGGGGGAACUC	MIR395		21	157	CK193704.1|	CTGAAGTGTTTGGGGGAACTCTTGGTGTCACCAAGCATTTAGTAGACATTGGCCACATATCATAAGAGAGATGCATCAATGGGCTGAATGTTTGGTCTTACCATGGGTTCCTTGCAAGCACTTC	507	389	- [Negative strand]	5.20187	10.1964	7.46155	3.16537	0.843951	1.57251	3.92717	0
28	aly-miR396a*	miR396a*	GUUCAAUAAAGCUGUGGGAAG	MIR396		21	1	gnl|SRA|ERR016533.82641.2 GG1XCTX01B6I49.2 length=495	GTGATCTTCCACAGCTTTCTTGAACTGCATGCGCGCATGGATCTGCCTCTCGCTAGATCGCTTCGGCTTGCTAGCTGCGCGATCGAGAGGCCGGCCGGGCAGTTCAATAAAGCTGTGGGAAGTCTCAGTGAGAGGCCAATTGTTCGGTGTAGATGCGTTTCGAGATAAGGAATTCTTCGTCCCATGAAATGAAGGTATGTTACCAGGCAGAGATGTATATA	362	342	- [Negative strand]	0	0	0	0	0	0	0	0.143379
29	ath-miR396a	miR396a	UUCCACAGCUUUCUUGAACUG	MIR396	CAGUUCAAUAAAGCUGUGGGA(6)	21	81	gnl|SRA|ERR016533.82641.2 GG1XCTX01B6I49.2 length=495	TGGCCCTCTCTGTGATCTTCCACAGCTTTCTTGAACTGCATGCGCGCATGGATCTGCCTCTCGCTAGATCGCTTCGGCTTGCTAGCTGCGCGATCGAGAGGCCGGCCGGGCAGTTCAATAAAGCTGTGGGAAGTCTCAGTGAGAGGCCA	437	457	- [Negative strand]	2.31194	3.76823	2.21083	1.78052	0	0	2.85612	1.57716
30	gma-miR396h	miR396h	UCCACAGCUUUCUUGAACUG	MIR396		20	2	gnl|SRA|ERR016533.82641.2 GG1XCTX01B6I49.2 length=495	GCCAGGGCCGATCCAATTGCATGGCCCTCTCTGTGATCTTCCACAGCTTTCTTGAACTGCATGCGCGCATGGATCTGCCTCTCGCTAGATCGCTTCGGCTTGCTAGCTGCGCGATCGAGAGGCCGGCCGGGCAGTTCAATAAAGCTGTGGGAAGTCTC	456	437	- [Negative strand]	0.192662	0.22166	0	0	0	0	0	0
31	osa-miR396d	miR396d	UCCACAGGCUUUCUUGAACUG	MIR396	UUCAAGAAAGUCCUUGGAAA(8)	21	2081	gi|141574195|gb|CJ776495.1|CJ776495 CJ776495 Y. Ogihara npblished cDNA library	AGATCGCGGCCATGCTCTCCACAGGCTTTCTTGAACTGTCAACACGCGCGCGCCGGCCAGCCATGGCTTTCCTTTGCCGCCCAACACGATCGCATATGCTCTTGCATGTCTCGATCTCTGCCTGCCTTGTTGATGGTTCAAGAAAGTCCTTGGAAACCATGCCCGCCTCT	45	65	+ [Positive strand]	11.7524	25.491	14.6467	13.8485	79.8378	51.8928	138.879	6.16528
32	osa-miR396e-3p	miR396e	AUGGUUCAAGAAAGCCCAUGGAAA	MIR396		24	4	gnl|SRA|ERR016533.474630.2 GG1XCTX01EQNY3.2 length=548	CGGGTCGGTAGGGACCGGTCGGGGGGGTTGGCCGGTTCGGGGGCGTCCCTACTACCTTACCCGGACCCCGACCCCTACCCTACTAGGACGCCTCGTCCCCGTCGGTCCGTCGGGCGGCTCGCTGCTGGCACTCGCCACTACTCTCCTCTCTCTCTCTCTACACCGGCCCGTCGCCCTCTCACCTCTCTCTCTCTGCTCTATTTATATCCCCTGCTCCGTGGGCCGTTGCTCTCACTCCTCTCCCGCAACCACCTCTAGCTAGCCGCATCCTCCTTCCTTCTCTCCCCGGCCGGCCTCTTCCTACGCCTCTAGCCTCCTCTTTCGGTGCTTGCCGTGATGTGAATTATGGCGTGGAAAGATGCGCGGGCATGCTCTCCACAGGCTTTCTTGAACTGTGAA…	97	74	- [Negative strand]	0	0	0.276354	0.197836	0	0	0.119005	0.143379
33	sbi-miR396d	miR396d	CUCCACAGGCUUUCUUGAACUG	MIR396		22	2	gnl|SRA|ERR016533.474630.2 GG1XCTX01EQNY3.2 length=548	CTTCCTTCTCTCCCCGGCCGGCCTCTTCCTACGCCTCTAGCCTCCTCTTTCGGTGCTTGCCGTGATGTGAATTATGGCGTGGAAAGATGCGCGGGCATGCTCTCCACAGGCTTTCTTGAACTGTGAACTCGCGGGGATTGTGGCGCTGCTGCCTTCTCTTCGGCCGCCTCCGCCTGTTGATGGTTCAAGAAAGCCCATGGAAACCATGCCCGCCTCCTGTGT	175	154	- [Negative strand]	0	0	0	0	0.33758	0	0	0
34	vvi-miR396b	miR396b	UUCCACAGCUUUCUUGAACU	MIR396		20	3	gnl|SRA|ERR016533.82641.2 GG1XCTX01B6I49.2 length=495	GCCAGGGCCGATCCAATTGCATGGCCCTCTCTGTGATCTTCCACAGCTTTCTTGAACTGCATGCGCGCATGGATCTGCCTCTCGCTAGATCGCTTCGGCTTGCTAGCTGCGCGATCGAGAGGCCGGCCGGGCAGTTCAATAAAGCTGTGGGAAGTCT	457	438	- [Negative strand]	0.192662	0	0	0.197836	0	0	0.119005	0
35	tae-miR398	miR398	UGUGUUCUCAGGUCGCCCCCG	MIR398		21	78	TA109388_4565	AGACGCGAGGAAATTCCTGCGGGGTCGAACTGGGAACACATGGGATACGAACCGCTTGATTGAGGAGCGACTCTTATCAACTCATGTGTTCTCAGGTCGCCCCCGCTGGAGCCTCCTCGC	60	179	+ [Positive strand]	5.00921	1.55162	4.69801	0.989178	0.16879	0.524169	2.49911	0
36	ath-miR399b	miR399b	UGCCAAAGGAGAGUUGCCCUG	MIR399		21	41	gi|93057089|gb|CJ667854.1|CJ667854 CJ667854 Y.Ogihara npblished cDNA library Wh_KMV Triticm aestivm cDNA clone whkv12l21 5'	TCCAGTTTCAGGGCTCCTCTTTATTGGCAGGGAGCGTGTGAGGCCATGTAGCTCCATTCAGCGCTCTGCCAAAGGAGAGTTGCCCTGTAACTGGA	124	144	+ [Positive strand]	0.192662	0	0	0	5.2325	1.04834	0.714031	0.143379
37	osa-miR399a	miR399a	UGCCAAAGGAGAAUUGCCCUG	MIR399		21	5	gi|93234499|gb|CJ666653.1|CJ666653 CJ666653 Y.Ogihara npblished cDNA library Wh_KMP Triticm aestivm cDNA clone whkp8b03 5'	GAATCACAGGGCGCTTCTCCCTTGGCACGGTGGCATGCATGTACATATGATGGTGGTAGCCTGGTGAGCGTGCGGTGCAGCTTGCTAGCAAGCCGTGCGTGCCAAAGGAGAATTGCCCTGCCATTT	184	204	+ [Positive strand]	0	0.664981	0.276354	0	0.16879	0	0	0
38	osa-miR444b.1	miR444	UGUUGUCUCAAGCUUGCUGCC	MIR444		21	25	gi|359669439|gb|JP936032.1| TSA: Triticm aestivm cltivar Kkri KkriC22963_1 mRNA seqence	CAGAAAGATCTTGTCCCATCAACTGCCGATGATTTTCTTGCAAGTTGTGCAGTTGTTGTCTCAAGCTTGCTGCC	225	245	- [Negative strand]	2.11928	0.886642	1.65812	0.791343	2.53185	12.5801	0.23801	0.286757
39	osa-miR1436	miR1436	ACAUUAUGGGACGGAGGGAGU	MIR818		21	245	gi|145262987|gb|EI672365.1|EI672365 TAACSP3AShA_0120H05R TAACSP3AShA Triticm aestivm genomic clone TAACSP3AShA_0120H05	TACTCCCTCCGTTCCATAATGTAAGACGTTTTTTGACACTTTACATTATGGGACGGAGGGAGTA	276	296	+ [Positive strand]	2.5046	1.32996	3.5926	1.58269	11.9841	3.14502	14.9946	0.286757
40	hvu-miR1120	miR1120	ACAUUCUUAUAUUAUGGGACGGAG	MIR1120		24	1	gnl|SRA|ERR016533.158395.2 GG1XCTX01DB9GT.2 length=512	AATGGTGGGCGAGGGAGATAAGATGCATAATGCTACAAAATGAACCAATCCCTCTTCCCATAATACAAGAGTGTTTTGAACACTAGTGTACTGTACAAAACATTCTTATATTATGGGACGGAGGGAGTAGCTATTAATGTAAGTACAGTGATAGACCACGTTCAGTCCTTACAAGAGGACTGCAGAGCTAAACCTCTTCAAAAGCATTGGGTTGATTCTAAATT	250	273	+ [Positive strand]	0	0	0.276354	0	0	0	0	0
41	tae-miR1135	miR1135	CUGCGACAAGUAAUUCCGAACGGA	MIR1122		24	60	TA100086_4565	CTACTCCCTCCATTCGGAATTACTTGTCTCGGATATGGATGTATCTAGAACTAAAATACGTCTAGATACATCTATTTCTGCGACAAGTAATTCCGAACGGAGGGAGTAG	451	559	+ [Positive strand]	3.85324	0.664981	3.03989	0.593507	2.53185	0.524169	0.357015	0.573514
42	tae-miR1136	miR1136	UUGUCGCAGGUAUGGAUGUAUCUA	MIR1122		24	1	BE591362	TACTCCCTCCGTTCCGAATTACTTGTCGCAGGTATGGATGTATCTAGATGTATTTTAGTTCTAAATACATCCATTTCTGCGACGAGTAATTTGAAACGGAGGGAGTA	125	231	+ [Positive strand]	0.192662	0	0	0	0	0	0	0
43	osa-miR1432	miR1432	AUCAGGAGAGAUGACACCGAC	MIR1318	UGGUGUCACCUCGCCUGAAC(2)	21	778	gnl|SRA|ERR016581.537610.2 GHY6XPR04AIL5W.2 length=841	GGGTCCTGTGATCAGGAGAGATGACACCGACGCCGATCGGATGGGTCGGCTTAACCAGGCCATGCATCCGTCTGGCCGGAGTTGGTGTCACCTCGCCTGAACATAGGGCTC	129	149	- [Negative strand]	1.34863	1.1083	0.829061	0.395671	90.6404	49.2719	14.9946	0.573514
44	tae-miR1117	miR1117	UAGUACCGGUUCGUGGCACGAACC	NA		24	5	TA84773_4565	GTTTGAAAATGGGACCTTTAGTACCGGTTCGTGGCACGAACCGGGACTAAAGGTCTTCAACCCCATTAGTTCCGGTTCGTGCCACAAACCGCGACTAAAAGGGAGGAGCTTTAGTCGC	304	421	- [Negative strand]	0.192662	0	0.276354	0	0.506371	0	0	0
45	tae-miR5084	miR5084	AUACAGUACUGCAGAGGAUCCUAA	NA		24	12	MI0017957	AAAAAAGGGGTTTAGATCCTCTGCAGTACCGTATGGTGCTGTAGTATGGATAACATGTGGGGCCAGGTCTCACCTGGCAGTGACTGTACAACATCATACAGTACTGCAGAGGATCCTAACCCCTTAAAA	95	119	+ [Positive strand]	0	0	0.276354	0.791343	0.16879	0	0.714031	0
46	rgl-miR5139	miR5139	AAACCUGGCUCUGAUACCA	NA		19	29	gi|75684900|gb|CZ890414.1|CZ890414 taa001f004h07f0 Bread wheat methylation nfiltered library (LibID: 138) Triticm aestivm genomic	GAGTCCCAGAGTAAAGGTCGAGGAGTAAAAGATCCTAGTACCACCCAATGGCGACGTGGGCCCATAACCCACAGGTCCTAGGATCGAAACCTGGCTCTGATACCA	86	105	+ [Positive strand]	1.15597	1.32996	1.10541	0.989178	0.33758	0.524169	0.476021	0.143379
47	hvu-miR6201	miR6201	UGACCCUGAGGCACUCAUACCG	NA		22	5	gi|391124223|gb|JV942336.1| TSA: Triticm aestivm Ta_Contig49423.ansp mRNA seqence	GAGTTTGACCCTGAGGCACTCATACCGCCAGCTTGTTTAGAATGCTAGCCGCATGAGTGCCTCATGCAGCGGTATCGCCGGTATGAGTGTTTCAGGGTCAAGCTT	670	691	- [Negative strand]	0.192662	0	0.276354	0.593507	0	0	0.23801	0

## Sheet: S2
Additional Table 2. List of identified variants of known microRNAs in wheat, their precursor information and abundance.
S. No.	miRBase ID	miRBase Homologue Sequence	Length	Mismatch	Abundance	Library ID	Library_sequence	Precursor Sequence
1	hvu-miR5049f	AAUUAAUAUGGAUCGGAGGGA	21	1	6	taemiRNA_variant1003	AAUUAAUUUGGAUCGGAGGGA	TACTCCCTCCGATCCAAATCAACTGTCGCAGCTTTAGTACAAAGTTTTATTAAAGCTGCGACAATTAATTTGGATCGGAGGGAGTA
2	hvu-miR1436	ACAUUAUGGGACGGAGGGAGU	21	1	7	taemiRNA_variant1009	UACAUUAUGGGACGGACGGAG	GTACTCCCTTTGTCCCATAATGTAAGATGTTCTACACTACGTTAGTGTCAAAAACGTCTTACATTATGGGACGGACGGAGTAT
3	hvu-miR6197	UCUGUUCCUAAAUGUAAGACG	21	1	1	taemiRNA_variant1005	UCUGUUUCUAAAUGUAAGACG	CTCTGTTTCTAAATGTAAGACGCTTTGGCAGTTTAAAATGAACTGCCAAAACGTCTTATATTATGAACAGAG
4	hvu-miR1436	ACAUUAUGGGACGGAGGGAGU	21	1	3	taemiRNA_variant1002	ACAUUAUAGGACGGAGGGAGU	CCAAATAACGACCATTTTCTACCTTTAGCGTTTCTCGCCGTCAAGGTCTTTAAAAATTACTCCCTCTGTACTCATAATGTAGTGGTACAAGTAAACGTTTTACATTATAGGACGGAGGGAGTAGAGTCATATGAACCTTTTTTGAGGCACCAAAAAGTGTACTAACTCGTAGTTTCAAAAATTATACTAACCCGTGCTTGAAAAACTATACTAACTTTGGT
5	bdi-miR5200	UGUAGAUACUCUCUAAGGCUU	21	1	2	taemiRNA_variant1031	UGUAGAUACUCCCUAAGGCUU	ACAAAAGACGAGATGTGCACACAAAGCTTTAAGCACTAATTAAGCCTTAGTGAATATCTACACTAGTAAGTTTTTCTTCATGTTTGAAATGCTTAGCATTGTAGATACTCCCTAAGGCTTGGGTGGTATTGCGTTGTGTGGCCACTCGATCAACTTTGGCCTCCCGTCGGCAGTGTAGAGCAAAGGGATGTGTATACTACTTGATTCACCTTTTTTCTCGA
6	bdi-miR5203	ACUUAUUAUGGACCGGAGGGA	21	1	14	taemiRNA_variant1034	ACUUAUUAUGGAUCGGAGGGA	TGTGTAGTTAGCTCGTCTAATTCAGAACCACTTTAATTACTACTCCCTCCGATCCAAAATAAATGTCGCAGTTTTGAACAACCTTAGTTCAACGCAGCGACACTTATTATGGATCGGAGGGAGTATCTGTGAGCAGCACTGTCACTTCTTGATATGCAAGTGCTTTCCTGTAATCTAGTAAGGTAAAATGAACATAGTTGAAAAGTAATTCCTCATTAAGC
7	tae-miR1135	CUGCGACAAGUAAUUCCGAACGGA	24	1	41	taemiRNA_variant11	CUGCGACAAGUAAUUCGGAACGGA	ATGTGAAGCCTCTCTTTCTTTACTACTCCCTCCGTTCCAAATTACTCGTCGCAGAAATGGATGTATCTAGAACTAAAATACATCTAGATACATCCATACCTGCGACAAGTAATTCGGAACGGAGGGAGTACTTCCTATTAATAGCAACAATGACCAAAACTATGTTTGTCAACTCTCAACAACTTTTATTCTTCATACTCTTTATATGTGAAGACATTACTCTT
8	tae-miR1135	CUGCGACAAGUAAUUCCGAACGGA	24	1	6	taemiRNA_variant12	CUGCGACAAGUAAUUUCGAACGGA	TTTTCTAAGTACATCCCAAAGCATCTACTCCCTTTGTTCGGAATTACTTATTTTGAAAATTATTGTATCTAGAACTAAAATAAATCTACATATGTCCATTTCTGCGACAAGTAATTTCGAACGGATGGAGTAGCATTGTACAATGCCTTTTTTTTGAGACAATCTCGCGAAACCTTTATTTAACTCGTCACAATGTTTATAGGGATGAAAGTAAGATCACCGGG
9	tae-miR1135	CUGCGACAAGUAAUUCCGAACGGA	24	1	1	taemiRNA_variant18	UCCGUUUGGAAUUACUUGUCGCAG	GTCACTCATAAACTAGCTAGGCAACAATGTAACGTTGTAAGTATAAATATTACAACATGGCGTACTGAGTACATGATACGTGCGGTTACTTTATTACTCCCTCCGTTTGGAATTACTTGTCGCAGAAATGGATGTATCTAGACATATTTTAGTTCTAGATACATTTATTTCCGAGACAAGTAATTCCGAACGGAGGGAGTAGGTTTTTTGCATTTCATGGTTTT
10	tae-miR1135	CUGCGACAAGUAAUUCCGAACGGA	24	1	3	taemiRNA_variant19	CUGCGACAAGUAAUUCAGAACGGA	GATGCAACTGTTTGACTAACATACACTCCCTCCGTTCCAAATTACTCGTCGCAGAAATGAATGTATCTAGAACTAAAATACATGTAGATACATCCATACCTGCGACAAGTAATTCAGAACGGAGGGAGTAGAACGTTACATAAGGCTCATCCCCAAGGGAAACGATCATTCATGGAAAATCACCCGGGGTGAGGATTTGCCATCTGTGATTCGCCTCGCCACCA
11	tae-miR1135	CUGCGACAAGUAAUUCCGAACGGA	24	1	2	taemiRNA_variant23	CUGCGACAAGUAAUUCCAAACGGA	AAAACCATGAAATGCAAAAAACCTACTCCCTCCGTTCGGAATTACTTGTCTCGGAAATAAATGTATCTAGAACTAAAATATGTCTAGATACATCCATTTCTGCGACAAGTAATTCCAAACGGAGGGAGTAATAAAGTAACCGCACGTATCATGTACTCAGTACGCCATGTTGTAATATTTATACTTACAACGTTACATTGTTGCCTAGCTAGTTTATGAGTGAC
12	tae-miR1135	CUGCGACAAGUAAUUCCGAACGGA	24	1	1	taemiRNA_variant25	CUGCGACAACUAAUUCCGAACGGA	ACAAACTTTGTAATATTAACATCTACTTCCTTCGTTCGGAATTACTTGTCTCGAAAATGGATGTATCTAGAACTAAAATACATCTAGATACATCCATTTCTGCGACAACTAATTCCGAACGGAGGGAGTACAATACTAAGAGCATCTTCAGTTGTTCGCCCCCGAGGGCTTGAATATCGCCGCCTGGGGGTGAACCAGCGCTAAAATCAGGCGTGGGGGCGAGT
13	hvu-miR1120	ACAUUCUUAUAUUAUGGGACGGAG	24	1	1	taemiRNA_variant3	ACAUUCUUAUAUUGUGGGACGGAG	AACACCATTTCATTGGAAGAGGTCACTCCTTGGCAAATACTAGTACTCCCTGTGTCCCATAATATAAGAACGTTTTTGGCACTACACTAGTGTCAAAAAACATTCTTATATTGTGGGACGGAGGGAGTATGAAGAAAGAGATAGAGAGGAGTAAAAAAATACACTTATAGCAACCTTATAGCCAACCTTGTTGTAGTATGAGTGACTAAGTGATGACTATGTAT
14	tae-miR1136	UUGUCGCAGGUAUGGAUGUAUCUA	24	1	5	taemiRNA_variant30	UAGAUACAUCCAUACGUGCGACAA	GAACAAAGGAGTACATAGCTAGACTGGACATCTTTGACATACTACCTCCGTTCCAAATTACTCTGTCGCTGAAATGGATGTATCTAGAACTAAAATACATCTAGATACATCCATACGTGCGACAAGTAATTCGGAACGTTGGGAGTACATTTATACATTCAAATCGTCCATCCAAAGAGCATTACCGCAAATGCACGGATCCAACTTCACTTTAAGCAGAACGC
15	tae-miR1136	UUGUCGCAGGUAUGGAUGUAUCUA	24	1	1	taemiRNA_variant34	UUGUCGCAGGUACGGAUGUAUCUA	TATCGCTGGTTGCCGTAAATTACTGAATTGAATGCTTCGAGCGTTGCATCCCGGTATACGGATTATCCATTTGTATCTACTCCCTCCGTTCCGAATTACTTGTCGCAGGTACGGATGTATCTAGATGTATTTTAGTTCTAGATACATCCATTTCTGCGACGAGTAATTTCGAAACGGAGGGTAGTATAGTCTAATAGGAAAGTTCACGTCTGTAGCACGTACTG
16	tae-miR1117	UAGUACCGGUUCGUGGCACGAACC	24	1	1	taemiRNA_variant964	GGUUCGUGCCAUGAACCGGUACUA	CTTTTATTTTTTTGACATTTTCATCATTTTCTTTTATTTTTTTAAACTGAAAAGGCGATCCACATGGGGGCGTGGAGTTTGAAAATGGGACCTTTAGTACCGGTTCGTGCCATGAACCGGTACTAATGCCTCAAACCCCATTAGTACCGGTTCGTGGCACGAACCGGGACTAAAGGGGTAACCATTAAGTAGCGGATGGGACCCCGAAGCGCCACTAATGGACA
17	tae-miR1117	UAGUACCGGUUCGUGGCACGAACC	24	1	1	taemiRNA_variant966	UAGUACCGGUUCAUGGCACGAACC	TGTCCATTAGTGGCGCTTCGGGGTCCCATCCGCTACTTAATGGTTACCCCTTTAGTCCCGGTTCGTGCCACGAACCGGTACTAATGGGGTTTGAGGCATTAGTACCGGTTCATGGCACGAACCGGTACTAAAGGTCCCATTTTCAAACTCCACGCCCCCATGTGGATCGCCTTTTCAGTTTAAAAAAATAAAAGAAAATGATGAAAATGTCAAAAAAATAAAAG
18	tae-miR1117	UAGUACCGGUUCGUGGCACGAACC	24	1	1	taemiRNA_variant968	GGUUGGUGCCACGAACCGGUACUA	GTTCAGTATAGAACTGGGACTAATGGGGGCATTAGTCCCGGTTCGTGGACCCAGGGGACACGTGGGCCATTTGTCCCGGTTCGTCTGGACCTTTTAGTCCCGGTTGGTGCCACGAACCGGTACTAATGGGGTTTGAGGCATTAGTACCGGTTCATGGCACAAACCGGTACTAAAGGTCCCATTTTCAAACTCCACCCCCCCTGTGGATCCCTTTGCAGTTTTAA
19	tae-miR1117	UAGUACCGGUUCGUGGCACGAACC	24	1	1	taemiRNA_variant969	GGUUCGUGCCACGAAUCGGUACUA	CGAGGAAGAGAGGGGAAGAACAGAGGAAGTGAGGGGAAAGGGGAAGAACAGAGCGAGCTCGGGTGGACGAAGGGTTTATGTACGACGATCTTTAGTACCGGTTCGTGCCACGAATCGGTACTACAGGTGCTGGAGGGGCCCAGACTGGCAACATCCTGCCACCACTCTCTTTAGTACCGGTTTNTGGCACGGAACGGTGCTAAAGGTTCGCCATACG
20	tae-miR1117	UAGUACCGGUUCGUGGCACGAACC	24	1	1	taemiRNA_variant970	UAGUACCGGUUCGUGCCACGAACC	CGGTACTAAAGGGGTGGTGGCAGGCTGGCGTCAGGCCGGGGCCCCATGAGCCCCTTTAGTCCCGGTTCGTGGCAAAACCGGTACTAAAGGGCAAACCTTTAGTACCGGTTCGTGCCACGAACCGGGACTAAAGGGGTCTGACCTATAGTGCGGTTGGAGACACAAACCGGGACTATAGGGCAATTTTCAAACTCTCCCCCCCGTCGTACTCGCCATTTCAGTTT
21	tae-miR1117	UAGUACCGGUUCGUGGCACGAACC	24	1	4	taemiRNA_variant973	UAGUACCGGUUCGUGGCACCAACC	TTAAAACTGCAAAGGGATCCACAGGGGGGGTGGAGTTTGAAAATGGGACCTTTAGTACCGGTTTGTGCCATGAACCGGTACTAATGCCTCAAACCCCATTAGTACCGGTTCGTGGCACCAACCGGGACTAAAAGGTCCAGACGAACCGGGACAAATGGCCCACGTGTCCCCTGGGTCCACGAACCGGGACTAATGCCCCCATTAGTCCCAGTTCTATACTGAAC
22	tae-miR1118	CACUACAUUAUGGAAUGGAGGGA	23	1	12	taemiRNA_variant976	CACUACAUUGUGGAAUGGAGGGA	ATATTTTCAGAATGTATATGTTTGGTATTGTAGATGTAGACAGTTTTTTCTATACACTTGGTCAAAGTTGGCAAAGTTTGACTTCCACAAAAATCTATAGGCACTACATTGTGGAATGGAGGGAGTATGCAAGACAAGAATAAGAAATGAGAAGGGCTTTGTTGCAGGCTCATACTCCCTCGGTCCCAAAAGAAGTGTCTCAAGCTTAGTGCAACTTTGTACT
23	tae-miR1125	AACCAACGAGACCAACUGCGGCGG	24	1	2	taemiRNA_variant981	CCGCCGCAGUUGGUUUCGUUGGUU	TTGACCGTAAATTTAACTATCAAGACCGATTGCGGTGGGAGCAAAATTTATATCAGTGAATTCGTATTCGAAAGAAGTTTTCAATTATATATATTTTTCTCCCGCCGCAGTTGGTTTCGTTGGTTAAATTTATGGTCAAAGTTGGACCTCGGAAAACGCGGGCGCACTATATTTTGGAATGGAGGGACTAAGGCCATAGTACCAGCGGGCTGGCTGCACTTAAT
24	tae-miR1125	AACCAACGAGACCAACUGCGGCGG	24	1	8	taemiRNA_variant982	CCGCUGCAGUUGGUCUCGUUGGUU	CTAAAGACTGAATAGTACTTTAATACTAATTAGGCTAAGGTAAGGAGTAGGCCGTGTCTAATACTTGTTGATAGAAAAACACACAGAGACATCTATCTGAGAATCCAACGGTCCAAGAGCAAGTATGACGGTAGCATCTGGGCCTCGCTAGCACCGGACTGTTCCCCCCTTTACCTTGGACCTGCTGTTTCAAAAAAAATTAACTTACCTGCTAGCGAGCGAGCCTGCCACGACCACGTGNGAAGTAAGCTCTTCTGCAGCAGGTGGAGTAGGTAGGTAGTCGCTGTTTTGGGGCCGTCGATGCATCCGTCCTACACCTGAAGCAAGTACTCCCTTCATTCCATAATATAGTGCTTACTCTATCCACGCGCTTTAACTTTGACCGTAAATTTAATTACC…
25	tae-miR1125	AACCAACGAGACCAACUGCGGCGG	24	1	44	taemiRNA_variant985	CCGCCGCAGUCGGUCUCGUUGGUU	ACCATAAATTTAACCAAAGCGACCGACTGCGGCAGGAGAAAAAAATTATACCAATGAATTCGTATTCAAAAGAAGTTTTCAATTATATAATTTTTGCTCCCGCCGCAGTCGGTCTCGTTGGTTAAATTTATGGTCAAAGTTGAACCTCGGGAAGCGCGGGCGTGCTATATTTTGGAACGGAGGGAGTAT
26	tae-miR1125	AACCAACGAGACCAACUGCGGCGG	24	1	2	taemiRNA_variant990	CCGCCGCAAUUGGUCUCGUUGGUU	TGACCGTAAATTTAACTACCAAGATCGATTGCGGTGGGAGCAAAAATTATATCAGTGAATTGGTATTCGAAAGAAGTTTTTAGTTATATATTTTTTCTCCCGCCGCAATTGGTCTCGTTGGTTAAATTTATGGTTAAAGTTGGACATCGAGAAGCGCGGGCGCACTATATTTTGAAATTGAGGGAGTATGTTGCAGATGATTGATGTTGAATCATTAAAATATT
27	tae-miR1125	AACCAACGAGACCAACUGCGGCGG	24	1	1	taemiRNA_variant993	CCGCCACAGUUGGUCUCGUUGGUU	TTTTTTTTTTGTTTTTTTTTTTTTTTTTTTTTTTTTTTTTTTTTTTTTTTTTTTTTTTTTTTTTTTTTTTTTTAAGAAACAATTGAGTCTCTGCCAGCTAGTACTTTTATTACAGTGGTCGGGTTGAACAGGCTCAACCAGGATATCATGGGTTATTTACTACTCCCTCAATTTCACAATGTAGTGCTTCTTCTATCCACGTGCTTTAACTTTGACCGTAAATTTAACTACCAAGACCGATTGCGGCGGGAGCAAAAATTATATCAGTGAATTCGTATTCGAAAGAAGTATTCAATTATATAATTTTTTTACCCGCCACAGTTGGTCTCGTTGGTTAAATTTATGGTCAAAGTTGGACCTCGGAAAGCGTGAGCGCACTATATTTGAAAGGAGGGAGTA…
28	hvu-miR1436	ACAUUAUGGGACGGAGGGAGU	21	1	3	taemiRNA_variant997	ACAUUAUGGGAUGGAGGGAGU	AATAGAATATATACTACCCAAATATTCTTATGTACTACTCTCTCTGTCCCATAATGTAAGACGTTTTTTGACACTAGTATAGTGATAAAAAAATGTCTTACATTATGGGATGGAGGGAGTACATACTACACGTACATACTCTCGATTTTGACAGATACTACCTGCAACATACAAATCTCACATGAGGGTAACTAGCACTTGTGATAGAAAACATTTGTTCT
29	hvu-miR1130	UCUGUAACUUAAUAUAAGACG	21	2	16	taemiRNA_variant6	UCUGUAAACUAAUAUAAGACG	TACTCCCTCTGTAAACTAATATAAGACGTTTTGGAACACTAAAGTTTAGTGATCTAAGGCATCGTATATTAGTTTACAGAGGGAGTA
30	tae-miR1135	CUGCGACAAGUAAUUCCGAACGGA	24	2	1	taemiRNA_variant1054	CUGCGACAAGUAGUUCGGAACGGA	GGCGAGAGAGTGTGAAGAGAGCAACTACTCCCTCCGTTCCAAATTACTCGTCGAAGAAATGGATGTATCTAGAACTAAAATACATCTAGATACATCCATACCTGCGACAAGTAGTTCGGAACGGAGGGAGAGGGCGAGAGAGTGTGAAGAGAGCAACTACAAGCGCTGAGGCTCCAGCGTCTATATATATACTGGAGAGAGAGTGTGAAGCATGCAAACCCTAG
31	tae-miR1135	CUGCGACAAGUAAUUCCGAACGGA	24	2	11	taemiRNA_variant1056	CUGCGACAAGUAAUUUGGAACGGA	AACATAACCTATTTGCTTGCCGTTCCGAATAACTTGTCACAAGTATGGATGTATCTAGATGTATTTTAATTTTAGATACATCAATTTCTGCGACAAGTAATTTGGAACGGAGGAAGTATAAGGCTTACATCAATTTTTGCGACAAGTAATTTGGAACGGAGGGAGTATAAGGCTTACAGAATCCGTTACAGAATACTCTACCAGAGTCCGTACCACTAGTTGCTCAACAATATGTACACGCACATACGGGAGTGCTACACTAGTTTCAGACGTTGACGAAGGGCGTGCCGGTGATGAACTCGGTGACGGCGAGTGCGACGAGGCCGAGCATGGCGAAGCGGCCC
32	tae-miR1135	CUGCGACAAGUAAUUCCGAACGGA	24	2	5	taemiRNA_variant1057	CUGCGACAAGUAUUUCCGGACGGA	AGAAGCACTCATCTACTCCCTCCGTCCAAAAATACGTGTCGGAGGAATGGATGTATCTAGACATATTTTAGTTCTAGGTACATCCATTTTTATGCATTTCTGCGACAAGTATTTCCGGACGGAGGGAGTATATGTTTATATTTTGAGCAGCTGGGTACAACTACAGTTGCAAAATCATCCAGCCAAATTTTGGGAGGATGGCATAAAAGATTACATAACCCATG
33	tae-miR1135	CUGCGACAAGUAAUUCCGAACGGA	24	2	1	taemiRNA_variant1058	CUGCAACAAGUAAUUCCGGACGGA	CTACTCTCTCCGACTGAAATTACTTGTCGAAGAAATGGATGTATCTAGACATATTTTAGTTCTAGATAGATATGCCTAGATACTTCCATTTTTATCCATTTCTGCAACAAGTAATTCCGGACGGAGGGAGTATTCAATAAGTGAGCATCATCTCTACTATGGTAAAACAGAAAAGTTAAAACGATGCTCAGATCTGAGACGTACTATTCAGATTGACGAAGCAT
34	tae-miR1136	UUGUCGCAGGUAUGGAUGUAUCUA	24	2	1	taemiRNA_variant1068	UAGAUACAUCCAUUUCUGCGACAA	GTTTAGGGGCATCAGAAGACTGACAAGTCAAGAAAACGCATACTCCCCCCGTTCGGAATTACTTGTCTCGGAAATGGATGTATCTAGAATTAAAATACGTCTAGATACATCCATTTCTGCGACAAGTAATTCCGAACGAAGAGAGTACTAGAAAGTAATATCATCAAACATATCACACCATATTCACAGGTAAGCATCAAACTGCCGCCATCTGGACTCTTCCA
35	tae-miR1136	UUGUCGCAGGUAUGGAUGUAUCUA	24	2	7	taemiRNA_variant1069	UUGUCGCAGAAAUGGAUGUAUCUA	TGGAAGAGTCCAGATGGCGGCAGTTTGATGCTTACCTGTGAATATGGTGTGATATGTTTGATGATATTACTTTCTAGTACTCTCTTCGTTCGGAATTACTTGTCGCAGAAATGGATGTATCTAGACGTATTTTAATTCTAGATACATCCATTTCCGAGACAAGTAATTCCGAACGGGGGGAGTATGCGTTTTCTTGACTTGTCAGTCTTCTGATGCCCCTAAAC
36	tae-miR1117	UAGUACCGGUUCGUGGCACGAACC	24	2	1	taemiRNA_variant1223	GGUUUGUGACACGAACCGGUACUA	CGTTACCGGTTGGACGTAGGTACTACGTAGTCCGTTAGTAACTAAAGTTTAATAGGTTAAGTTAAAGTTAAATTAAAATTAACTTTACCCTTAGGTAAATAAAGGTTTAAAGGTTTACGTTAACCGAACGTTAAATTTAACCTTTAAAAAATTTTTTAAAAAAAAATTTTAAAAAGTTTTAACGTAACCGTAACTAATTTTACCCTTTTTTTTCCGGTTTTTAACGGTTTAAGTTTTAGGTAAAGGGTTCGTTAAACTTAAAAAAATTACGGAACCTAAAAGGTCGGGTACCGGTACGGGTCCCGGTTCCGTCCTACGTACCGGTAGTGGACGGTTACTTTACTATGTCGAGTTAGTTTTAGTATTATTAATTATATTTCGTTTTCCGTAACTACGTCG…
37	tae-miR1117	UAGUACCGGUUCGUGGCACGAACC	24	2	5	taemiRNA_variant1224	GGUUCGUGGCAUGAACCGGUACUA	CGAGGTGGGACTAAAAACAGCCTGCCACAACCTCTTTACTACCGGTTCGTCCCACGAACCGGTACTAAAGATGACGGCCGGGCCCCAGCATCTTTAGTACCGGTTCGTGGCATGAACCGGTACTAAAGGTCTCCTCCCGCCTAGCCATTTGAACCGGCACTAATGGACACATTAGTGTCGGCTAAAATGCAAACCGGGACTAATGTGTGTCACATTTGACCCTT
38	tae-miR1117	UAGUACCGGUUCGUGGCACGAACC	24	2	1	taemiRNA_variant1227	GGUUCGUGCCAUGAACCGGGACUA	GGGGTGGTGGCAGGCTGGCGTCAGCCGGGGGCCCCACGATNACCTTTAGTACCCGGTTGGGTGGCACAAACCGGTACTAAAAGGGCTAACCTTTAGTACCGGGTTCGTGCCATGAACCGGGACTAAAGGGGGTCTGACCCTATAGTCCCGGTTGGAGACACAAACCGGGACTATAGGGCAATTTCCAAACTNTACCCCCCTGTGGACCGCATTTTCAGTTTTAG
39	tae-miR1117	UAGUACCGGUUCGUGGCACGAACC	24	2	1	taemiRNA_variant1228	GGUUCGUGACAUGAACCGGUACUA	GTTCGTGGAGAACCTTTAGTACCGGTTCGTGCCACGAACCGGTACTAAAGAGTCTGTGGCAGGCTGTGGCCAGATTGGGCCCCACCAGCACCTTCAGTACCGGTTCGTGACATGAACCGGTACTACTGTTTTCTAGCTGATTCATTTTGCAGCTGTTTTCCAGTCTCACCTCACTAAGCGAGAGGAACTTGCAGTGGTTTATAAGCCCTGAGTGTAGAGACGAT
40	tae-miR1117	UAGUACCGGUUCGUGGCACGAACC	24	2	6	taemiRNA_variant1230	GGUUGGUGCCACGAACCGGGACUA	TAGTACCGGTTCGTGCCATGAACCGGTACTAATGCCTCAAACCCCATTAGTACCGGTTCGTGGCACGAACCGGGACTAAAGGTCTAACCCTTTAGTCCCGGTTGGTGCCACGAACCGGGACTAATGGGCATCACACCCTTTAGTCCCAGTTCGTGGCACCAACCGGGACTAAAAGGTCCAGATGAACCGGGACAAATGACCCACGTGGCCCCTGGGCGCACGAA
41	tae-miR1117	UAGUACCGGUUCGUGGCACGAACC	24	2	2	taemiRNA_variant1231	UAGUACCGGUUCGUGCCAUGAACC	TTATTTTCTTTTATTTTTTTGACATTTTCATCATTTTCTTTTATTTTTTTAAACTGAAAAGGCGATCCACATGGGGGCGTGGAGTTTGAAAATGGGACCTTTAGTACCGGTTCGTGCCATGAACCGGTACTAATGCCTCAAACCCCATTAGTACCGGTTCGTGGCACGAACCGGGACTAAAGGGGTAACCATTAAGTAGCGGATGGGACCCCGAAGCGCCACTA
42	tae-miR1117	UAGUACCGGUUCGUGGCACGAACC	24	2	1	taemiRNA_variant1233	UAGUAUCGGUUCGUGGCACCAACC	GCTAGCGAGGTGGGACTAAAAAACTGCTTAGTAAGAAACTCTAGTACCGGTTCGTGCCACGAACCGGTACTAAAGGTGCTCGTGGGGCCACAGCCTCATTAGTATCGGTTCGTGGCACCAACCGGGACCAAAGGGTGGAATTGGTCCTGATTTGTGCCACCAACCGGGACCAATGGCCTTGCACAGCGGCGTGGTGGTGGGAGTTTAGTCCCACCTCGCTAGCT
43	tae-miR1117	UAGUACCGGUUCGUGGCACGAACC	24	2	1	taemiRNA_variant1234	GGUUUGUGGCACGAACCGGUACUA	AGGTGACCTTTAGTTCCGGTTCTTTAGGAATCTTTAGTACCGGTTTGTGCCATGAACCGGTAGTAAAGATGCTGGTGCCCGGCCAGCACCTTTAGTACCGGTTTGTGGCACGAACCGGTACTAAGAGGTTGTGGCAGGCGCTATTTTTAGTCCCACTCGCTCCCCTAACAAGAATTTGACCACCTTAAGATGTTACTTCTCAAACTATCCCAACATTTGGTCTT
44	tae-miR1125	AACCAACGAGACCAACUGCGGCGG	24	2	1	taemiRNA_variant1255	AACCAACGAGACCGACUGCAGCGG	GCTACACCGTATGCACCAAAGCATATGCATTACATATTGCTTCCATTCCAAAATATGCTGCGTCCGCGTTTTCCGAGGTCCAACTTTGACCATAAATTTAACCAACGAGACCGACTGCAGCGGGACAAAAAAATATTGAAAAATTCTTTTGAATACGAATTCACTGGTATAACTTTTGCTGCCGCCACAGTCGATCACGTTGGTGAAATTTATGGTCAAAGTTG
45	mtr-miR5205b	CUUAUAAUUAGGGACGGAGGGAGU	24	2	1	taemiRNA_variant1287	CUUAUAUUUGGGGACGGAGGGAGU	CTATTTCTTCAAAATAAAACTACCGCCGTGCTCTAAAAAGATACTTCCTCTGTCCCAGAATATAAGACGTTTTGACACTATGCTAGTGTTAAAGACATTCTTATATTTGGGGACGGAGGGAGTATAAGTGAAGCACTAGAGCAAATGACAAACTACTCCCAAAGATATAAGTGAAGATCAATGAGTAGTCGAATAATAATGCAAATATGTG
46	tae-miR1127	UCCUUCCGUUCGGAAUUAC	21	2	5	taemiRNA_variant1288	ACUCCUUCCGUUCGGAAUUAC	TACTCCTTCCGTTCGGAATTACTCGTCCAAGAAATAAATGTATCTAAATGCATTTTAGTTGTAGATACATCCATTTTTATCATTTTTGTGACAAGTAATTCCGAACGGAGGGAGTA

## Sheet: S3
Additional Table 3. List of identified true novel microRNAs in wheat, their precursor information and normalised read counts in each library.
miRNA ID	Chromosome	Sequence	miRNA*	Hairpin Sequence	Start	End	Orientation	Abundance	Length	Hairpin Length	Hairpin Start	Hairpin End	Hairpin Structure	Genomic Hits	Minimum Free Energy(MFE)	Adjusted MFE	Hairpin G/C%	miRNA* Start Coord	miRNA* End Coord	miRBase ID	P_Val	TPM_C	TPM_HS	TPM_SS	TPM_WDS	TPM_Shoot	TPM_Root	TPM_Leaf	TPM_Spikelet
tae_1	gnl|SRA|ERR016581.523576.2 GHY6XPR03EN3XF.2 length=841	AAACUAAUAUAUGAGCGUUUA	AAUGCUCUUAUAUUAGUUUAC(2)	ATACTCCCTCTGTAAACTAATATATGAGCGTTTAGATCACTACTTTAGTGTTCTAAAATGCTCTTATATTAGTTTACGAAGGGAGTAT	485	505	+ [Positive strand]	93	21	88	471	558	(((((((((.(((<<<<<<<<<<<-<<<<<<<<<((.(((((...))))).))).)}}}}}}}=}}}}}}}}}}}}}).)))))))))	1	-47.5	-53.9773	31.8182	527	548	NA	0.009901	0.385324	0.886642	0.552707	0	10.9714	1.04834	2.85612	0.143379
tae_2	gnl|SRA|ERR016533.815374.2 GG1XCTX02GZ2PQ.2 length=527	AAUUCGGGACGGAGGGAGUAA	ACUCCCUCCGUCCGGAAAUA(6)	TACTCCCTCCGTCCGGAAATACTTGTCATAGAAATGGATGTATCTAGACGCATTTTAGTTCTAGATACATCCACTTTTATTCATTTTTGTCGACAAGTAATTCGGGACGGAGGGAGTAA	439	459	+ [Positive strand]	4	21	118	340	457	({{{{{{{{{{{{{={{{={{(((((((((((((((((((((((((((.((......))))))))))))))))..........))))))).)))))))>->>>->>>>>>>>>>>>>>	3	-68.2	-57.7966	39.8305	341	361	NA	0.009901	0	0.22166	0.276354	0	0.506371	0	0	0
tae_3	gnl|SRA|ERR016581.318023.2 GHY6XPR02ECEN2.2 length=1048	UUUCUGCGACGAGUAAUUCGG	AAUUACUCGUCGCAGAAAUGG(18)	GTACTCCCTCCGTTCCAAATTACTCGTCGCAGAAATGGATGTATCTAGAACTAAAATACATCTAGATACATCCATTTCTGCGACGAGTAATTCGGAACGGAGGGAGTAC	209	229	+ [Positive strand]	13	21	109	134	242	((((((((((((((((.{{{{{{{{{{{{{{{{{{{{{(((((((((((...........))))))))))))))>>>>>>>>>>>>>>>>>>->>))))))))))))))	7	-87.5	-80.2752	43.1193	151	172	NA	0.009901	0	0	0	0.197836	1.6879	0.524169	0.23801	0
tae_4	gi|20054953|gb|BJ241132.1|BJ241132 BJ241132 Y. Ogihara npblished cDNA library	ACUUCCUCCGUUCGGAAUUAC	GUAAUUCCGAACGGAGGGAGUA(3)	TACTTCCTCCGTTCGGAATTACTTGTCACAAAAATGAATAAAAATGGATGTATCTACAATTAAAATACATCTAGATACATTCATTTCTTGGCTAGTAATTCCGAACGGAGGGAGTA	128	148	- [Negative strand]	5	21	116	33	148	(<<<<<<<<<<<<<<<<<<<<<(.((((...((((((((.....(((((((((...........))))))))).....))))))))..)))).))}}}}}}}}}}}}}}}}}}}})	2	-58.3	-50.2586	33.6207	33	52	NA	0.009901	0.385324	0	0.276354	0.197836	0	0	0.23801	0
tae_5	gnl|SRA|ERR016533.729161.2 GG1XCTX02FG9FI.2 length=474	AGACAAGUAAUUUCGAACGGA	UCCGUUCGGAAUUACUUGUCG(3)	CTACTCCCTCCGTTCGGAATTACTTGTCGCGAAAATGGATGTATCTAGATGTATTTTAGTTCTAGATACATCCATTTCCAAGACAAGTAATTTCGAACGGAGGGAGTGG	402	422	+ [Positive strand]	34	21	109	321	429	(((((((({{{{{{{{{{{{{{{{{{{{=.(.(((((((((((((((((...........))))))))))))))))).).->>>>>>>>>>>>>>>>>>>>))))))))	7	-75	-68.8073	41.2844	329	350	NA	0.009901	0	0.22166	0.276354	0	3.20701	0.524169	1.54707	0
tae_6	gi|130880846|gb|EL773049.1|EL773049 139-S155 SSH-cDNA Library of stripe rst infection in leaves of stripe rst resistant Shaanmai 139 compared with no infection Triticm aestivm cDNA clone 139-S155	AGCGAUCUGCCGAAGCUGUU	AUGCAUCGGUAGGGGAGCGU(15)	CGGGGCTTAGCGATCTGCCGAAGCTGTTGGATGTCAAATGCATCGGTAGGGGAGCGTTCCG	240	259	- [Negative strand]	4	20	61	206	266	((((((..-<<--<<<<<<<<-<<--<<(.....))}==}}=}}}}}}}}===}}}}))))	2	-23.9	-39.1803	59.0164	209	229	NA	0.029703	0	0	0	0	0.33758	0	0.357015	0
tae_7	gnl|SRA|ERR016533.1252168.2 GG1XCTX02F1ZTI.2 length=558	AGGCCCACUGGGCAGCGCCCC	GCGCUGCCCUGUGAGCCUGC(3)	GCGCTGCCCTGTGAGCCTGCTGGGCCTTTAGGGCCTGTAATTGCACGCCCGTGGCCTAGAAGGCCCACTGGGCAGCGCCCC	13	33	- [Negative strand]	13	21	78	15	92	{{{{{{{{{={{{={{{{={((((((....((((.(((....))).))))..))))))).>>>>->>>->>>>>>>>>	10	-57.1	-73.2051	67.9487	72	91	NA	0.009901	1.54129	0.22166	0	0.593507	0	0	0.23801	0
tae_8	gi|55612830|gb|CV767875.1|CV767875 FGAS062266 Triticm aestivm FGAS: Library 2 Gate 3 Triticm aestivm cDNA	AGUAAUUUUGGACGGAGGGAG	ACUCCCUCCGUCCGGAAUUA(3)	TACTCCCTCCGTCCGGAATTACGTACGCTCAAACGGATGTATGTAACATTATTTTAGTGCTAGATACATCCATTTGAGCGTCAAGTAATTTTGGACGGAGGGAGTA	450	470	+ [Positive strand]	212	21	106	366	471	({{{{{{{{{{{{{{{{{{{{(..(((((((((.((((((((.((.(((((...))))).)).)))))))).)))))))))..->>>>>>>>>>>>>>>>>>>>))	1	-68.5	-64.6226	42.4528	367	387	NA	0.009901	1.54129	1.99494	1.93447	1.78052	12.4905	6.8142	11.5435	0
tae_9	gnl|SRA|ERR016581.501034.2 GHY6XPR03EM78W.2 length=997	AUAAGCACCGGUGCUUAAGGA	CUGAAGCACCGGUGCCUAUUU(2)	GGGAGGTGCTTATAAAAATAAACCGGGTTTTTCTGAAGCACCGGTGCCTATTTTTATAAGAGAGACGGTTAGTTAAGCGTCTACCCTGTACAAATAAGCACCGGTGCTTAAGGAAATCCCTGTTTATTTCTCTAAGCACCTCCC	251	271	- [Negative strand]	16	21	144	220	363	((((((((((((.(.((((((((.(((.(((({{={{{{{{{{{{{{={{{{{.((((.(..(((((.((....)).)))))..).)))).))>>>->>>>>>>>>>>>->>>>)).))).)))))))).).))))))))))))	12	-56.2	-39.0278	43.0556	310	330	NA	0.009901	0.385324	0.22166	0.276354	0.395671	0.843951	3.14502	0	0
tae_10	gnl|SRA|ERR016533.819456.2 GG1XCTX02JBD1K.2 length=554	AUUAGUACUGGUUCGUGGCAC	GCCACGAACCGGUACUAAUGA(2)	CTCTCATTAGTACTGGTTCGTGGCACGAACCGGTGCTAAAGGTTAGCCACGAACCGGTACTAATGAGAG	297	317	+ [Positive strand]	6	21	69	291	359	(((((<<<<<<<<<<<<<<<<<<<--.((((.........)))).}}}}}}}}}}}}}}}}}}}}})))	5	-47.8	-69.2754	50.7246	336	357	NA	0.009901	0	0	0	0	1.01274	0	0	0.143379
tae_11	gnl|SRA|ERR016533.141736.2 GG1XCTX01AHU1I.2 length=503	AUUUCUGGACGGAGGGAGUAA	ACUCCCUUCGUCCGGAAAUAC(4)	TACTCCCTTCGTCCGGAAATACTCGTCGGACGAATGGATGTATCTAGATTATTTTAGTTCTAGATACATTCATTTTTATGCATTTTTCGACAAGTATTTCTGGACGGAGGGAGTAA	45	65	- [Negative strand]	5	21	115	45	159	({{{{{{{{{{{{{{{{{{{{{(.((((((.(((((((((((((((((..........)))))))))))))))))..........)))))).)))>>>>>>>>>>>>>>>>>>>>	4	-66.3	-57.6522	38.2609	137	157	NA	0.009901	0	0	0.276354	0	0.33758	0	0.357015	0
tae_12	gi|117600573|gb|DX377198.1|DX377198 3B_066_L21_FM1 Triticm aestivm chromosome 3B-specific BAC library (TA3B) Triticm aestivm genomic clone 3B_066_L21	CAUCUAUUUUGGAACGGAGGG	UCCGUUCCAAAAUAGAUGACC(18)	ACTCCATCCGTTCCAAAATAGATGACCCAACTTTTTATTAATTGAGTACAAAGTTGGGTCATCTATTTTGGAACGGAGGGAGT	524	544	- [Negative strand]	1539	21	83	520	602	(((((.{{{{{{{{{{{{{{{{{{{{{(((((((.((((.....)))).))))))))))>>>>>>>>>>>>>>>>>>->>)))	11	-57.1	-68.7952	38.5542	575	595	NA	0.009901	14.257	16.4029	9.67237	10.0896	82.5384	13.6284	92.824	4.15798
tae_13	gnl|SRA|ERR016581.1355075.2 GHY6XPR08HZSGS.2 length=918	CCCUGGCAGAUAGCGCGAUCA	UGAACGGCACUUGCACAUGGG(14)	GTGAACGGCACTTGCACATGGGTAAGCCGATCCTAAGGGACGGGGTAACCCTGGCAGATAGCGCGATCAC	166	186	+ [Positive strand]	6	21	70	117	186	({{{={{{{=={{{{={{={{{((..(((.(((....))))))..).)>>>>>>>>>--->>->>->>>)	5	-25.7	-36.7143	58.5714	118	139	NA	0.029703	0	0	1.38177	0.197836	0	0	0.119005	0
tae_14	gnl|SRA|ERR016533.274368.2 GG1XCTX01D7O8U.2 length=685	CGCGCUGCCCUGUGAGCUUGC	AGGCCCACCGGGCAGCGCCC(8)	GGGCGCGCTGCCCTGTGAGCTTGCTGGCCCTACTGGGCATGTATTTGCACACCCAAGGTCTGGCAGGCCCACCGGGCAGCGCCCC	129	149	+ [Positive strand]	69	21	86	125	210	(((-<<<<<<<<<-<<<-<<<<<<..(.(((...(((..(((....)))..))).))).)..))}}}}=}}}=}}}}}}}}}=}))	2	-56.9	-66.1628	70.9302	189	209	NA	0.009901	3.08259	1.77328	2.76354	2.17619	0.16879	1.04834	2.61811	0
tae_15	gnl|SRA|ERR016533.342084.2 GG1XCTX01ALQO7.2 length=522	CGGUAGGGCUGUAUGAUGGCGA	GCCAUCAUACGCCCAACCGUG(5)	ACAAATCATTCGGATTCGCCATCATACGCCCAACCGTGCATTTGATATGCATATATATGCATCACGAGCCACGGTAGGGCTGTATGATGGCGATACCGATTGGTTTGT	320	341	- [Negative strand]	3816	22	108	304	411	((((((((.((((..(({{{{{{{{{{{{{{={{{{{{..((((..((((((....))))))..)))).))>>>>->>>>->>>>>>>>>>>>..)))).))))))))	3	-61.6	-57.037	46.2963	373	393	NA	0.009901	168.772	175.112	263.089	153.916	1.6879	6.8142	90.3249	0.860272
tae_16	gnl|SRA|ERR016533.464528.2 GG1XCTX01D8NRL.2 length=536	UUUGACCAAGUUUGUAGAGAA	UUUUCUCUAUAAACUUGGUCA(8)	GAAGTCAAACTTTATAGAGTTTGACCAAGTTTGTAGAGAACAACATATACATCTAGAATACCAAATACATATCCTTAGATACATCACAAGACGTACTTCCATATCGTATATATTTGGTATTGTAGATATAAATAGTTTTCTCTATAAACTTGGTCAAAGTTTGTAAAGTTTGCCTTT	173	193	- [Negative strand]	1242	21	177	35	211	((((.(((((((((((((.<<<<<<<<<<<<<<<<<<<<<.(((((.((.(((((.(((((((((((.((((....((.(((.((....)).)))))........)))).))))))))))).))))).)).)).)}}}}}}}}}}}}}}}}}}}}})).))))))))))))).))))	9	-71.7	-40.5085	29.3785	55	75	NA	0.009901	2.31194	4.43321	3.31624	2.17619	102.624	8.91088	67.2379	2.58081
tae_17	gnl|SRA|ERR016533.1093474.2 GG1XCTX02G8109.2 length=496	CGGUUGGGCUGUAUGAUGGCGA	GCCAUCAUACGUCCAACCGUG(23)	ACAAATCATTCGGATTCGCCATCATACGTCCAACCGTGCATTTGATATGCATATATATGCATCACGAGCCACGGTTGGGCTGTATGATGGCGAGTACCGATTGGTTTGT	392	413	+ [Positive strand]	13534	22	109	320	428	((((((((.(((((((({{{{{{{{{{{{{{{{{{{{{..((((..((((((....))))))..)))).))>>>>>>>>>->>>>>>>>>>>>)).)))).))))))))	8	-65.6	-60.1835	45.8716	337	358	NA	0.009901	1869.4	98.1956	744.22	68.649	7.93314	23.5876	71.4031	5.01825
tae_18	gnl|SRA|ERR016581.1048951.2 GHY6XPR06J13H3.2 length=889	CUGACAUACGGGCGUGUGGGC	CGCCCACACGCACGCGUGUGAG(2)	CGATGCCTGACATACGGGCGTGTGGGCGTTATCAACTTCGCCCACACGCACGCGTGTGAGAGGGATCG	421	441	- [Negative strand]	25	21	68	379	446	((((.(<<--<<<<<<<<<<<<<<<<<(..........}}}}}}}}}}}=}=}}}}}}==))).))))	14	-40.7	-59.8529	61.7647	386	407	NA	0.009901	0.770647	0.22166	0.276354	0.395671	1.35032	1.04834	0.952041	0.143379
tae_19	gi|39566780|gb|CK204390.1|CK204390 FGAS012926 Triticm aestivm FGAS: Library 3 Gate 6 Triticm aestivm cDNA	GGGCGUUCGCGCGGGCCGACC	UCGGCCUCGCGCUCGCCCUC(2)	GAGATGTGGGCGTTCGCGCGGGCCGACCGCCGGAAGCCCGTCTTCGCGGCCAAGGTCGGCCTCGCGCTCGCCCTCATCTC	423	443	+ [Positive strand]	32	21	80	415	494	((((((.<<<<<---<<<<<<<<<<<<<((((((((.....)))).))))...))}}}}}}=}}}}}=}}}}}=})))))	1	-57.9	-72.375	73.75	470	490	NA	0.009901	1.15597	0	0.829061	0	0.506371	2.09668	1.90408	0.143379
tae_20	gi|93043160|gb|CJ631538.1|CJ631538 CJ631538 Y.Ogihara npblished cDNA library Wh_CSEC Triticm aestivm cDNA clone whcs8c19 5'	GGUGAACGCGCCGCCGUCAAAC	UUUGCCGGCGUGCGCGAGCACC(2)	GCAGCGCCCCCGCTGACCCCTTTGCCGGCGTGCGCGAGCACCTCGAGGGTGAACGCGCCGCCGTCAAACGGCTTGGTGGTGGTGCTC	317	338	+ [Positive strand]	5	22	87	269	355	(.((((((.((((..(.((.{{{{={{{{{={{{{{=={{{{.....>>>>-->>>>>>>>>>->>>>-)).)..)))).)))))))	4	-53.7	-61.7241	72.4138	289	311	NA	0.009901	0	0.22166	1.38177	0	0	0	0	0
tae_21	gnl|SRA|ERR016581.318219.2 GHY6XPR02EJO0R.2 length=1148	GGUGAGCGCGCCGCCGUCGAA	UUCGCCGGUCGCGCGUUCCCC(2)	GCCGACCCCTTCGCCGGTCGCGCGTTCCCCTTGTGGTGAGCGCGCCGCCGTCGAATGGGTCGGT	122	142	- [Negative strand]	7	21	64	112	175	((((((((.{{{{={{{{={{{{{{{{={{....>>->>>>>>>>->>>>->>>>.))))))))	4	-46.5	-72.6562	73.4375	145	165	NA	0.009901	0.385324	0	0	0.197836	0.33758	0	0.357015	0.143379
tae_22	gi|195946346|gb|FM204150.1|FM204150 FM204150 Triticm aestivm cv. Chinese Spring methylation-filtered Triticm aestivm genomic clone RD-5R_F11_A_091.ab1	GUGCGCGGUCUGUUUUGGUCAG	GGCCGAGCGACGGACGGUGCCG(2)	TTGGCCGAGCGACGGACGGTGCCGTCGCCGACGGATTGGATGACGCGTGCGCGGTCTGTTTTGGTCAG	244	265	- [Negative strand]	29	22	68	243	310	(({{{{{{=={{{{{{{={{{{{{(((((((....)))).))))).-->>>>->>>>>>>>>>>>>>>	2	-33.5	-49.2647	66.1765	286	307	NA	0.009901	0.577986	0.22166	0.276354	0	1.51911	1.04834	1.66607	0
tae_23	gnl|SRA|ERR016581.409916.2 GHY6XPR03CQWZV.2 length=770	UAAUGUAAGACGCUUUUUGAC	UCAAAAAACGUCUUACAUUAU(3)	CGTCCCATAATGTAAGACGCTTTTTGACACTACACTAGTGTCAAAAAACGTCTTACATTATGGGACG	345	365	- [Negative strand]	6	21	67	305	371	(((((((<<<<<<<<<<<<-<<<<<<<<((((...)))))}}}}}}}=}}}}}}}}}}}}}))))))	3	-46.4	-69.2537	40.2985	310	330	NA	0.009901	0	0	0	0	0	0	0.833036	0
tae_24	gi|51665135|gb|CL902346.1|CL902346 CSHC1721 1639HC library Triticm aestivm genomic clone 1639HC09C05	UACCACGACUGUCAUUAAGCA	UGCUUAAUGACAGUCGUGGUG(290)	TTGAGGTGAAGGCGATGCTTAATGACAGTCGTGGTGTCCTAGGTGAAGACGATGCTTAATGGCCAGCGTAGACAGTCGCCTGGCTCTTCTAGGATACCACGACTGTCATTAAGCATCATCTTCACTTCAA	399	419	+ [Positive strand]	22653	21	130	304	433	(((((((((((..(({{{{{{{{{{{{{{{{{{{{{(((((((..(((......)))...((((((((........)).))))))..)))))))>>>>>>>>>>>>>>>>>>>>>))..)))))))))))	1	-82	-63.0769	48.4615	319	340	NA	0.009901	152.203	189.52	181.841	180.822	1661.57	333.896	981.554	158.433
tae_25	gi|25221345|gb|CA643062.1|CA643062 wre1n.pk0070.c4 wre1n Triticm aestivm cDNA clone wre1n.pk0070.c4 5' end	UAGCUCCACUAAAUUUGGAGCU	CUCCAAACUUAGUGAGCUAAG(3)	TTCGATTCCTAGCTCCACTAAATTTGGAGCTTTACGCCAGCGACCATCGTTCTTAAAGCTCCAAACTTAGTGAGCTAAGAGTTGGA	148	169	+ [Positive strand]	1059	22	86	138	223	((((((((.<<<<<<-<<<<<-<<<<<<<<<(((.(..((((.....))))).)))))}}}}}}}=}}}}}}}}}}}=})))))))	1	-40.6	-47.2093	44.186	196	217	NA	0.009901	43.9269	33.4707	40.0713	25.7186	30.8886	104.834	3.09413	1.57716
tae_26	gnl|SRA|ERR016533.321306.2 GG1XCTX01CNMUQ.2 length=509	UAUGGAUGAAGAUAUGCACUG	AGAAAGCAUUGUCUGACGUC(2)	AATGTGTGGTATGGATGAAGATATGCACTGGGCTCCGAGCAGCAAACATTGTTGCGTTTTGATGGAGATGCATTTGCCTAGAAAGCATTGTCTGACGTCTCCAACATT	127	147	- [Negative strand]	27	21	108	48	155	(((((.(((---<<<<<-<<<<<<<<-<<<(((.....((((((.....)))))).....((((......)))).))))}}===}}}=}}}}}==}}}})))))))))	3	-33.2	-30.7407	44.4444	56	75	NA	0.039604	0	0.22166	0.276354	0	3.20701	0	0.714031	0.430136
tae_27	gnl|SRA|ERR016533.542570.2 GG1XCTX01BMZPZ.2 length=611	UCCCGAAAGGCUUGAAGCAAAU	UAGCUUCAAGCCUUGAGGAAUA(3)	GTTGGTTAGCTTCAAGCCTTGAGGAATACGGTAGACTGCACAGAGCTATGTGCAGTGCAGTTGACACTATCCCGAAAGGCTTGAAGCAAATTAAC	221	242	+ [Positive strand]	11	22	95	151	245	(((((({={{{{{{{{{{{{=={{={{{..((.((((((((...((.....)).)))))))).))..))>->>-->>>>>>>>>>>>->>>))))	1	-45.3	-47.6842	46.3158	157	179	NA	0.009901	0.192662	0.22166	0	0	0.33758	0	0.952041	0
tae_28	gnl|SRA|ERR016533.1104264.2 GG1XCTX02IMKP1.2 length=564	UCUGAUUUACUCGUCGUGGUU	ACCACGACGAGUAAAUCGGAA(2)	CTACTCCCTCCGGTCTGATTTACTCGTCGTGGTTTTTAGTTCAAATTTGAACTAAACCACGACGAGTAAATCGGAATGGAGGGAGTAG	358	378	+ [Positive strand]	7	21	88	344	431	((((((((((((.<<<<<<<<<<<<<<<<<<<<<..(((((((....))))))))}}}}}}}}}}}}}}}}}}}}=))))))))))))	5	-65.4	-74.3182	44.3182	399	420	NA	0.009901	0	0	0	0.197836	0	0	0.476021	0.430136
tae_29	gnl|SRA|ERR016533.77914.2 GG1XCTX01DTON6.2 length=544	UCUGUAAACUAACAUAAGAGC	UCUUAUAUUAGUUUACGGAGG(18)	GTACTCCCTCTGTAAACTAACATAAGAGCTTTTTCATCACTACTTTAGTATTCTAAACGGTCTTATATTAGTTTACGGAGGGAGTGC	308	328	+ [Positive strand]	5	21	87	299	385	((((((((<<<<<<<<<<<<-<<<<<<-<.(((.....((((...)))).....))).).}}}}}}=}}}}}}}}}}}}}}))))))	1	-40.6	-46.6667	36.7816	359	380	NA	0.009901	0	0	0	0	0	0	0.714031	0
tae_30	gi|93018164|gb|CJ518687.1|CJ518687 CJ518687 Y.Ogihara npblished cDNA library Wh_CSEC Triticm aestivm cDNA clone rwhcs11m20 3'	UCUGUAAACUAAUGUAAGAGC	UCUUAUAUUAGUUUACGGAGG(18)	TACACCCTCTGTAAACTAATGTAAGAGCGTTTAGATCACTACTTTAGTACTCTAAACGCTCTTATATTAGTTTACGGAGGGAGTA	98	118	- [Negative strand]	3	21	85	40	124	(((.(((<<<<<<<<<<<<<<<<<<<<<(((((((..((((...))))..)))))))))}}}}}}}}}}}}}}}}}}}}}).)))	1	-53.8	-63.2941	36.4706	44	64	NA	0.009901	0	0	0	0	0.16879	0.524169	0.23801	0
tae_31	gnl|SRA|ERR016533.689736.2 GG1XCTX02IXMMK.2 length=477	UCUGUGACAAGUAAUUCCGAA	UCGGAAUUACUUGUCUCGGAU(12)	ACTCCCTCCGTTCGGAATTACTTGTCTCGGATATGAATGTATCTAGAACTAAAATACGTCTAGATACATCCATTTCTGTGACAAGTAATTCCGAACGGAGGGAGT	273	293	+ [Positive strand]	23	21	105	198	302	(((((((((({{{{{{{{{{{{{{{{={{{{.(((.(((((((((((.(........)))))))))))).))).>>>>->>>>>>>>>>>>>>>>))))))))))	5	-71.8	-68.381	40.9524	208	229	NA	0.009901	0.192662	0.22166	0.552707	0	1.18153	0.524169	1.42806	0
tae_32	gi|93091952|gb|CJ641129.1|CJ641129 CJ641129 Y.Ogihara npblished cDNA library Wh_EMC Triticm aestivm cDNA clone whec3p15 5'	UCUUACAUUAUGGGACGGAGU	UCCGUCCCAUAAUGUAAGACG(17)	TCCGTCCCATAATGTAAGACGTTTTTGTAAGTTAAACTAGCTTGCAAAAACGTCTTACATTATGGGACGGAGT	116	136	- [Negative strand]	8	21	71	117	187	{{{{{{{{{{{{{{{{{{{{{(((((((((((((...)))))))))))))))>>>>>>>>>>>>>>>>>>>	3	-53.5	-75.3521	38.0282	166	186	NA	0.009901	0.385324	0	0	0	0.506371	0	0.476021	0
tae_33	gi|25217337|gb|CA639041.1|CA639041 wre1n.pk0019.c6 wre1n Triticm aestivm cDNA clone wre1n.pk0019.c6 5' end	UGAACGUGUGCUGAACGCGGA	UGCGUUCGGUACUUGAUCGG(3)	TCATCGAGCTGAACGTGTGCTGAACGCGGAGGTGTCATGCGTTCGGTACTTGATCGGAAGGATCGTGA	167	187	+ [Positive strand]	2	21	68	157	224	(((.(((.(<<<-<<-<<<<<<<<<<<<<<....)).}}}}}}}}}}}}=}}=}}}}.....))))))	1	-27	-39.7059	54.4118	194	214	NA	0.019802	0	0	0.276354	0	0	0	0.23801	0
tae_34	gnl|SRA|ERR016533.482840.2 GG1XCTX01AQCJ7.2 length=647	UGACAAAUAUUUUCGGACGGA	CCUCCGUCCGGAAAUACUUG(6)	ACTCCCTCCGTCCGGAAATACTTGTCGCCAAAATGAATAAAAAGGGAATGTATCTAGATGTATTTTAGTTCTAGATTCATCCATTTTTATCCATTTTGATGACAAATATTTTCGGACGGAGAGAGT	143	163	+ [Positive strand]	14	21	126	43	168	((((={{{{{{{{{{{{{{{={{{(((.(((((((.(((((((.(((.((.(((((((...........))))))).))))).))))))).))))))).>>>>>>->>>>>>>>>>>>>>).))))	11	-61.3	-48.6508	35.7143	47	67	NA	0.009901	0	0.443321	0	0.197836	0.843951	0	0.833036	0
tae_35	gnl|SRA|ERR016533.986538.2 GG1XCTX02GHUIX.2 length=522	UGACAACUAUUUUCGGACGGA	UCCGUCCGGAAAUACUUGUCA(55)	TACTCCCTCCGTCCGGAAATACTTGTCATCAAAATAAATAAAAGGGGATGTATCTAGATGTATTTTAGTTTTAGATACATCCTTTTTTATCCATTTTGATGACAACTATTTTCGGACGGAGGGAGTA	20	40	- [Negative strand]	31	21	127	12	138	((((((({{{{{{{{{{{{{{={{{{{{(((((((..(((((((((((((((((((((...........)))))))))))))))))))))..)))))))>>>>>>->>>>>>>>>>>>>>)))))))	4	-80.7	-63.5433	34.6457	110	130	NA	0.009901	0	0	0.276354	0.197836	2.53185	1.04834	1.42806	0.286757
tae_36	gnl|SRA|ERR016533.959335.2 GG1XCTX02I7P9U.2 length=540	UGACAAGUACUUUCGGACGGA	UCCGUCCGGAAAUACUUGUCA(55)	TACTCCCTCCGTCCGGAAATACTTGTCATCAAAATGGATAAAAGGAGATGTATCTAGACGTATTTTAATTCTACATACATCATGTTTTATTCATTTTGATGACAAGTACTTTCGGACGGAGGGAGTA	48	68	- [Negative strand]	2	21	127	40	166	((((((({{{{{{{{{{{={{{{{{{{{(((((((((((((((.(.(((((((.((((...........)))).))))))).).)))))))))))))))>>>>>>>>>->>>>>>>>>>>)))))))	1	-78.5	-61.811	36.2205	138	158	NA	0.009901	0	0	0	0.197836	0.16879	0	0.119005	0
tae_37	gnl|SRA|ERR016581.975173.2 GHY6XPR06HVVFO.2 length=706	UGACAAGUAUUCUCGGACGGA	UCCGUCCGGAAAUACUUGUCA(55)	TACTCCCTCCGTCCGGAAATACTTGTCATCAAAATGAATAAAAGGGATGTATCTAGACATATTTTAGTCTAGAAAACATATATTTTTATCTTTTTGATGACAAGTATTCTCGGACGGAGGGAGTA	248	268	- [Negative strand]	46	21	125	240	364	((((((({{{{{{{{=={{{{{{{{{{{((((((.((.((((((..((((.(((((((........)))))))..))))...)))))))).))))))>>>>>>>>>>>-->>>>>>>>)))))))	3	-72.9	-58.32	34.4	336	356	NA	0.009901	0.385324	0.22166	0.829061	0.395671	3.20701	2.09668	1.66607	0.286757
tae_38	gnl|SRA|ERR016533.1012647.2 GG1XCTX02HTX12.2 length=510	UGACAAGUAUUUCGGACGGA	UCUGUCCGGAAAUACUUGUCA(7)	CTCTGTCCGGAAATACTTGTCATCAAAATGAATAAAAGAAGATGTATCTAGATGTTGATGACAAGTATTTCGGACGGAG	12	31	- [Negative strand]	21	20	79	10	88	({{{{{{{{={{{{{{{{{{{{((((.....((...(((.......)))..)).))))>>>>>>>>>>>>>>>>>>>>)	14	-35.8	-45.3165	36.7089	66	86	NA	0.009901	0.577986	0.22166	0.552707	1.38485	1.35032	0.524169	0.119005	0
tae_39	gnl|SRA|ERR016533.211462.2 GG1XCTX01BW0T4.2 length=542	UGACAAGUAUUUUCGAACGGA	UCCGUCCGGAAAUACUUGUCA(55)	GTACTCCCTCCGTCCGGAAATACTTGTCATCAAAATGGATAAAAGGAGATGTATATAGACGTATTTTAGTTCTAGATACATCTCTTTTTATCCATTTTGATGACAAGTATTTTCGAACGGAGGGAGTAC	262	282	- [Negative strand]	41	21	129	253	381	(((((((({{{{{={{{{{{{{{{{{{{{(((((((((((((((((((((((((.(((((........).)))).)))))))))))))))))))))))))>>>>>>>>>>>>>>>->>>>>))))))))	10	-90.3	-70	36.4341	352	372	NA	0.009901	0.385324	0	0	0.197836	2.02548	0	3.09413	0.143379
tae_40	gnl|SRA|ERR016533.576532.2 GG1XCTX01A0ZCF.2 length=558	UGAUAAGUAUUUUCGGACGGA	UCCGUCCGGAAAUACUUGUCA(55)	TACGTCCCTCCGTCCGGAAATACTTGTCATCAAAATGGATAAAAGGAAATGTATCTAGATGTATTTTAGTTTTAGATACATCTCTTTTTATCCATTTTGATGATAAGTATTTTCGGACGGAGGGAGTA	294	314	- [Negative strand]	13	21	128	286	413	(((.(((({{{{{{{{{{{{{{{{{{{{{((((((((((((((((((.(((((((((((...........))))))))))).))))))))))))))))))>>>>>>>>>>>>>>>>>>>>>)))))))	7	-85.6	-66.875	34.375	384	404	NA	0.009901	0.192662	0.443321	0.276354	0.593507	0.33758	0	0.476021	0.143379
tae_41	gi|25233588|gb|CA655063.1|CA655063 wlm0.pk0009.e5 wlm0 Triticm aestivm cDNA clone wlm0.pk0009.e5 5' end	UGCAGUGGCAUAUGCAACUCU	AGAGCUGCAUUUGCACCUGCA(3)	GCAAAGGGTTATGGGATAGAGCTGCATTTGCACCTGCACCCTANGAGAGGAAGAAAGGTCGAGGGCTTGGAACTTGGCCATGCATGCGATTGCGATGCATGCAACGTTCTCCTTGACCCTCTCGCTCTTCCTGTAGGTGCAGTGGCATATGCAACTCTATCACAGGCATCCTAGGT	150	170	+ [Positive strand]	942	21	176	12	187	((..(((((..((.((({{{{={{{{{={{{=={{{{{((....(((((..(((..((((((((....(((((...((.((((((((....)).))))))))...))))))))))))).)))..)))))......))>>>>>-->>>->>>>>->>>>))).))...)))))..))	1	-78.2	-44.4318	52.2727	29	50	NA	0.009901	0	0	0	0	110.895	153.582	0	0
tae_42	gi|93095780|gb|CJ544247.1|CJ544247 CJ544247 Y.Ogihara npblished cDNA library Wh_EM Triticm aestivm cDNA clone rwhem7p21 3'	UGGCGAGGGACAUACACUGU	UACAGUUUAUGUCCCCGGCAG(3)	GCCGTAGGATCATNTGGCGAGGGACATACACTGTACAAGTGAATCGCGGCGCGCCCTGCGGCCTGTACAGTTTATGTCCCCGGCAGACGATNTACGACGGC	617	636	- [Negative strand]	15	20	101	549	649	(((((.(.(((...<<-<<-<<<<<<<<-<<<<<(((.((....(((((......))))))).))}}}}}}=}}}}}}}}}}=}}=..)))...).)))))	3	-46.3	-45.8416	58.4158	563	583	NA	0.009901	0.577986	0	0.552707	0.791343	0	0	0.833036	0
tae_43	gnl|SRA|ERR016533.172306.2 GG1XCTX01D4Y0B.2 length=610	UUCCGAAAAGCUUGAAGCAAAU	UAGCUUCAAGCCUUGAGGAAUA(3)	AAGAGGTGCAATGCTCACCTCCACGTTGCTTAGCTTCAAGCCTTGAGGAATAAGGTAGACTGCATGGAGCTATGTGCAGTGCAGTCTACACTATTCCGAAAAGCTTGAAGCAAATCAACGAGCATTGCGCCTCTT	163	184	+ [Positive strand]	3	22	135	69	203	((((((((((((((((........((((.({={{{{{{{{{={{=={{{{{{..(((((((((((...((.....)).)))))))))))..))>>>>-->>->>>>>>>>>->>-))))))))))))))))))))	2	-74.9	-55.4815	47.4074	99	121	NA	0.009901	0	0	0.276354	0	0.16879	0	0.23801	0
tae_44	gi|25266646|gb|CA680998.1|CA680998 wlm24.pk0013.e9 wlm24 Triticm aestivm cDNA clone wlm24.pk0013.e9 5' end	UUCCGAAAGGCUUGAAGCAAAU	UAGCUUCAAGCCUUGAGGAAUA(3)	GTTGGTTAGCTTCAAGCCTTGAGGAATACGGTAGACTGCACAGAGCTATGTGCAGTGCAGTTGACACTATTCCGAAAGGCTTGAAGCAAATTAAC	137	158	+ [Positive strand]	401	22	95	67	161	(((((({={{{{{{{{{{{{=={{{{{{..((.((((((((...((.....)).)))))))).))..))>>>>-->>>>>>>>>>>>->>>))))	4	-53.8	-56.6316	45.2632	73	95	NA	0.009901	5.39453	4.21155	1.93447	2.57186	7.25798	4.71753	33.3214	0.573514
tae_45	gnl|SRA|ERR016581.110626.2 GHY6XPR01DXV86.2 length=921	UUCCGAAAGGCUUGAAGCGAAU	UAGCUUCAAGCCUUGAGGAAUA(3)	GTTGGTTAGCTTCAAGCCTTGAGGAATAGGGTAGACTGTACGGAGCTATGTGCAGTGCAGTTTACACTATTCCGAAAGGCTTGAAGCGAATTAAC	220	241	- [Negative strand]	233	22	95	215	309	(((((({={{{{{{{{{{{{=={{{{{{(.(((((((((((...((.....)).))))))))))).)))>>>>-->>>>>>>>>>>>->>>))))	12	-55.8	-58.7368	45.2632	281	302	NA	0.009901	2.5046	1.1083	0.829061	1.38485	6.07645	1.57251	20.3499	0
tae_46	gnl|SRA|ERR016533.1075483.2 GG1XCTX02JKAEA.2 length=591	UUCGAUCGUAAUCGGAUGGUC	GGAUGAUCCGGACACGACGGU(8)	CGTCCCTTCGATCGTAATCGGATGGTCGGGAAAATAGGCTAGGGAGCCCAAATAAGAAAATGGAGACGTTTTGTAGATGTTTGCGGATGATCCGGACACGACGGTGACG	289	309	+ [Positive strand]	7	21	109	282	390	((((..-<<<-<<<<--<<<<<<-<<<.(.(((...((((....))))......(.((((((....)))))).).....))).)=}}}=}}}}}}==}}}}}}}=))))	1	-36.8	-33.7615	50.4587	366	387	NA	0.049505	0.385324	0.22166	0	0.197836	0.506371	1.04834	0	0
tae_47	gnl|SRA|ERR016581.641021.2 GHY6XPR04DY3DS.2 length=911	UUCUGAAAGGCUUGAAGCAAAU	UAGCUUCAAGCCUUGAGGAAUA(3)	AAGAGGCTCAATGCTCACCTGCATGTTGATTAGCTTCAAGCCTTGAGGAATAGGGTAGACTGCACAGAGCTATGTGCAGTGCAGTTGACACTATTCTGAAAGGCTTGAAGCAAATTAACGAGCATTGCGCCTCTT	140	161	+ [Positive strand]	207	22	135	46	180	(((((((.((((((((........(((((({={{{{{{{{{{{{=={{{{{{(.((.((((((((...((.....)).)))))))).)).)))>>>>-->>>>>>>>>>>>->>>)))))))))))).)))))))	11	-74.8	-55.4074	45.9259	76	98	NA	0.009901	0.385324	1.32996	0.829061	0.395671	6.41403	1.57251	17.1367	1.43379
tae_48	gnl|SRA|ERR016533.984494.2 GG1XCTX02IN138.2 length=542	UUGUCUUAGAUUCGUCUAGAUA	UAUUUAGACAAAUCUAAGACA(4)	CTCCCTCCGTCCCAAAATTCTTGTCTTAGATTCGTCTAGATATGGATGTATCTAATACTAAAATGTGACTTGATACATCCATATTTAGACAAATCTAAGACAAGAATTTTGGGACCGAGGGAG	369	390	+ [Positive strand]	8	22	123	348	470	(((((((.((((((((((((<<<<<<<<<<<<-<<<<<<<<<((((((((((...(((......)))....))))))))))}}}}}}}}}=}}}}}}}}}}}))))))))))))).)))))))	5	-83.5	-67.8862	37.3984	429	450	NA	0.009901	0.192662	0.22166	0	0.197836	0.16879	0	0.595026	0
tae_49	gnl|SRA|ERR016581.1104615.2 GHY6XPR07GJ1NK.2 length=802	UUUCGAAAGGCUUGAAGCAAAU	UAGCUUCAAGCCUUGAGGAAUA(3)	AAGAGGTGCAATGCTCACGTTGCTTAGCTTCAAGCCTTGAGGAATAGGTAGACTGCATGAAGCTATGTGCAGTGCAGTCTACACTATTTCGAAAGGCTTGAAGCAAATCAACGAGCATTGCGCCTCTT	578	599	+ [Positive strand]	14	22	128	491	618	((((((((((((((((..((((.({={{{{{{{{{{{{=={{{{{{((((((((((((...((.....)).))))))))))).)))>>>>-->>>>>>>>>>>>->>-))))))))))))))))))))	6	-82.9	-64.7656	46.0938	515	537	NA	0.009901	0	0	0	0.197836	0.506371	0	1.30906	0

## Sheet: S4
Additional Table 4. List of identified candidate novel microRNAs in wheat, their precursor information and normalised read counts in each library.
miRNA_ID	Chromosome	Sequence	miRNA*	Hairpin Sequence	Start	End	Orientation	Abundance	Length	Hairpin Length	Hairpin Start	Hairpin End	Hairpin Structure	Genomic Hits	Minimum Free Energy(MFE)	Adjusted MFE	Hairpin G/C%	miRNA* Start Coord	miRNA* End Coord	miRBase ID	P_Val	TPMCS	TPMHS	TPMSS	TPMWDS	TPMSH	TPMRT	TPMLF	TPMSP
tae_C1	gnl|SRA|ERR016581.1148029.2 GHY6XPR07HRIJX.2 length=749	AAAAAGACUUGUAUUUAGAA	NO	TATACTCCTCCCTCTGTTCCTAAATATAAGTCTTTTTAGATATTTCAATATGGACTACATATGGAGTCAAAAATGTCTATATACATCCGTATGTAGTCTATATTGAAATCTCTAAAAAGACTTGTATTTAGAAACGGAGGGAGTAATATA	179	198	- [Negative strand]	33	20	150	161	310	((((...(((((((((((.(((((((((((((((((((((.((((((((((((((((((((((((....................)))))))))))))))))))))))).)))>>>>>>>>>>>>>>>>>>->))))))))))...))))	4	-81.35	-54.2333	30	-1	-1	NA	0.009901	0	0	0	0	3.88218	0	1.30906	0
tae_C2	gi|93027271|gb|CJ558190.1|CJ558190 CJ558190 Y.Ogihara npblished cDNA library Wh_KMP Triticm aestivm cDNA clone rwhkp3m10 3'	AAAAGGACUUAUAUUUAGGAA	NO	CTACTCCCTCCGTTCCGAAATATAAGTCTTTCTAGAGATTCCACCAAGTAACTACATACGGAGTAAAATGAATGAATCTACACTTCAAAATATGTCTACATACATCCGTATGTTGTATTTCATTTGAAATGTTTAAAAGGACTTATATTTAGGAACGGAGGGAGTAG	138	158	+ [Positive strand]	9	21	167	3	169	((((((((((((((((.((((((((((((((.((((.(((.((..(((((...(((((((((......((((((......)).))))...((((....))))..)))))))))..)))))....)).))).)))>->>>>>>>>>>>>>>->>>>))))))))))))	6	-70.4	-42.1557	34.7305	-1	-1	NA	0.009901	0	0	0	0	0.675161	0	0.714031	0
tae_C3	gi|141700026|gb|CJ788281.1|CJ788281 CJ788281 Y. Ogihara npblished cDNA library	AAAAGUGAACAGAGGGAGUAG	NO	TACTCCCTCCGTTCACTTTTGTAAGTCGTTTTAGACATTTAAGACAGCACCTAAAAAAGTTCAATTTCAGCTGTCTAAAATGACTTACAAAAGTGAACAGAGGGAGTAG	552	572	+ [Positive strand]	10	21	108	463	570	(((((((((.(((((((((((((((((((((((((((.((.(((..(.((........)).)..))).)).)))))))))))))))))>>>>>>>>>>->>>>>>>>>	9	-55.4	-51.2963	36.1111	-1	-1	NA	0.009901	0	0.22166	0	0	1.01274	0.524169	0.357015	0
tae_C4	gnl|SRA|ERR016533.161272.2 GG1XCTX01ECAIJ.2 length=500	AAAAUAGGUACUUAUCCUGGA	NO	TAATAAAATAGGTACTTATCCTGGAACCACCAAATTCATGTATCATGGTAAGTACCTATTTTATTA	278	298	+ [Positive strand]	22	21	66	273	338	((((<<<<<<<<<<<<<<<<-<<<-((............)).))).))))))))))))))))))))	2	-24.6	-37.2727	28.7879	-1	-1	NA	0.009901	0	0.443321	0	0	2.19427	0	0.714031	0.286757
tae_C5	gnl|SRA|ERR016581.418524.2 GHY6XPR03B6WK6.2 length=1050	AAAAUUUUGUGAAGUUUGGAC	NO	CTGTGCGTGAACTCCGTGCAAAATTTTGTGAAGTTTGGACGTTGGAGGAGCTCGTGGCAAAAAAGACAATTTTCGGATGTCTGAGAAACTTTTGAAAATCGCATTGTTCAGCGCTGATTTTGTCTTTTTTGCCACGAGCTTCCTCGAATGTTCAAACTTCAGAAAAATTTACACGGAGTTCGCGCATAG	345	365	+ [Positive strand]	10	21	189	325	513	((((((((((((((((((.<<<-<<<<-<<<<<<<<<<<<(((.(((((((((((((((((((((((((...((((.((.(((((.......(....)........)))))))))))..)))))))))))))))))))).))))).))))))))))))))).)))).))).))))))))))))))))))	3	-112.2	-59.3651	42.328	-1	-1	NA	0.009901	0.192662	0	0	0	0.675161	0	0.714031	0
tae_C6	gnl|SRA|ERR016533.233527.2 GG1XCTX01BC7IN.2 length=522	AAACAAACACGGACGGACAAA	NO	TTTTGTCCGTCTGCTTTGTGGACGGACAAAGAAGATCTTTGACATCAGCTACCAAACAAACACGGACGGACAAAG	363	383	- [Negative strand]	2	21	75	361	435	(((((((((((((.(((((((...(((((((.....)))))...)).....))-->>>>>-->>>>>>>>>>>>)	1	-24.9	-33.2	45.3333	-1	-1	NA	0.009901	0	0	0	0	0.33758	0	0.119005	0
tae_C7	gnl|SRA|ERR016533.215492.2 GG1XCTX01CJCR8.2 length=532	AAACAAAUGGGGCUCAAAGAU	NO	TTCTCCCAGAATCTACCCCTCTCTAGCTACTCCTAGAATCTTTGACCCCCTTTTGTTTTACAATCCTAACTAATTAGAACCTAACTAGATAGGATTGTAAAACAAATGGGGCTCAAAGATTGTGAGAGAATCTGGGTAGGGGTCAGATTCTGGAAGAA	166	186	+ [Positive strand]	27	21	158	66	223	((((.(((((((((((((((..((((...(((.((.(((((((((.((((.(((((((((((((((((.(((.((((...)))).))).))))))))))>>>>>>>->>>>->>>>>>>>).)).)))...))))..)))))).))))))))).))))	8	-85.1	-53.8608	40.5063	-1	-1	NA	0.009901	0	0	0.276354	0	3.3758	1.57251	0.476021	0
tae_C8	gnl|SRA|ERR016533.106194.2 GG1XCTX01ETF2S.2 length=565	AAACACUGUGUGAGAGAAGUC	NO	GTGAAACACTGTGTGAGAGAAGTCATAAGTGTTAAACACTCTCCGATGATGATGACGAAGCTGCAAACACTTATGACTTCTCTCAGACAGTGTTTCAC	85	105	- [Negative strand]	136	21	98	10	107	(((<<<<<<<<<-<<<<<<<<<<<(((((((((...((..((.((..........)).)).))..)))))))))))))))))))).))))))))))))	5	-51.9	-52.9592	41.8367	-1	-1	NA	0.009901	0.770647	3.76823	3.03989	1.38485	5.90766	8.91088	5.59324	0
tae_C9	gnl|SRA|ERR016533.392804.2 GG1XCTX01BD5DU.2 length=529	AAACGAUCUUAUAUUGUGGGA	NO	TACTCACTCCGTCTCATAATATAAGATCGTTTTGCAAGCAAAACGATCTTATATTGTGGGATTGAGGAAGTA	344	364	+ [Positive strand]	13	21	72	303	374	((((..(((.((((((((((((((((((((((((....))>>>>>>>>>>>>>>>>>>>>>).)))..))))	9	-41.5	-57.6389	36.1111	-1	-1	NA	0.009901	0	0	0	0	0.506371	0.524169	1.07105	0.143379
tae_C10	gnl|SRA|ERR016533.404592.2 GG1XCTX01BGKFB.2 length=547	AAACGCUCGGACUGACCGGCA	NO	GTCTGGTCAGTGTCCGAACGAGTTTTGGCCACCCAATAGGGCTTTTCATAGCCGGGGCAAACGCTCGGACTGACCGGCAC	178	198	- [Negative strand]	7	21	80	176	255	(((((((((..((((((.((.((((((((..(((....))).........))))))))--->>->>>>>>>>>>>>>->)	1	-31.8	-39.75	58.75	-1	-1	NA	0.039604	0	0.22166	0	0.197836	0	0.524169	0.476021	0.143379
tae_C11	gi|117598718|gb|DX375343.1|DX375343 3B_055_D24_FM1 Triticm aestivm chromosome 3B-specific BAC library (TA3B) Triticm aestivm genomic clone 3B_055_D24	AAAGGACCGGAGGGAGUACAU	NO	GCTCAGATTCTTTGTACTCCTTTTGTTCCTTTTTACTTCGCACATTGTGAAAGTGCATACTTTTTTGTATAAGATTGGTCAAAGTAGAGATACTTTGACTGCAGACAAAACTTGTATGCAGACTAGAAAGGACCGGAGGGAGTACATGTGAAACTGCTGC	254	274	- [Negative strand]	138	21	160	240	399	((.(((.(((..(((((((((((((.(((((((((.(((((.....)))))..(((((((..((((((....(...((((((((((....)))))))))).)..))))))...)))))))...)))>>>>>>->>>>>>>>>>>>>-..))).)))..))	4	-63.3	-39.5625	39.375	-1	-1	NA	0.009901	2.5046	1.55162	4.42166	2.7697	7.59556	1.04834	5.95026	0.286757
tae_C12	gnl|SRA|ERR016533.571145.2 GG1XCTX01CK16K.2 length=557	AAAUAAUAUGGAUCGGAGGGA	NO	CTACTCTCTCCGATCTATATTAGTTGTCGTTGAAACATATGTAGACGAATTTTCTAGATACATCCGCTTGAATGGCAAATAATATGGATCGGAGGGAGTAG	151	171	+ [Positive strand]	3	21	101	74	174	((((((((((((((((((((((.((((((((.((.(..(((((...((....))....)))))..).)).))))))>>->>>>>>>>>>>>>>>>>>))))	1	-47.2	-46.7327	38.6139	-1	-1	NA	0.009901	0	0	0	0.197836	0.16879	0.524169	0.23801	0
tae_C13	gi|147912559|gb|ER776898.1|ER776898 TAACSP3AShA_0035E20R TAACSP3AShA Triticm aestivm genomic clone TAACSP3AShA_0035E20	AAAUAGAUGACUCAACUUUAU	NO	AAAATAGATGACTCAACTTTATACTAACTTTAGTACAAAGTTAGTACGAAGTTGGGTCATCTATTTT	669	689	+ [Positive strand]	67	21	67	667	733	(<<<<<<<<<<<<<<<<<<--<(((((((((.....))))))))))..)))))))))))))))))))	1	-37.6	-56.1194	28.3582	-1	-1	NA	0.009901	0	0.22166	0	0.197836	7.25798	1.57251	2.3801	0.143379
tae_C14	gi|183394510|gb|ET673323.1|ET673323 Taest_Aat3_40_H05 Methyl-filtered wheat genome library Triticm aestivm genomic	AAAUAUAAGAGCGUUUAGAUC	NO	ATGTACTTCCTCCATAAAGAAATATAAGAGCGTTTAGATCTTCAGTGATCTAAACGCTCATATATTTCTTTAGCGAGGGAGTACGT	176	196	+ [Positive strand]	11	21	86	156	241	((((((((((((..(((((<<<<<<<-<<<<<<<<<<<<<......))))))))))))).))))))))))))..))))))))))))	4	-52	-60.4651	36.0465	-1	-1	NA	0.009901	0	0	0	0	1.01274	0.524169	0.595026	0
tae_C15	gnl|SRA|ERR016533.469215.2 GG1XCTX01CQDNT.2 length=538	AAAUGGAUAAAAGAAGAUGUA	NO	CTTGTCATCGAAATGGATAAAAGAAGATGTATGTAGACGTATTTTAGTTCTAGATACGTCCCTTTTTATCCACTTTGATGACAAG	99	119	- [Negative strand]	22	21	85	44	128	((((((((((<<-<<<<<<<<<<--<<<<<<(.(((((........).)))).)))))))..)))))))))).))))))))))))	11	-39.9	-46.9412	34.1176	-1	-1	NA	0.009901	0	0	0	0.197836	2.19427	0	1.07105	0
tae_C16	gi|32647652|gb|CD883810.1|CD883810 F1.114H22F010504 F1 Triticm aestivm cDNA clone F1114H22	AAAUGGAUAAAAGGAGAUGUA	NO	ACTCCCTCCATCCGGAAATACTTGTCATCCAAATGGATAAAAGGAGATGTATCTAGACGTATTTTAATTTTAGATACATCTTTTTTCATCCCTTTTAATGACCAGTATTTTCGGGCGGAGGGAGT	218	238	- [Negative strand]	7	21	125	143	267	(((((((((..(((((((((((.(((((..<<<-<<<<-<<<<<<<<<<<<((((((...........)))))))))))))))))).)))).)))..))))).)))))))))))..)))))))))	5	-66.2	-52.96	37.6	-1	-1	NA	0.009901	0	0	0.276354	0	0.33758	0	0.476021	0.143379
tae_C17	gnl|SRA|ERR016581.176880.2 GHY6XPR02AJ5H6.2 length=1025	AAAUUUUGUGAAGUUUGGACA	NO	CTCTGTGTGAACTTTGTGCAAAATTTTGTGAAGTTTGGACATTCGAGAGGAGCTCATGGAAAACAAGTTCAGGTTGTCCGAAGAAACTTTTGAAAATCACATTGTTCACACCTGATTTTTGTATTTTTTTGCCACGAGCTCCTCGCATGTCCAAACTTCAAAAAAATGCACAGGGTTCATGCACGGG	386	406	- [Negative strand]	22	21	187	239	425	((((((((((((((((((((---<<<<-<<<<<<<<<<<<<(....(((((((((.(((((((((((.((((((.((..(((.((.....(....).....)).)))))))))))..))))).....))).))).)))))))))..)))))))))))))).)))).))))))))))))))))).)))	2	-80.05	-42.8075	40.6417	-1	-1	NA	0.009901	0	0	0	0	3.03822	0	0.595026	0.143379
tae_C18	gi|39572621|gb|CK210231.1|CK210231 FGAS022029 Triticm aestivm FGAS: Library 5 GATE 7 Triticm aestivm cDNA	AACAAUUGAUAUGGAUCGGAG	NO	TACTCTTTTCGATCCATATTAATTGTCGTTAATTTAGTATTAAGTTGTACTAAATCAGCAACAATTGATATGGATCGGAGGGAGTA	459	479	+ [Positive strand]	10	21	86	399	484	((((((((((((((((((((((((((.(((.(((((((((......))))))))).)))->>>>>>>>>>>>>>>>>>>>))))))	2	-47.1	-54.7674	31.3954	-1	-1	NA	0.009901	0.192662	0	0	0	0.843951	0.524169	0.357015	0.143379
tae_C19	gnl|SRA|ERR016581.459699.2 GHY6XPR03CW5TG.2 length=985	AACCUGCGGAAGGAUUAUUG	NO	TGAACCTGCGGAAGGATTATTGTCGTGACCTTGATCAAAACAGACCGCGAACGCGTTATCTAGCCGCGGCACTGCCCGTCATTGGTCAAAGTCCTCTATAACCTCCTCTCCTCGGTTCG	88	107	+ [Positive strand]	7	20	119	85	203	((<<<<-<-<<<<<<<---<<<(.(.(((.((((((((..(((.(((((...((........)))))))..))).......)))))))).)))..).))))..)))).))).)))))))	1	-36.6	-30.7563	52.9412	-1	-1	NA	0.019802	0.385324	0	0	0.395671	0.16879	1.04834	0.119005	0
tae_C20	gi|117595511|gb|DX372136.1|DX372136 3B_036_E18_RM1 Triticm aestivm chromosome 3B-specific BAC library (TA3B) Triticm aestivm genomic clone 3B_036_E18	AACCUUGUGGUCGUGGGUUC	NO	AGCCTTAATCCATTATATTGAAGGGTCCATTGCTCAGTTGGTAGAGCACAAGGCTCTTAACCTTGTGGTCGTGGGTTCAAGCACTATGATGGAGGCT	420	439	- [Negative strand]	32	20	97	400	496	((((....(((((((((.((..(..(((((.((.((...((((((((.....))))).->>>--->>>>->>>>>-->...)).)))))))))))))	3	-36.3	-37.4227	46.3918	-1	-1	NA	0.009901	0.770647	3.32491	0.276354	2.7697	0	1.04834	0.119005	0
tae_C21	gnl|SRA|ERR016533.510745.2 GG1XCTX01BAF29.2 length=575	AACGAACGAGACCGAUUGCGG	NO	AACTTTAACCATATATTTAACGAACGAGACCGATTGCGGCGGGAGAAAAAATTACATAATTAAAAACTTCTTTCGAATACGCATTGACTGATATAACTTTTACTCCCGCCGTAATTGATCTTGGTAGTTAAATTTACGGTCAAAGTT	129	149	+ [Positive strand]	2	21	147	110	256	((((((.(((.((.((((<<<---<<<<<-<<<<<<<<<((((((....((((....)))).......((..((((.......))))..))...........))))))))))))))).)))))...))))))).)).))).))))))	1	-50	-34.0136	34.0136	-1	-1	NA	0.009901	0	0	0	0	0.33758	0	0.119005	0
tae_C22	gi|93240200|gb|CJ648497.1|CJ648497 CJ648497 Y.Ogihara npblished cDNA library Wh_EM Triticm aestivm cDNA clone whem13e23 5'	AACGAUUGGAAGAAUGAAGAU	NO	TAGGTTTATAATCTTCATTCTGCCAATCTTTTCACCTGCAATGAATAATACCCCTATTAAGTCAGGCGAAACGATTGGAAGAATGAAGATTATAAACTTG	248	268	+ [Positive strand]	2	21	100	178	277	(((((((((((((((((((((.((((((.((((.((((.....((((.......))))....)))).))>>->>>>>>->>>>>>>>>>>))))))))))	1	-44.4	-44.4	34	-1	-1	NA	0.009901	0	0	0	0.197836	0.16879	0	0.119005	0
tae_C23	gnl|SRA|ERR016581.1120442.2 GHY6XPR07GXHKJ.2 length=1065	AACGGCACGUAGCGCACGGCA	NO	TCCTCTGACGTACGGCAGCCTGCCGTTCTGTCACTGACTTGTGGGCCTTTTGGGAACCTGGCCCACATGTCAGTGGCCCAACGGCACGTAGCGCACGGCAGAGGA	162	182	+ [Positive strand]	4	21	105	82	186	(((((((.(((.((.(.((.(((((((..(((((((((.((((((((....(....)..)))))))).)))))))))..>>>>>>>->>->>>->>>->>)))))	2	-63.2	-60.1905	61.9048	-1	-1	NA	0.009901	0	0	0	0.197836	0.506371	0	0.119005	0
tae_C24	gnl|SRA|ERR016533.412347.2 GG1XCTX01DG703.2 length=491	AACGUUGGGUGGUUGUGGCAC	NO	TGTGCCATGACCGCCCAACGGTTCCACCATGCACATTGTGCCGGTGCCGAGGCTGGCTGCCCATGATGGAAACGTTGGGTGGTTGTGGCACA	135	155	- [Negative strand]	34	21	92	133	224	(((((((..(((((((((((.(((((.((((..((....((((((......))))))))..)))).))))>->>>>>>>>>>>-->>>>>>)	1	-57.3	-62.2826	60.8696	-1	-1	NA	0.009901	2.31194	0.22166	2.21083	0	0	1.04834	1.42806	0
tae_C25	gnl|SRA|ERR016581.581937.2 GHY6XPR04BQU3C.2 length=1083	AACUAAUAUGGAACGGAGGGA	NO	ACTCCCTTCATTCCATATTAGTTGTCATTGATTTAGTACAAAGTTGTACTAAATCAGCGACAAGCCGACAACTAATATGGAACGGAGGGAGT	355	375	- [Negative strand]	8	21	92	352	443	(((((((((.((((((((((((((((..((((((((((((....))))))))))))((.....)).)))>>>>>>>>>>>>>->>>>>>>))	6	-53.8	-58.4783	39.1304	-1	-1	NA	0.009901	0.192662	0	0	0.197836	0.33758	0	0.714031	0
tae_C26	gi|93072225|gb|CJ640871.1|CJ640871 CJ640871 Y.Ogihara npblished cDNA library Wh_EMC Triticm aestivm cDNA clone whec2l06 5'	AAGAAUUAUGGAACGGAGGGA	NO	TACCCCCTCCGTTTATAATTCTTGTCATGGTTTTAGTTCAAACGACAAGAATTATGGAACGGAGGGAGTA	91	111	+ [Positive strand]	3	21	70	44	113	(((.((((((((((((((((((((((...((((......)))))))>>>>>>>>>->>>>>>>>>>-)))	2	-34	-48.5714	40	-1	-1	NA	0.009901	0	0	0	0.197836	0	0	0.357015	0
tae_C27	gnl|SRA|ERR016581.726441.2 GHY6XPR05GDLJ9.2 length=831	AAGACAAAUAUCUAGGAACGG	NO	ACTCTGTTTTCTACTCCCTCCGTTCCTAAATATTTTGCTTTTTTAGAGATTTCAACAAGTGCCTACATACGGAGCAAAATGAGTGAATCTACACTCTAAAATATGTCTATATACACATCCGTATGTGGTAGTCCATTTGAAATATGAAAAAGACAAATATCTAGGAACGGAGGGAGTATAAGAGT	117	137	- [Negative strand]	3	21	185	101	285	(((((......(((((((((((((((((.((((((..((((((((...(((((((..(.((((.(((((((((.......(((((......))))).......(((......)))..))))))))))))).)....))))))).)))))>>>-->>>>>>->>>>>>>>>))))))))..)))))	2	-76	-41.0811	35.1351	-1	-1	NA	0.009901	0	0	0	0.197836	0.16879	0	0.23801	0
tae_C28	gi|117592874|gb|DX369499.1|DX369499 3B_030_G03_RM1 Triticm aestivm chromosome 3B-specific BAC library (TA3B) Triticm aestivm genomic clone 3B_030_G03	AAGACAAAUAUUUAGGAACGG	NO	TACTTCCTCCGTTTCTAAATATTTGTCTTTCTAGAGATTTTAACAAGTGACTACATACGAAGTAAAATGATTGAATCTACACTTTAAAATATGTCTATATACATCCGTATGTGATAGTCCATTTGAAATCCTAAAAAGACAAATATTTAGGAACGGCGGGAGTA	384	404	- [Negative strand]	289	21	164	375	538	(((((((.((((((((((((((((((((((.(((.((((((((...(.(((((((((((..(((....(((.....................)))....)))...)))))))...)))))..))))))))))).)>>>>>>>>>>>>>>>>>>>>>.)))))))	15	-60.1	-36.6463	31.0976	-1	-1	NA	0.009901	1.54129	2.43826	0.829061	1.78052	13.5032	4.71753	20.2309	0.716893
tae_C29	gnl|SRA|ERR016533.382386.2 GG1XCTX01BV4MK.2 length=556	AAGACAACUAAUUUGGGACGG	NO	ATATATACTCCCTCGTTAAAAAATTAGTTGACTCAAATTTGTCCAGATACGGATGTAACTAAACATGTTTTAGTGTAGATACATCCGTATGAAGACAAAATTAAGACAACTAATTTGGGACGGAGGTAATAGTATATAT	378	398	+ [Positive strand]	102	21	139	275	413	(((((((((((..((((...((((((((((.((.((.((((((...(((((((((((.(((.((........)).))).)))))))))))...)))))).))->>->>>>>>>>>>-->>>>-.))....)))))))))	4	-51.2	-36.8345	30.9353	-1	-1	NA	0.009901	0.577986	0.664981	0.276354	0.791343	6.24524	1.57251	6.18827	0.430136
tae_C30	gi|32657429|gb|CD889246.1|CD889246 G118.111G11R010925 G118 Triticm aestivm cDNA clone G118111G11	AAGACAAUUAUUUAGGAACGG	NO	TACTCCCTCCATTCTTAAATATTTGTCTTTCTAGCCATCTCAAATGGACTACAACATATGGATGTATGTAGACATGTTTTAAAGTGTAGATTCACTCATTTTGCTCCGTATGTAGTCACTTGTTGAAATCTTTAGAAAGACAATTATTTAGGAACGGAGGGAGTA	219	239	+ [Positive strand]	23	21	165	82	246	((((((((((.((((((((((.((((((((((((..((.((((..((((((((...((((((..((((....))))...(((((((.((.....))))))))).))))))))))))).)...)))).))..)))))>>>>>>>->>>>>>>>>>->>))))))))	3	-67.1	-40.6667	34.5455	-1	-1	NA	0.009901	0.192662	0.22166	0	0	1.01274	0	1.90408	0
tae_C31	gnl|SRA|ERR016581.630418.2 GHY6XPR04CU8X5.2 length=1017	AAGACAAUUAUUUCGGAACGG	NO	CTCCCTCCGTTCCAAAATACTCCCTCCATTCCAAAATAATTGTCTTTCTAGCCATCTCAAATGGACTACAACATACGAATGTATGTAGACATGTTTTAGAGTGTAGATTCACTCATTTTGCCCCGTATATAGTCACTTGTTGAAATCTCTAGAAAGACAATTATTTCGGAACGGAGGGAGTAGAACGGAGGGAG	273	293	+ [Positive strand]	17	21	194	119	312	((((((((((((.....((((((((((.((((.((((((((((((((((((..((.((((..((((((..((((((....))))))............(((((......)))))...............))))).)...)))).))..)))))>>>>>>>>>>>>>->>>>->>))))))))))))))))))))	7	-91.3	-47.0619	40.2062	-1	-1	NA	0.009901	0.192662	0	0	0.197836	1.6879	0.524169	0.595026	0
tae_C32	gnl|SRA|ERR016533.869501.2 GG1XCTX02GGIR2.2 length=514	AAGACAGGAAUUUUGGGACGG	NO	TACTCCCTCTGTCCCAAATTTCTTGTCTTAGTATTTGTCTAGATACGGATGTATCTGTGACTTGATACATCCGTATCTAGACAAATCTAAGACAGGAATTTTGGGACGGAGGGAGTA	303	323	- [Negative strand]	7	21	117	294	410	((((((((((((((((((.((((((((((((.(((((((((((((((((((((((........)))))))))))))))))))))))))>>>>>>>>>>->>>>>>>>>>))))))))	3	-90.5	-77.3504	40.1709	-1	-1	NA	0.009901	0	0	0	0.395671	0.33758	1.04834	0.119005	0.286757
tae_C33	gnl|SRA|ERR016581.101747.2 GHY6XPR01C5PYO.2 length=889	AAGCAAUGUCAGAGGAGUUUU	NO	GGTTATTACTCAAGAGAAAGCAATGTCAGAGGAGTTTTAGGTAACGAGTCTGAAGAGAAGCTGATTATTTTATATTTTGTAGGGAGAGGTTTTATTATTCTAGACTGCTGTTGGTAAGCTCATCTGGCATTGCTTTCTCTTGAGTGTAGTC	696	716	+ [Positive strand]	28	21	151	678	828	(..(((.((((((((((<<<<<<<<<<<<<-<<<<<<-.(.(((((((((((((..((((((..((...((((.....)))).))..))))))....))).)))))..))))).))))))).))))))))))))))))))))))))))..)	2	-61	-40.3974	37.7483	-1	-1	NA	0.009901	0	0	0.276354	0	2.19427	0	1.90408	0
tae_C34	gi|117597307|gb|DX373932.1|DX373932 3B_045_P13_RM2 Triticm aestivm chromosome 3B-specific BAC library (TA3B) Triticm aestivm genomic clone 3B_045_P13	AAGCUUGACUUUGACCAAACC	NO	TATAAGATTTGGTCAAAGTCAAACTACACAAAATTTGACCAAATTTATAGAAAAAGTTATGAACATCTACAATACTAAAACTATATACTATGAAAATACGTTTCATGGTGCATCTGAATATATTTATGTCATATTGTAAATGTTTATATTTTTTAATATAAAGTTAGTCAAACTCTATAAAGCTTGACTTTGACCAAACCTTATA	447	467	+ [Positive strand]	2	21	205	267	471	((((((.(((((((((((((((.((........((((((.((.((((((..(((((.(((((((((.(((((((...........((((((((((.....)))))))))).....(((((....))).)).))))))).))))))))).)))))..)))))).)).)))))).......->>->>>>>>>>>>>>>>>->)))))	1	-60.69	-29.6049	23.9024	-1	-1	NA	0.009901	0	0	0.276354	0	0.16879	0.524169	0	0
tae_C35	gi|93074587|gb|CJ587118.1|CJ587118 CJ587118 Y.Ogihara npblished cDNA library Wh_SHC Triticm aestivm cDNA clone rwhsc13a14 3'	AAGGCUUAUAUUUAGGAACGG	NO	GCTACTCCCTCTGTTCCTAAATAGAAGTCTTTTTAGAGATTAAAGGCTTATATTTAGGAACGGAGGGAGTAGC	499	519	+ [Positive strand]	4	21	73	456	528	(((((((((((((((((((((((.((((((((.........)>>>>>>>->>>>>>>>>>>>>))))))))))	2	-48.1	-65.8904	39.726	-1	-1	NA	0.009901	0	0	0	0	0.16879	0	0.595026	0
tae_C36	gi|222366166|gb|GH729827.1|GH729827 G750.107K14R010801 G750 Triticm aestivm cDNA clone G750107K14	AAGGUAGAGUAGGGCAUGGGA	NO	TCCGGTCGCCGGCAAGGTAGAGTAGGGCATGGGACACGAGCCGGCTCATGGGACTCAGGCGTCGCCGCCTCCCGTGCCCTACTCTTTCTCGTCGGAGCCCGGA	179	199	- [Negative strand]	10	21	103	109	211	(((((.(.(((((-<<<-<<<<<<<<<<<<<<<<...(((((........)).))).((((....)))))))))))))))))))).))).))))).).)))))	1	-62.5	-60.6796	67.9612	-1	-1	NA	0.009901	0	0.22166	0.552707	0	0.33758	0	0.714031	0
tae_C37	gnl|SRA|ERR016581.405603.2 GHY6XPR03B2FOB.2 length=1238	AAGUAAUAUGUAUCGGAGGGA	NO	TACTCCCTCCGGTCCATATTACTTGTCGCAGTCTTAGTACAACTAGCAGTACAAATTTGCACTAGGACTGTGACAAGTAATATGTATCGGAGGGAGTA	264	284	- [Negative strand]	18	21	98	260	357	(((((((((((((.((((((((((((((((((((((((.......((((.......))))))))))))))))))>>>>>>>>>>->>>>>>>>>>)))	2	-63.01	-64.2959	42.8571	-1	-1	NA	0.009901	0.192662	0	0.552707	0.197836	1.35032	0	0.833036	0
tae_C38	gi|20310681|gb|BQ166867.1|BQ166867 WHE0939_B01_D01ZT Wheat 5-15 DAP spike cDNA library Triticm aestivm cDNA clone WHE0939_B01_D01	AAGUAAUUUCGGACGGAGGGA	NO	GTACTCCTTCCATCCAAAATTACTTGTCCAGAAATGAATGAAAATGGATGTATATAAAACTAAAATATGTCTAAATACATTCATTCTGTGACAAGTAATTTCGGACGGAGGGAGTAC	66	86	- [Negative strand]	6	21	117	61	177	(((((((((((.(((.(((((((((((((((((.((((((....(((((((((...........)))))))))....))))))))))).)))>>>>>>>>>->>>->>>>>>>))))	2	-56.6	-48.3761	33.3333	-1	-1	NA	0.009901	0.192662	0	0.276354	0.197836	0.16879	1.04834	0.119005	0
tae_C39	gi|39003199|gb|CK168246.1|CK168246 FGAS052757 Triticm aestivm FGAS: TaLt7 Triticm aestivm cDNA	AAGUAUUUCGGAACGGAGGGA	NO	TACTCCCTCTGNTCCAAATTACTCGTCGCAGAAATGGATGTATCTAGAAACTAAATACATCTAGATACATCCATACCTGCGACAAGTATTTCGGAACGGAGGGAGTA	993	1013	+ [Positive strand]	3	21	107	909	1015	(((((((((((.(((.((.((((.(((((((..(((((((((((((((...........)))))))))))))))..)))))))->>>>->>->>>->>>>>>>>)))	1	-63.3	-59.1589	41.1215	-1	-1	NA	0.009901	0	0	0	0	0.33758	0	0.23801	0
tae_C40	gi|117588730|gb|DX365355.1|DX365355 3B_007_K05_FM1 Triticm aestivm chromosome 3B-specific BAC library (TA3B) Triticm aestivm genomic clone 3B_007_K05	AAGUAUUUUGGAAUGGAGGGA	NO	TTGCAATTCAGGTACATGTGCACCCATGTCTCAAGGTATTTGAATTAAAACCACAACAAGTATTTTGGAATGGAGGGAGTATGATACCACAAGTGCAG	90	110	- [Negative strand]	2	21	98	69	166	(((((.....((((...((((.(((.(((..(((((((((((..............)>>>>>>>>>>-->>>-->>>-))))..)))).....)))))	1	-26.64	-27.1837	39.7959	-1	-1	NA	0.039604	0	0	0	0	0.33758	0	0.119005	0
tae_C41	gi|25547061|gb|CA731463.1|CA731463 wip1c.pk006.b19 wip1c Triticm aestivm cDNA clone wip1c.pk006.b19 5' end	AAGUGAACAGAGGGAGUAGUA	NO	TTAGTAGTATTCCCTCCGTTCGCTTTTATAAGTCGTTTCAGACAGCTGAAAATGAACTGATTTGCATGTTGTCTGAAATGTCTTCAAGGACTTATAAAAGTGAACAGAGGGAGTAGTAGTAA	252	272	+ [Positive strand]	17	21	122	154	275	(((.((.(((((((((.(((((((((((((((((((((((((((((((.((((......)))).)).)))))))))))).........)))))))))>>>>>>>>->>>>>>>>>->>.)))	4	-73.3	-60.082	36.8852	-1	-1	NA	0.009901	0	0	0	0	2.19427	0.524169	0.595026	0
tae_C42	gnl|SRA|ERR016533.491288.2 GG1XCTX01CLIMQ.2 length=645	AAGUGGUGUAGACUGCACGGA	NO	GTAAGTGGTGTAGACTGCACGGAGCTATTAGGGTTTCGGACGAAAACTACACATAGCTCCGTGTAGTCTACACTATTTCC	69	89	- [Negative strand]	2	21	80	11	90	(.<<<<<<<<<<<<<<<<<<<<<((((((((..((((....)))).)))...)))))))))))))))))))))))))).)	1	-46.9	-58.625	46.25	-1	-1	NA	0.009901	0	0.22166	0.276354	0	0.16879	0	0	0
tae_C43	gnl|SRA|ERR016533.1059639.2 GG1XCTX02GCO2F.2 length=591	AAGUUCCGGACGGAGGGAGUA	NO	GTACTCCCTCCGTACCGTAAAATACTTGTCTATTGAAAGTGGATGTATCTAGATGTTATTTTAGTTCTAGACACATCCTATTTGATGACAAGTAAGTTCCGGACGGAGGGAGTAC	288	308	- [Negative strand]	11	21	115	286	400	(((((((((((((.(((.((..((((((((.((..((...((((((.((((((............)))))).))))))..))..)))))))))>-->>->>>>>>>>>>>>>>>)	1	-60	-52.1739	40	-1	-1	NA	0.009901	0.577986	0.22166	0.276354	0.989178	0	0.524169	0.23801	0
tae_C44	gnl|SRA|ERR016533.567604.2 GG1XCTX01BCS60.2 length=793	AAGUUUUUCGGACGGAGGGAGU	NO	GGAGTGCGTCGTTTGTCGGGAATACACTGAGGGGGGTTTCGCAAAATTACCACTGGGACAAGTTTTTCGGACGGAGGGAGTATTCC	99	120	+ [Positive strand]	5	22	86	39	124	(((((((..(.((((((.((((.((.((.((((..((((....))))..)).)).))..-->>->>>>->>>>>>->-->>)))))	2	-29.9	-34.7674	52.3256	-1	-1	NA	0.019802	0.385324	0.22166	0.276354	0.197836	0	0	0.119005	0
tae_C45	gnl|SRA|ERR016533.563147.2 GG1XCTX01C45ND.2 length=551	AAGUUUUUUCGGACGGAGGGA	NO	TGTACTCCCTCCGTTCGAAAAGGTCTAGCACCAAACAAGTTTGAGATAAGTTTTTTCGGACGGAGGGAGTACA	48	68	- [Negative strand]	24	21	73	42	114	(((((((((((((((((((((((..((....((((....))))...)>-->>>>>>>>>>>>>>>>>>)))))	10	-40.9	-56.0274	45.2055	-1	-1	NA	0.009901	0	0	0.552707	0	3.03822	1.57251	0.476021	0
tae_C46	gnl|SRA|ERR016533.769657.2 GG1XCTX02I3GNQ.2 length=536	AAUAAGUAAACAUGUGAGCUA	NO	GTGTAAATTTTGGTGATGAAATAAGTAAACATGTGAGCTATAAAAAGACAAATGATGATTTCTAAATGCTGAATAATCCATGCTATGTTCATCTTTCTAGAATCACGATTTTGTCATTTGTGTGTAATTCACATGGTTACTTATTTCATCATCAGAGTTTGCAC	205	225	+ [Positive strand]	5	21	164	185	348	(((((((((((((((((((<<<<<<<<<-<<<<<<<<-<<((.....((((((((..(..((........(((((..........))))).(((....))).....))..)..)))))))).)))).)))))))).))))))))))))))))))))))))))))	4	-63.5	-38.7195	30.4878	-1	-1	NA	0.009901	0	0	0	0	0.675161	0	0.23801	0
tae_C47	gi|143518475|gb|CJ863480.1|CJ863480 CJ863480 Y. Ogihara npblished cDNA library	AAUAAGUGUCGUGGUUUUAGU	NO	CTCTCTGTTTCAAAATAAGTGTCGTGGTTTTAGTTCAAATTTAAACTAAAACCACAACACTTAGTTTAGAACGGAGGG	83	103	- [Negative strand]	11	21	78	38	115	(((((((((..((<-<<<<<<<-<<<<<<<<<<<(........)))))))))))).))))))).)))..)))))))))	6	-38.1	-48.8462	34.6154	-1	-1	NA	0.009901	0	0	0	0	1.35032	0	0.476021	0
tae_C48	gnl|SRA|ERR016533.519521.2 GG1XCTX01D0950.2 length=571	AAUAAGUGUCGUUGAUUUAGU	NO	CTCAAAATAAGTGTCGTTGATTTAGTACTAAGTTGTACAATCAACGACACTTATTTTGGG	382	402	+ [Positive strand]	15	21	60	376	435	(((((<<<<<<<<<<<<<<<<<--<<((......))))))))))))))))))))))))))	7	-33.7	-56.1667	33.3333	-1	-1	NA	0.009901	0	0	0	0	2.36306	0	0.23801	0
tae_C49	gnl|SRA|ERR016581.497862.2 GHY6XPR03EMO7S.2 length=909	AAUACUCAGAGGUAUGGCUCA	NO	CGGGAAGTCAACACGTGAATACTCAGAGGTATGGCTCAAGAGGCCTATACATGGACACGGAGGGGGGCGCAGCAATTTTTTCATAAATAGTGAAAGCCAGAACTTGAACTCGAGAGCTTAGGCCTTGATACCATGTTAAGCTTCTTGAGCCATAACTCTGAGTCTATTCACGTGTACAGTTCCTG	418	438	+ [Positive strand]	6	21	185	400	584	((((((.(..(((((((<<<<<<<<<<<-<<<<<<<<<((((((.((.((((((.....(((...(((...((.((((......)))).))....)))....)))....(((((.((....)))))))..)))))))).))))))))))))))).))))))))..))))))))))..).))))))	1	-84.8	-45.8378	46.4865	-1	-1	NA	0.009901	0	0	0	0	0.33758	0	0.595026	0.143379
tae_C50	gi|32549672|gb|CD865856.1|CD865856 AZO2.101O23R010329 AZO2 Triticm aestivm cDNA clone AZO2101O23	AAUACUUGUCGGAGAAAUGGA	NO	TACTCCCTCCGTCTAGAAATACTTGTCGGAGAAATGGATGTATCTAGACATATTTTAATTCTAGATACATTCAATTTTATCTATTTGTGCGACTAGTATTTCCGGACGGAAGGAGTA	484	504	+ [Positive strand]	181	21	117	466	582	((((((.((((((..((<<<<<<-<<<<-<-<<<<<<<((((((((((...........))))))))))..........))))))).).)))).))))))))..)))))).))))))	8	-55.2	-47.1795	35.8974	-1	-1	NA	0.009901	0	1.99494	0.276354	0.791343	19.9172	5.76586	4.6412	1.00365
tae_C51	gnl|SRA|ERR016533.504242.2 GG1XCTX01D3SVJ.2 length=572	AAUACUUGUCGGAGAGAUGGA	NO	TACTCTCTCCGTCCCGAAATACTTGTCGGAGAGATGGATAAAATTTAATATATCTATAACTAAAATACGTCTAGATACATTTATTTTTTCGACAAGTATTTTCGGACGGAGGGAGTA	351	371	- [Negative strand]	8	21	117	271	387	((((((((((((((.((<<<<<<<<<<<<<<<<<<<<<(...........((((((..((........)).)))))).)))))))))))))))))))))))).))))))))))))))	3	-54.6	-46.6667	34.188	-1	-1	NA	0.009901	0	0.22166	0	0	0.843951	1.04834	0.119005	0
tae_C52	gi|51665587|gb|CL902570.1|CL902570 CSHC1945 1639HC library Triticm aestivm genomic clone 1639HC10I16	AAUAGAUGACUCAACUUUGUA	NO	CTCCCTCTGTTTCAAAATAGATGACTCAACTTTGTACTAACTTTAATACAAAGTTGAGTCATTTATTTTGGAACGGAGGGAG	391	411	+ [Positive strand]	117	21	82	375	456	(((((((((((((((<<<<<<<<<<<<<<<<<<<<<.((....)).))))))))))))))))))))))))))))))))))))	7	-55.4	-67.561	35.3659	-1	-1	NA	0.009901	0.192662	0.443321	0	0	10.465	2.62085	5.95026	0.143379
tae_C53	gi|51664615|gb|CL902088.1|CL902088 CSHC1463 1639HC library Triticm aestivm genomic clone 1639HC08E21	AAUAUAAGUCUUUGAAGAGAU	NO	TATTCTCTCTCTTCTTAAATATAAGTCTTTGAAGAGATTTCATACAGAGTAAAATGAGTGAATTTATACTCTAAAATGCATCTAGATATATCTGTAAATCTTTACAAAGACTTATATTTAGAAACAGAAGGAGTA	151	171	+ [Positive strand]	2	21	135	133	267	(((((..(((.((..((<<<<<<<<<<<<<<-<<<<<<(...((((((......((..((.((((........)))).))..))......))))))))))))).))))))))))))))))..)).)))..)))))	1	-41.2	-30.5185	25.9259	-1	-1	NA	0.009901	0	0	0	0.197836	0	0	0.23801	0
tae_C54	gi|25449626|gb|CA727673.1|CA727673 wdi1c.pk003.k3 wdi1c Triticm aestivm cDNA clone wdi1c.pk003.k3 5' end	AAUAUGGAACGGAGGGAGCAA	NO	CTCCCTCCGTTCCATATTAACTGTCGCTGATTTAGTGTACTAAATCAACGACACTAAATATGGAACGGAGGGAGCAA	463	483	+ [Positive strand]	7	21	74	406	479	((((((((((((((((((.(.(((((.((((((((....)))))))).))))).).>>>>>>>>>>>>>>>>>>	1	-48.3	-65.2703	43.2432	-1	-1	NA	0.009901	0	0	0	0	0.675161	0	0.476021	0
tae_C55	gnl|SRA|ERR016533.895609.2 GG1XCTX02GLKCF.2 length=521	AAUAUGGAUCAGAGGAGGUAA	NO	AAATAAAGTACTTCCTCTAATCCATATTAGTTGTCGTTGATTTAGTAGTGTACTAAATCAATGACAATTAATATGGATCAGAGGAGGTAACATGTATTT	231	251	+ [Positive strand]	17	21	99	161	259	(((((...((((((((((.((((((((((((((((((((((((((((...)))))))))))))))))))>>>>>>>>>->>>>>>>>>>-....)))))	1	-54	-54.5455	29.2929	-1	-1	NA	0.009901	0.192662	0.886642	0.829061	0.989178	0.506371	2.09668	0	0
tae_C56	gi|117602351|gb|DX378976.1|DX378976 3B_098_O24_FM1 Triticm aestivm chromosome 3B-specific BAC library (TA3B) Triticm aestivm genomic clone 3B_098_O24	AAUAUGGAUCGGAGGGAGUAA	NO	TACTTCCCCCAATTCATATTATTTGTCGCTCAAACAGATGTATCTAGCACTGAAATACATCTAGATACAACCATTTCAGTAACAACTAATATGGATCGGAGGGAGTA	455	475	+ [Positive strand]	5	21	107	367	473	(((((((.((.((((((((((.((((..((.(((..(.(((((((((...((.....)).))))))))).)..))).))..)))).)>>>>>>>>>->>->>>>>>>	1	-38	-35.514	36.4486	-1	-1	NA	0.009901	0.385324	0.443321	0	0.197836	0.16879	0	0.119005	0
tae_C57	gi|25159448|gb|CA604286.1|CA604286 wr1.pk0037.b7 wr1 Triticm aestivm cDNA clone wr1.pk0037.b7 5' end	AAUAUGGAUCGGAGGGAGUAC	NO	AGCTATTCCTCCAATTCATATTACTTGTCGCTGAAACGAATGTATCTAGACGTATTTACTAGATACATTAATTTTAACGACAAATAATATGGATCGGAGGGAGTACT	195	215	+ [Positive strand]	39	21	107	109	215	((...(((((((.((((((((((.((((((.(((((..(((((((((((.........)))))))))))..))))).)))))).)>>>>>>>>>->>>>>>>--->)	13	-46.2	-43.1776	33.6449	-1	-1	NA	0.009901	1.54129	0.886642	2.76354	1.38485	1.01274	1.04834	0.595026	0
tae_C58	gi|143707815|gb|CJ926780.1|CJ926780 CJ926780 Y. Ogihara npblished cDNA library	AAUAUGGAUCGGAGGGGGUAU	NO	TACTCCCTCCTATCCATATTAATTGACGCTGCTTTAGTATTGTACCAAAGTAGCGTCAATTAATATGGATCGGAGGGGGTAT	236	256	+ [Positive strand]	12	21	81	174	254	((((((((((.((((((((((((((((((((((((.(((...))).)))))))))))))))>>>>>>>>>->>>>>>>>>>	3	-55.6	-68.642	40.7407	-1	-1	NA	0.009901	0.385324	0.886642	0.552707	0.395671	0.16879	0.524169	0.119005	0
tae_C59	gnl|SRA|ERR016581.322132.2 GHY6XPR02ELS0A.2 length=836	AAUAUGGAUUGGAGGGAGUAU	NO	GTTGATTTTAAGTACTCTCTCCGATCCATATTACTACTTGTTTTAGATTTGTCTAGATACGGATGTATCTAGACACGATTTGTCTAGATACGGATGTATCTAGACACTACGTGTCTAGATACATCCGTATCTAGACAAATCTAAGACAAGTAGTAATATGGATTGGAGGGAGTATCGAGAAGTAAAC	155	175	- [Negative strand]	4	21	187	142	328	(((..((((..((((((((((((((((((((((((((((((((((((((((((((((((((((((((((((((((((...(((((((((((....)))))))))))...)))))))))))))))))))))))))))))))))))))))))))))>>>>>>>>>>>>>>>>>>>>>..))))...)))	2	-134.1	-71.7112	36.3636	-1	-1	NA	0.009901	0	0	0	0	0.16879	0	0.476021	0
tae_C60	gnl|SRA|ERR016581.93143.2 GHY6XPR01CXWEV.2 length=1105	AAUAUGGGACGGAGGGAGUAU	NO	GTACTCCTTCCGTTCCATATTAACTGATGCTCAAACTGATGTATCTAGCACTGAAATACGTCTCCATTTGAGTGACAGTTAATATGGGACGGAGGGAGTAT	180	200	- [Negative strand]	37	21	101	179	279	((((((((((((((((((((((((((.((((((((..(((((((...........)))))))....)))))))).)))))>>>>>>>>>>>>>>>>>>>>>	2	-56.3	-55.7426	41.5842	-1	-1	NA	0.009901	0.577986	0	0	0.395671	1.85669	0.524169	2.49911	0.286757
tae_C61	gi|25272962|gb|CA684996.1|CA684996 wlm96.pk028.n9 wlm96 Triticm aestivm cDNA clone wlm96.pk028.n9 5' end	AAUGAGAUCAACUGCUGCGGA	NO	AATCAATGAGATCAACTGCTGCGGAAGGAAAAATTATACCGAAAAAATTATATAATTGAAAACTTCTTTTGAATACGAATTCACTGGTATAACTTCTGCTCCCGCCGCAGTCAATCTCATTGGTT	259	279	+ [Positive strand]	26	21	125	254	378	((((<<<<<<<<--<<<<<-<<<<-((.(.((.((((((((......(((......)))..........(((((....))))).)))))))).)).).)).)))).)))))..))))))))))))	1	-41	-32.8	35.2	-1	-1	NA	0.009901	0	0.22166	0	0.197836	3.03822	2.62085	0.357015	0
tae_C62	gnl|SRA|ERR016581.165476.2 GHY6XPR01E1ULA.2 length=1268	AAUUAACUGGUAGGAUGGGUC	NO	TAAATTAACTGGTAGGATGGGTCGTATCAGTCATATCTGTCAATTAAATGGCTGGATACGACCCATCCCATGACGTTAATTTA	168	188	+ [Positive strand]	8	21	83	165	247	((<<<<<<<<-<<-<<<<<<<<<(((((((((((.............)))))).)))))))))))))).)).).)))))))))	1	-38.82	-46.7711	38.5542	-1	-1	NA	0.009901	0	0.22166	0	0.197836	0.506371	0	0.476021	0
tae_C63	gi|93199041|gb|CJ574224.1|CJ574224 CJ574224 Y.Ogihara npblished cDNA library Wh_OKCS Triticm aestivm cDNA clone rwhok2k10 3'	AAUUAAUAUGAAUCGGAGGGA	NO	TACTCCTTCCGATCCATATTAATTGTAGCTGATTTAGTACAAAATTGTACTAAACCAGCGACAATTAATATGAATCGGAGGGAGTA	750	770	- [Negative strand]	6	21	86	746	831	(((((((((((((.((((((((((((.((((.(((((((((....))))))))).)))).))>>>>>>>>>>->>>>>>>>>>)))	4	-52.1	-60.5814	34.8837	-1	-1	NA	0.009901	0	0	0	0.593507	0.33758	0	0.23801	0.143379
tae_C64	gnl|SRA|ERR016533.1039227.2 GG1XCTX02J468N.2 length=665	AAUUAAUAUGGAUUGGAGGGA	NO	ATTATTGTCTCCAATCATGTTAATTGTTGCTCTATTAGTANAAAGTTGTACTTATCACTAAGAATTAATATGGATTGGAGGGAGTAAT	116	136	- [Negative strand]	8	21	88	110	197	((((((.((((((((((((((((((.(((.......((((........))))......))).>>>>>>>>>->>>>>>>>>->)))))	4	-26.22	-29.7955	28.4091	-1	-1	NA	0.009901	0	0	0	0	1.51911	0.524169	0.119005	0
tae_C66	gnl|SRA|ERR016533.52257.2 GG1XCTX01DSN52.2 length=466	AAUUAUGGGACGGAGGGAGUA	NO	TTATATACTCCCTCAATCCAAAAATTCTTGTCTTAGATTTGTCTAGATACGGATGTATCAAGGTACATCTGTATATATCTAGACAAATCTAAGACAAGAATTATGGGACGGAGGGAGTAGATGA	147	167	+ [Positive strand]	16	21	124	48	171	((((.(((((((((..(((...((((((((((((((((((((((((((((((((((((....)))))))))))....)))))))))))))))))))))>>>>--->>>-->>>>>>>>>.))))	10	-73.9	-59.5968	34.6774	-1	-1	NA	0.009901	0.385324	0	0	0.197836	0.506371	1.04834	1.07105	0
tae_C67	gnl|SRA|ERR016581.162955.2 GHY6XPR01EN8R0.2 length=789	AAUUCUGGACGGAGGGAGUAG	NO	TACTCCCTTTGTCTGGAATTACTCGTCGCAGAAATGGACGTATCTAGATTTATATACATCCATTTCCGCAACAAGTAATTCTGGACGGAGGGAGTAG	205	225	+ [Positive strand]	2	21	96	128	223	(((((((((((((..((((((((.((.((.((((((((.((((.((....)).)))).)))))))).)).)).)))>>>>>-->>>>>>>>>>>>>	1	-52.5	-54.6875	41.6667	-1	-1	NA	0.009901	0	0	0	0	0	0	0.357015	0
tae_C68	gi|51662548|gb|CL901072.1|CL901072 CSHC0447 1639HC library Triticm aestivm genomic clone 1639HC03A09	AAUUUCGAACGGAGGGAGUAG	NO	CTACTCCCTCCGTTTGGAATTACTTGTCGCGAAAATACATGTATCTAGACATATTTTAGTTCTATATACATTCATTTCTGAGACAAATAATTTCGAACGGAGGGAGTAG	753	773	+ [Positive strand]	8	21	109	664	772	((((((((((((((((((((((.(((((.((.((((..((((((.(((((........).)))).))))))..)))).)).))))).)>>>>>>>>>>>>>>>>>>>>>	1	-51.7	-47.4312	35.7798	-1	-1	NA	0.009901	0.385324	0.22166	0	0	0.675161	0	0.23801	0
tae_C69	gnl|SRA|ERR016533.160346.2 GG1XCTX01DOZ1I.2 length=545	AAUUUUGUAGGAAAUGAGAUGG	NO	GGAATAGGAATTTTGTAGGAAATGAGATGGCATGTATCTCAAATCCTATGAGTAGGAATAGGAAACAAGATGTCATTTGGTTGACCCCAAAGGAATTTTTCC	218	239	+ [Positive strand]	14	22	102	209	310	((((.((.--<<<<<--<--<<<-<<<<<<(((.(........(((((....)))))...(....).).))))))))).)))..)..)))))...)).))))	12	-27.3	-26.7647	37.2549	-1	-1	NA	0.049505	0.192662	0	0	0	1.01274	0.524169	0.833036	0
tae_C70	gnl|SRA|ERR016581.1238663.2 GHY6XPR07JYIQ5.2 length=945	AAUUUUUAGAUCAUUUGGACA	NO	TGATGCGTGAGGTCCGCTTCAATTTTTAGATCATTTGGACATCTAAGCAACTCTCAGCAAAAAAGATAAATCGTGTCAGAACAGTGCATGAACAGTAAACATTTTTACGGATCCGAATTTGTATTTTTTGCCGAGAGCTGCTCAAATGTCCAAATGTAATTTAAAAATTAGAGCGGACCTCACGCATCA	278	298	- [Negative strand]	7	21	189	129	317	((((((((((((((((((..<<<<<<<<<<<<<<<<<<<<<(.(.((((.(((((.((((((((.((((((((..((......((......)).(((((....))))).))..)).)))))).)))))))).))))).)))).).)))))))))))..)))))))))))..))))))))))))))))))	2	-93.8	-49.6296	38.0952	-1	-1	NA	0.009901	0	0	0	0	0.843951	0	0.357015	0
tae_C71	gi|147911714|gb|ER776053.1|ER776053 TAACSP3AShA_0005P12F TAACSP3AShA Triticm aestivm genomic clone TAACSP3AShA_0005P12	ACAACCGUGCCUCUCGCGGAA	NO	GTTTCCGAGAGGCACGGCCGTGACTCTCGCGAAAGCACAACCGTGCCCCTCGCGAAAGCAAAACTGTGACTCTCGCGTAAGAAAAAAAACAGAAAACGCGTATTTTTTTCACTTTTCGAGAGGCACGGCCGTGACTTTCGCGTAACCACAACCGTGCCTCTCGCGGAAGC	102	122	- [Negative strand]	3	21	170	99	268	(((((((((((((((((..(((.....(((((((((((..(((((((.(((((....))......((((....(((((.................)))))........)))).....))).)))))))..))).))))))))....)>>-->>>>>>>>>>>-->>>>))	2	-78.43	-46.1353	53.5294	-1	-1	NA	0.009901	0.192662	0.22166	0	0.197836	0	0	0.119005	0
tae_C72	gnl|SRA|ERR016533.1224885.2 GG1XCTX02HN9ET.2 length=536	ACAAGUAAUUCGGGAUGGAGG	NO	CTCCCTCCGCCCGGAATTACTTGTTGCAAAAATGTATAAAAATGAATGTATCTAGAACTAAAATACGTCTAGATTACACCCATTTTTGCGACAAGTAATTCGGGATGGAGGGAG	270	290	- [Negative strand]	59	21	114	266	379	(((((((((((((.((((((((((((((((((((............((((((((((.(........))))))).))))..))))))))))>>>>>>>>>>>>>>->>>>>>)))	7	-56.14	-49.2456	39.4737	-1	-1	NA	0.009901	0	0.664981	0	0.197836	3.88218	1.57251	3.45115	0.143379
tae_C73	gnl|SRA|ERR016533.969634.2 GG1XCTX02GJ6JP.2 length=523	ACAAGUAUUGUGGUACAGAGG	NO	ACTCTCTCTGTACCACAATACTTGTCGCTGGGGGAAACTTTGCTGGGGGAACTTGTACCGGTTTCCCCAGCGACAAGTATTGTGGTACAGAGGGAGT	219	239	- [Negative strand]	4	21	97	214	310	((((((((((((((((((((((((((((((((((((....(((.(((....))))))....)))))))))))>>>>>>>>>>>>>>>>>>>>>))))	3	-72.1	-74.3299	51.5464	-1	-1	NA	0.009901	0	0	0	0	0.506371	0.524169	0.119005	0
tae_C74	gi|117587305|gb|DX363930.1|DX363930 3B_005_I16_FM1 Triticm aestivm chromosome 3B-specific BAC library (TA3B) Triticm aestivm genomic clone 3B_005_I16	ACAAGUAUUUCCGGACGGAG	NO	TACTCCCTCCATCCGGAAATACTTGTCGAAGAAATGCATAAAAATGGATGTATATAGAACTAAAATACGTCTAGATACATTCATTCTTTCGACAAGTATTTCCGGACGGAGGGAGTA	164	183	- [Negative strand]	239	20	117	157	273	((((((((((.(((((((((((((((((((..((((........(((((((((...........)))))))))........))))..))))>>>>>>>>>>>>>>>->>>>))))))	6	-63.79	-54.5214	37.6068	-1	-1	NA	0.009901	3.46791	2.88159	2.76354	3.16537	21.4364	6.8142	4.6412	0.716893
tae_C75	gnl|SRA|ERR016533.1035449.2 GG1XCTX02GPBVM.2 length=509	ACAAGUAUUUCCGGACGGAGU	NO	CTCCGTCAGAAAATACTTGTCATCAATATGGATAAAAATGGATGTATCTAGAACTAAAATACATCTAGATACATCCCCTTTTATTCATTTTGATGACAAGTATTTCCGGACGGAGT	58	78	- [Negative strand]	11	21	115	58	172	(((((((.(.((((((((((((((((.((((((((((..(((((((((((((...........)))))))))))))..)))))))))).))))))>>>>>>>>>>->->>>>>>>	3	-63.2	-54.9565	33.913	-1	-1	NA	0.009901	0	0	0	0	1.51911	0.524169	0.23801	0
tae_C76	gnl|SRA|ERR016533.1241407.2 GG1XCTX02I1J6P.2 length=546	ACAAGUAUUUCGGUACAGAGGU	NO	CCTCTATACCAAAATACTTGTAGTTGGATAAACTTGTACTAGTTTCCATCAGCTACAAGTATTTCGGTACAGAGGT	250	271	- [Negative strand]	4	22	75	250	324	(((((.((((.((((((((((((((((..(((((......)))))...))))))>>>>>>>>>>->>>>->>>>>	2	-35.5	-47.3333	37.3333	-1	-1	NA	0.009901	0	0	0	0	0	0.524169	0.476021	0
tae_C77	gi|93099369|gb|CJ601331.1|CJ601331 CJ601331 Y.Ogihara npblished cDNA library Wh_V4816 Triticm aestivm cDNA clone rwhv16n7h20 3'	ACAAGUAUUUCUGGACGGAGG	NO	CTCCCTCCATCCGGAAATACTCATCGGAGAAATACATAAAAATGGATGTATCTAAAACTAAAATACATCTAGATACATCCATTCCTCCGACAAGTATTTCTGGACGGAGGGAG	125	145	+ [Positive strand]	22	21	113	35	147	((((((((.((((((((((((..((((((...........((((((((((((((...............)))))))))))))).)))))>-->>>>>>>>>>>>->>>>>)))	10	-58.96	-52.177	39.823	-1	-1	NA	0.009901	0	0	0.276354	0.395671	1.6879	0	1.07105	0.143379
tae_C78	gnl|SRA|ERR016533.478846.2 GG1XCTX01EG0IU.2 length=565	ACAAUGGGAGAUGCUUAGAGG	NO	GCTTTTAGGCCTTTTACAATGGGAGATGCTTAGAGGAGGTGCTTAGAGAAATAAACCAGGCTTTTTTAAGCACCGGTGCTTACTTGTACAGGATAGAACGCTTAACTAAGCGTCTCTCCTGTAGAAATAGGCATCGGTGCTTCAGAAAAATCCGGTTATTTTTCTAAGCATCTCTCTAAGCACCTCCCATTGTACAAAGCCTTAGGT	460	480	- [Negative strand]	19	21	207	288	494	((((..((((.((.(<<<<<<<<<<-<<<<<<<<<-((((((((((((((((((.((.(..(((((((((((((((((((((.((.(((((((.(((.(((((....)))))))).))))))).)).))))))))))))))).))))))..).))))))))))))))))))))))))))))).))))))))))).)).)))).))))	4	-120.8	-58.3575	42.5121	-1	-1	NA	0.009901	0	0	0	0	2.53185	0	0.714031	0
tae_C79	gnl|SRA|ERR016581.143965.2 GHY6XPR01EJK9U.2 length=776	ACACAGCCGGACACGGGCGUA	NO	GACACGGACGTGATTTGGGGTGCGGTCGTGCGGTGGGCGCACGCACGACCCAATGAACACAGCCGGACACGGGCGTATC	258	278	+ [Positive strand]	5	21	79	201	279	((.(((..((((.(((((.(((.(((((((((((....)).)))))))))......->>>-->>>>>>>>>-->>>-))	3	-34	-43.038	65.8228	-1	-1	NA	0.039604	0	0	0	0.791343	0.16879	0	0.119005	0
tae_C80	gi|93063080|gb|CJ658560.1|CJ658560 CJ658560 Y.Ogihara npblished cDNA library Wh_HGCPCDAM Triticm aestivm cDNA clone whhg15n09 5'	ACACUUAUUUUGGACGGAGGG	NO	CCCTCGGTCCTGAAATAACTGTAGTGGTTTTAGTTCCAATTTAAACTAAAATTTACTGAAACCACAACACTTATTTTGGACGGAGGG	68	88	+ [Positive strand]	16	21	87	1	87	(((((.((((.(((((((.(((.(((((((((((...(((((......))))).))))))))))).>>>->>>>>>>>>>>->>>>>	2	-39.6	-45.5172	37.931	-1	-1	NA	0.009901	0	0.22166	0	0	1.18153	0.524169	0.952041	0
tae_C81	gi|25156907|gb|CA601745.1|CA601745 wr1.pk0005.g11 wr1 Triticm aestivm cDNA clone wr1.pk0005.g11 5' end	ACAUAGGACUUAGAUGUGCAA	NO	CCTATTTATTGCACATCTAAGTGCCTCAATCAAACATAAAGGAAAAGAAAAAGAGAAAGGGAAAGACAATGTTCGCACGAATCTCTGCGTAAAATCAATGACATAGGACTTAGATGTGCAATACTTAGG	337	357	- [Negative strand]	10	21	129	328	456	((((..((((((((((((((((.(((...(((...................(((((..(.(((........))).).....)))))..(......)..))>--->>>>>>>>>>>>>>>>>))..))))	4	-36.6	-28.3721	36.4341	-1	-1	NA	0.009901	0	0	0	0	1.51911	0	0.23801	0
tae_C82	gnl|SRA|ERR016581.883554.2 GHY6XPR06FOU6N.2 length=994	ACAUCUGAGCAGCUCUCGGCA	NO	AATTTTCAAATCATTTGAACATCTGAGCAGCTCTCGGCACCGTTTTGACCCGATTTTTTGAAGTTTACTGTTCACACACTGTTCTAAACCGATTTGTCTTTTGGTTGAGAGGTACTCAGATGTCCAGATTATCTGAAAATT	194	214	+ [Positive strand]	54	21	141	175	315	((((((((.((.(((((.<<<<<<<<<-<-<<<<<<--<(((....(((..((((..((..((..((.(((....))).))..)).))..)))).)))...)))))))))).).))))))))).))))).)).))))))))	11	-39.7	-28.156	37.5887	-1	-1	NA	0.009901	1.54129	1.1083	0.829061	0.395671	3.5446	1.04834	1.42806	0.286757
tae_C83	gi|117601729|gb|DX378354.1|DX378354 3B_086_K02_RM1 Triticm aestivm chromosome 3B-specific BAC library (TA3B) Triticm aestivm genomic clone 3B_086_K02	ACAUUCGAGGAGCUCGUGGCA	NO	GACATTCGAGGAGCTCGTGGCAAAAAAGAAAAAAAATCAGCTCCGAAAAGGGGTTTTCCCGGAATTTGTATTTTTTATCATGAGCTCCACAAATGTC	341	361	+ [Positive strand]	5	21	97	339	435	(<<<<<-<-<<<<<<<<<<--<(((((.....(((.((((((((.....))))))......)).)))...))))))..)))))))))).).))))))	1	-34.6	-35.6701	40.2062	-1	-1	NA	0.009901	0.385324	0	0.552707	0	0	0	0.23801	0
tae_C84	gi|55687624|gb|CV782684.1|CV782684 FGAS077097 Triticm aestivm FGAS: Library 2 Gate 3 Triticm aestivm cDNA	ACAUUUGAGGAGCUCGUGGCA	NO	GTGTTCGGACATTTGAGGAGCTCGTGGCAAAAAAGACAAAATCGGTCCGAACAGTGAGTGAACAGTAAACTTTCTCACAGACCCCAATTTTTTTTTCTGGGAGTTACTCAGATGTCCAAACAC	155	175	+ [Positive strand]	19	21	123	146	268	(((((.((<<<<<<<<<-<<<<<-<<<-<(((((((.......((((......(((((.....((....))..))))).)))).....))))))))))).))))).))))))))))).)))))	1	-42.5	-34.5528	43.0894	-1	-1	NA	0.009901	0	0	0	0	2.02548	0.524169	0.833036	0
tae_C85	gnl|SRA|ERR016581.541097.2 GHY6XPR04BCDAD.2 length=763	ACCAAAAUACUUGUAGUUGGG	NO	CTCCCTTTGTACCAAAATACTTGTAGTTGGGGGAACTTGAACTAGTTTCCCCCAACTACAAGTATTTCGATACAGAGGGGG	381	401	- [Negative strand]	2	21	81	330	410	((((((((((<-<-<<<<<<<<<<<<<<<<<((((((......)).))))))))))))))))))))).).)))))))))))	1	-52.3	-64.5679	44.4444	-1	-1	NA	0.009901	0	0	0	0	0.16879	0	0.23801	0
tae_C86	gi|51665341|gb|CL902449.1|CL902449 CSHC1824 1639HC library Triticm aestivm genomic clone 1639HC10B01	ACCAUACGGUACUGCAGAGGA	NO	GGATCCTTTGCAGTACAGTACGGTGTTGTAGAGTCACTGCCATGTGGGACTGGCCCTACATGTCATCCACACTACAGTACCATACGGTACTGCAGAGGATCT	43	63	- [Negative strand]	10	21	102	39	140	((((((((((((((((.(((.((((((((((.((...((.((((((((......)))))))).))...)).)))))))>>>->>>->>>>>>>>>>>>>)))	1	-55.8	-54.7059	50.9804	-1	-1	NA	0.009901	0.385324	0	0.552707	0.593507	0.16879	0	0.476021	0
tae_C87	gi|239861096|gb|GR303389.1|GR303389 WRIS_2041 cDNA library of a compatible interaction between stripe rst (Pccinia striiformis) and wheat Triticm aestivm cDNA 5'	ACCCUUGUAUCUGGCUCGGAC	NO	GGCCTATTCTTGAGGTTGCAGTGGTTGTCTTGGTCGGGTATGCTGTGTCGACGGTGGTCTTGGGCCTCGGCACCCTTGTATCTGGCTCGGACGACGTACCTTGAGTGCTAGGCC	381	401	+ [Positive strand]	3	21	114	309	422	((((((..((..((((.((....(((((((.(((((((((((..(((((((.(((........))))))))>>--->>>>>>>>>>>->>>>)))))))))..))...))))))	2	-53.5	-46.9298	58.7719	-1	-1	NA	0.009901	0	0	0	0	0	0	0.357015	0.143379
tae_C88	gnl|SRA|ERR016581.461677.2 GHY6XPR03DM1J3.2 length=795	ACCGAAAUACUUGUAGUUGGG	NO	CCTTTGTACCGAAATACTTGTAGTTGGGGGAAACTAGTTCAAGTTACCCCAACTAAGAGTATTTTGGTATAGAGG	328	348	- [Negative strand]	50	21	75	280	354	(((((((<<<<<<<<<<<<-<<<<<<<<(..((((......)))).))))))))).)))))))))))))))))))	4	-44.3	-59.0667	40	-1	-1	NA	0.009901	0	0.443321	0	0	5.40129	1.57251	1.07105	0.716893
tae_C89	gnl|SRA|ERR016533.393384.2 GG1XCTX01DN4QR.2 length=568	ACCGACUCAGGUGUAGAGGAA	NO	TGCGTATTCAACACCGAGGAGTGGGAAGGAGGAGGTTAACTTCTAGCTCACCGACTCAGGTGTAGAGGAAGTA	55	75	+ [Positive strand]	3	21	73	5	77	(((...(((.(((((...((((((..((.(((((.....)))))..)).->>->>>>->>>>>->>>---)))	2	-26.6	-36.4384	50.6849	-1	-1	NA	0.019802	0	0	0	0	0	0	0	0.573514
tae_C90	gnl|SRA|ERR016581.482793.2 GHY6XPR03DPFG0.2 length=1018	ACCGACUGCGGUGGGAGCAAA	NO	CAACTTTGACCATAAATTTAACCAACGAGACCGACTGCGGTGGGAGCAAAATTTATACCAATGAATTCGTATTCAAAAGAAGTTTTCAATTATATAATTCTTTTCTCCCGCCCAAGTCGGTCTCGTTGGTTAAATTTATGGTCAAAGTTG	166	186	+ [Positive strand]	17	21	150	136	285	(((((((((((((((((((((((((((((<<<<<<<<-<<<<<<<<-<<<(.(((((....((((......(((....)))...))))....)))))...))))))))))))).))))))))))))))))))))))))))))))))))))	2	-81.1	-54.0667	36.6667	-1	-1	NA	0.009901	0.192662	0.443321	0	0.197836	0.16879	0	0.23801	1.57716
tae_C91	gnl|SRA|ERR016581.463665.2 GHY6XPR03DNQZC.2 length=1051	ACCGCCAGGGACUUUGACGGU	NO	GCCTACCGCCAGGGACTTTGACGGTAGGAAACATCTCTACCGCCAAACGAGCTGGCGGTAGCCTGCACAACCCTACCGCCAAAGTGCTTAGCGGTAGGC	348	368	+ [Positive strand]	4	21	99	343	441	((((<<<<<-<<<-<<<<<<-<<<<(((........(((((((((.......)))))))))..........))))))).)))))).))).)))))))))	2	-56.97	-57.5455	59.596	-1	-1	NA	0.009901	0	0	0	0	0	0.524169	0.357015	0.143379
tae_C92	gi|25157563|gb|CA602401.1|CA602401 wr1.pk0011.c5 wr1 Triticm aestivm cDNA clone wr1.pk0011.c5 5' end	ACCGGAACGCAGGGGAAGCCG	NO	AACATAATAGCACCGGAACGCAGGGGAAGCCGGCGGCTTGTGCCGGTGTCCAGAGCGACCGGGTGCGGTATTGTT	110	130	- [Negative strand]	14	21	75	66	140	((((.....((<<<-<--<<<---<<<-<<<<(((.....))))))).)))...)))..).))))).....))))	2	-34.4	-45.8667	61.3333	-1	-1	NA	0.009901	0.577986	0.886642	0.276354	0.395671	0.506371	0	0.119005	0.143379
tae_C93	gi|145264365|gb|EI673743.1|EI673743 TAACSP3AShA_0100F03F TAACSP3AShA Triticm aestivm genomic clone TAACSP3AShA_0100F03	ACCGGAGCACAGAGAUUGGAC	NO	TTCAAGTACTGTGTGGTGTCAGCATTACTGATCCAGGGATGACACCGGAGCACAGAGATTGGAC	190	210	- [Negative strand]	4	21	63	190	252	(((((...(((((((((((((.(....(((...))).).))))>>>--->>>>>>--->>>>>	3	-21.6	-34.2857	49.2064	-1	-1	NA	0.029703	0	0.22166	0.276354	0.197836	0	0	0.119005	0.143379
tae_C94	gi|117603621|gb|DX380246.1|DX380246 3B_120_D21_RM1 Triticm aestivm chromosome 3B-specific BAC library (TA3B) Triticm aestivm genomic clone 3B_120_D21	ACCGGCACUAAAGGGUGGGGAC	NO	GGGCCTTTAGTGCCGGTTCTATAACCGGCACTAAAGGGTGGGGACTAAAGGTCCCCCCTTTAGTACCGGTTCAGCACGAACCGCCGCTAAAGGGCC	250	271	+ [Positive strand]	8	22	96	226	321	((.(((((((((.((((((...(<<<<<-<<<<<<<<<--<<<<<.....)))))))))))))).))))))......)))))).))))))))).))	1	-57.8	-60.2083	58.3333	-1	-1	NA	0.009901	0	0.22166	0.276354	0.197836	0	0.524169	0	0.716893
tae_C95	gnl|SRA|ERR016581.56019.2 GHY6XPR01BS2ZA.2 length=1215	ACCGGGACUAAAGGGUGGGCAU	NO	GTGACAGCAACCGGGACGAATGCCCCCGTTAGTCTCGGTTGGTGCCACCAACTGGGACTAAAGGCCTCTTTTCAGTAGCCCAAAGGGCGGGAAGCAGAGGGCTTTGGTCCCGGTTGGTGGCACCAACCGGGACTAAAGGGTGGGCATTGCTTCCGGTTGGTGCCAC	237	258	+ [Positive strand]	5	22	166	111	276	(((.((.(((((((((..(((((((((.(((((((((((((((((((((((((((((((((((.(((((((((....((((...))))..)))).))))).))))))))))))))))))))))))>>>>>>>>>>>-->>->>>>>>)..))))))))).)).)))	4	-126	-75.9036	60.241	-1	-1	NA	0.009901	0.192662	0.443321	0	0	0	0	0.357015	0
tae_C96	gnl|SRA|ERR016533.518155.2 GG1XCTX01A15II.2 length=630	ACCGGGACUAAAGGGUUGGCC	NO	GGCCCACCACTATTGGTACCCGGTTGGTGGCATGAACCGGGACCAAAGGGTTACCTTTAGTCCCGGTTCATGCCACCAACCGGGACTAAAGGGTTGGCC	265	285	+ [Positive strand]	5	21	99	186	284	((((.(((.((.(((((.(((((((((((((((((((((((((.(((((....))))).)))))))))))))))))))>>>>>>>>>>>>>>>>->>>>	3	-80.3	-81.1111	58.5859	-1	-1	NA	0.009901	0	0	0	0.197836	0.506371	0	0.23801	0
tae_C97	gi|183394752|gb|ET673446.1|ET673446 Taest_Aat31-1D_A12 Methyl-filtered wheat genome library Triticm aestivm genomic	ACCGUACAGUACUGCAGAGGA	NO	GGGTTGAGATCCTCTGCTGTGACGTATGGTGCTGTAGCGCGGATGACATGTGGGGCCGGGTCCACACGACAGTGACCCTACAACACCGTACAGTACTGCAGAGGAACCTGACCC	326	346	+ [Positive strand]	7	21	114	241	354	(((((..(.((((((((.(((..((((((((.(((((.(((..((.(.((((((......)))))).).)).)).).))))).)>>>>>>>-->>>->>>>>>>>.)..)))))	1	-53.1	-46.5789	58.7719	-1	-1	NA	0.009901	0	0	0.552707	0	0	0	0.476021	0.286757
tae_C98	gi|117586953|gb|DX363578.1|DX363578 3B_004_I07_FM1 Triticm aestivm chromosome 3B-specific BAC library (TA3B) Triticm aestivm genomic clone 3B_004_I07	ACCUAGGUAUACGCGUAGGAC	NO	CCTCTCTCTCGGTTTACAGGCCGTGCGTGTACCCTAGGTCATCAATTTGACCAACCTAATGCAAGTCATATATTACAAAAAATATACCAATATAAACTTCAGATGTTCTATTTTCCAAAGGTATAATTTTTTGCTATATAGTTTATGTTAGGGTGATTGGCAACCTAGGTATACGCGTAGGACTTGTAAACTGAGACAGAGG	190	210	+ [Positive strand]	5	21	202	27	228	(((((.((((((((((((((((..(((((((((.(((((..((((((.......((((((..(((..(((((...(((((((((((((...............................))))).)))))))).)))))..)))..))))))..))))))..>>>>>>>>>>>>>>--->>->))))))))))))).)))))	3	-75.28	-37.2673	37.6238	-1	-1	NA	0.009901	0.192662	0.22166	0.276354	0.197836	0.33758	0	0	0
tae_C99	gi|25196469|gb|CA618173.1|CA618173 wl1n.pk0034.a4 wl1n Triticm aestivm cDNA clone wl1n.pk0034.a4 5' end	ACCUGUAGUGCGCCAUUAGUA	NO	TGGCGCACCGTATGGTCTACTTAATGGCACACTAACATGGTGCGCCATTAGCATCTGGTATACTAATGGTGCACCTGTGGTGCGCCATTAGTAATAAAATCTAATGGCGTGGTGCTAGTGGCGCACCTGTAGTGCGCCATTAGTAGGCAAAACAGGTGCGCCA	108	128	- [Negative strand]	2	21	163	89	251	(((((((((((...(((((((.((((((.(((((.((.(((((((((((((((((((.(((((((((((((((((...)))))))))))))))...........)).)).))))))))))))))>>>>>>>>>>->>>>>>>>>>)))...)).)))))))))	1	-103.1	-63.2515	50.3067	-1	-1	NA	0.009901	0.192662	0	0	0	0	0	0.23801	0
tae_C100	gnl|SRA|ERR016581.620814.2 GHY6XPR04CZWBP.2 length=840	ACCUUCGAGAGACUGAGCCGG	NO	TGAGCACCTTCGAGAGACTGAGCCGGCATGAAACCGGTAGGCCGCGCTTAGGAGCTCTGGATTGTTCA	551	571	+ [Positive strand]	53	21	68	545	612	(((((<---<<-<<<<-<<<<<<<<<(.((....))....)))).))))))...)))).)).))))))	15	-29.4	-43.2353	57.3529	-1	-1	NA	0.009901	1.54129	1.32996	1.10541	1.18701	1.35032	1.57251	2.3801	0
tae_C101	gnl|SRA|ERR016581.566254.2 GHY6XPR04BU8RT.2 length=1259	ACGAACCGGGACUAAUGGGGAU	NO	GCTCCTGGCCCACAACCATTGGTCCCGGTTCGTGCCACAAACCGGGACTAAAGATTACACCTTTAGTCCCGGTTTGAGGCACGAACCGGGACTAATGGGGATGAGACCTTTAGT	411	432	- [Negative strand]	6	22	114	398	511	(((...(((.((...(((((((((((((((((((((.((((((((((((((((.......)))))))))))))))).)))>>>>>>>>>>>>>>>>>>--->).).))...)))	1	-77	-67.5439	54.386	-1	-1	NA	0.009901	0.192662	0	0	0	0	0	0.714031	0
tae_C102	gnl|SRA|ERR016533.267067.2 GG1XCTX01C4XA3.2 length=561	ACGACAAGUAAAUCGGAACGG	NO	CCTTCGTTCTTATTTACTCGTCGTGGTTTTAGTTCAAATTTTAACTAAAACCACGACAAGTAAATCGGAACGGAGG	119	139	- [Negative strand]	14	21	76	115	190	((((((((((.(((((((.(((((((((((((((........))))))))))>>>>>->>>>>>>->>>>>>>)))	2	-44.3	-58.2895	38.1579	-1	-1	NA	0.009901	0	0.443321	0.276354	0	1.01274	2.62085	0.119005	0
tae_C103	gnl|SRA|ERR016533.1027200.2 GG1XCTX02JE7D8.2 length=550	ACGACAAGUAAUUUGGAACGG	NO	TACTCCCTCCGTTCTAAATTAATTGTCTTGGTTTTAGTTAAAATTTGAACTAAAACCACGACAAGTAATTTGGAACGGAGGGAGTA	124	144	+ [Positive strand]	60	21	86	66	151	(((((((((((((((((((((.(((((.(((((((((((........))))))))))>->>>>>->>>>>>>>>>>>>))))))))	11	-54.6	-63.4884	34.8837	-1	-1	NA	0.009901	0	0	0.276354	0	5.06371	4.19336	2.49911	0.573514
tae_C104	gnl|SRA|ERR016533.589392.2 GG1XCTX01C6J1R.2 length=523	ACGACAAGUAUUUUGGAACGG	NO	TGCTTGTATGGTTGCTAAATACTTGTCGTGGTTTCAGTTCAAATTTGAACTAAAACCACGACAAGTATTTTGGAACGGAGGGAGTA	105	125	- [Negative strand]	6	21	86	96	181	(((((.(.(.(((.(.((((((((((((((((((.((((((....)))))).)))))>>>>>>>>>>>>>->->>>->.).)))))	2	-41.9	-48.7209	38.3721	-1	-1	NA	0.009901	0	0	0	0	0.506371	0	0.476021	0.143379
tae_C105	gnl|SRA|ERR016533.517145.2 GG1XCTX01CW14L.2 length=530	ACGACACAAGCAGCAACUCUC	NO	TCCAGGAACAGGAACGACACAAGCAGCAACTCTCCAAACACATTAGTTGTTGCTACAGAAGTTTAGAAGAAGTTTAGTGTGATATTATTTTGACCTATTCACAATAGTGTTCAGAGAGTTGTTGCTTGTGTCGTTCCCTTACTGGA	396	416	+ [Positive strand]	56	21	146	382	527	(((((.....(((<<<<<<<<<<<<<<<<<<<<<..(((((......(((..(.((.(((.(((....))).))).)))..))).((((.(((.....))).)))))))))..))))))))))))))))))))))))....)))))	1	-64.5	-44.1781	39.726	-1	-1	NA	0.009901	2.69727	0.664981	1.10541	1.18701	1.85669	1.04834	1.54707	0.860272
tae_C106	gi|143519519|gb|CJ863839.1|CJ863839 CJ863839 Y. Ogihara npblished cDNA library	ACGACGAGUAAAUCGGAACGG	NO	TGTACTCCCTCCGTTCCGATTTTCTCGTCGTGGTTTTGAACTANAACCACGACGAGTAAATCGGAACGGAGGGAGTACA	228	248	+ [Positive strand]	398	21	79	179	257	((((((((((((((((((((((.((((((((((((.........))))>>>>>>>>->>>>>>>>>>>>))))))))))	15	-62.3	-78.8608	48.1013	-1	-1	NA	0.009901	1.34863	5.31985	2.21083	3.16537	36.9651	40.8852	7.0213	1.29041
tae_C107	gnl|SRA|ERR016533.1234810.2 GG1XCTX02G5QL4.2 length=529	ACGACGAGUAAUUUAGAACGG	NO	GTGCGTCCCTCCGTTCTGAATTACTTGTCGCATGTATAGATGTATCTAGATGTATTTTAGTTCTAGATACATCCATTTCAACGACGAGTAATTTAGAACGGAGGGAGTAC	85	105	+ [Positive strand]	79	21	110	4	113	((((.(((((((((((((((((((((((((.....((.((((((((((((...........)))))))))))).))....->>>>>>>>>>>>>>>>>>>>)))))))))	2	-63.8	-58	40	-1	-1	NA	0.009901	0	0.22166	0	0	8.27072	8.91088	1.54707	0
tae_C108	gnl|SRA|ERR016533.780730.2 GG1XCTX02GONK9.2 length=541	ACGACGAGUAAUUUGGAAUGG	NO	TCCTTCGTTCCAAATTACTCATCGTGGTTTTAGTTTAAATTTGAACTAAAACCACGACGGTTTAAATTTGAACTAAAACCACGACGAGTAATTTGGAATGGAGGG	271	291	- [Negative strand]	13	21	105	266	370	((((((((((((((((((((.((((((((((((((((((((((((((...........))))))))))))))))))))))>>>>->>>>>>>>>>>>>>>>))))	9	-63.8	-60.7619	36.1905	-1	-1	NA	0.009901	0	0	0.276354	0	1.35032	0.524169	0.476021	0
tae_C109	gi|141654581|gb|CJ953987.1|CJ953987 CJ953987 Y. Ogihara npblished cDNA library	ACGAGAUAUAGUUUGGUCUCA	NO	TAGAATTCATCCAGACGAGATATAGTTTGGTCTCATTTACCTTTTATAGCCATTGGATGTGATGCTATAAGATGCGTGTGTGCTGACGTGGGTTGTATTTGTTCTTGTTTTCAAAATGAATGAGACCAAATTATGTCTCATCTAGATGAGTTCTA	16	36	+ [Positive strand]	67	21	155	1	155	(((((((((((.((<-<<<<<<<<<<<<<<<<<<<((((..(((((((((.(((......))))))))))))........((..((((.(..(.......)..).))))..))...))))))))))))))))))))))).))).)))))))))))	2	-62.1	-40.0645	36.129	-1	-1	NA	0.009901	1.15597	2.88159	1.38177	0.395671	2.36306	0	2.02309	1.86392
tae_C110	gnl|SRA|ERR016581.1037157.2 GHY6XPR06JCTNN.2 length=1081	ACGCUGCCCUGUGAGUCUGC	NO	ACGCTGCCCTGTGAGTCTGCTGGGCCTTGTGGGCCTGAAATTGCACGCCTGTGGTCTAGCAGGCCCACAGTGCAG	57	76	- [Negative strand]	12	20	72	1	72	<<<<-<<<<<-<<<<<<((((((..(..(((.((......)).)))..))))))))))))).))))).))))	3	-42.8	-59.4444	62.5	-1	-1	NA	0.009901	0.577986	0	0.829061	0.197836	0.16879	0	0.595026	0
tae_C111	gi|9861574|gb|BE604304.1|BE604304 WHE1413-1416_A10_A10ZS Wheat droght stressed leaf cDNA library Triticm aestivm cDNA clone WHE1413-1416_A10_A10	ACGGAACUGCUGCGCAGACGAC	NO	GTTGTCGTCTGAGCCCCGAGTTTTCGACGCCGAGTGGCTAGGCCATCAATAACGGAACTGCTGCGCAGACGACAAC	120	141	+ [Positive strand]	4	22	76	68	143	(((((((((((.((..(.(((((.((.......(((((...))))).....->>>>>>>>-->>->>>>>>>>)))	1	-28.72	-37.7895	57.8947	-1	-1	NA	0.019802	0	0	0	0	0	0	0.119005	0.573514
tae_C112	gnl|SRA|ERR016581.1355865.2 GHY6XPR08H27PK.2 length=752	ACGGAUGGGAGCAUGGGGAGG	NO	GGAGTACGGATGGGAGCATGGGGAGGAAGTAGGCAAGCAGGATCCTTTTTCTGCCTGCTCTAAGCGCCTGATTGCTTAATTTACTCC	183	203	- [Negative strand]	17	21	87	121	207	(((((<--<<<--<<<<<<-<<<--<...((((((.((((((......)))))).))).)))..).))).).))))).)))))))))	16	-31.8	-36.5517	51.7241	-1	-1	NA	0.029703	0.577986	0.22166	1.65812	0.395671	0.33758	0.524169	0.476021	0
tae_C113	gi|145255739|gb|EI667617.1|EI667617 TAACSP3AShA_0010K14F TAACSP3AShA Triticm aestivm genomic clone TAACSP3AShA_0010K14	ACGGCAAAGCCGUCGGCAUAG	NO	CTATGCTGACGGCAAAGCCGTCGGCATAGCTGCGGCCAGGGCAGATGGACAGCGCCGTGGATCGATGACGTGTCAGATATGCCGACGGCTGCCGTCGGCATAG	395	415	- [Negative strand]	483	21	103	320	422	((((((((<<<<<<--<<<<<<<<<<<<-(((((((((.(((...........))).))).))).........))).))))))))))))))))))))))))))	2	-62.2	-60.3884	63.1068	-1	-1	NA	0.009901	20.0368	3.32491	8.01425	8.70477	29.5383	26.7326	7.61633	2.58081
tae_C114	gnl|SRA|ERR016581.266580.2 GHY6XPR02DDDNT.2 length=828	ACGGCCUGCCAACCUUGGAA	NO	GCTTAACGGCCTGCCAACCTTGGAAACGGTTCAGTCCGGAGGTTAGGGTTCCAGGTGGCCGGTAAGAGC	156	175	+ [Positive strand]	13	20	69	150	218	((((.-<<<<<-<<<<<<<<<<<--.(((......)))....))))))))...))))))))....))))	1	-27.8	-40.2899	59.4203	-1	-1	NA	0.019802	0	0	1.65812	1.58269	0	0	0	0
tae_C115	gnl|SRA|ERR016581.354796.2 GHY6XPR03AFPBU.2 length=817	ACGGGCCGAGCUGGAGCGAGCU	NO	CGGCCGAAACTCGGCTCGGCTCGGTCGCGAAACGGGCCTGTTTTCAGACCTCGGCCCGCTCGATAATCCTATCGAGCCGAGCTGTAACGGGCCGAGCTGGAGCGAGCTTCGGGCCG	211	232	- [Negative strand]	21	22	116	202	317	((((((((.((((.((((((((((((.((....(((.(((....))).)))(((((.((((((((....)))))))).).))))..->>>>>>>>>>>->>>>>>>->)).)))))	2	-61.9	-53.3621	66.3793	-1	-1	NA	0.009901	0	0	0	0	0	0	0	3.29771
tae_C116	gnl|SRA|ERR016581.175224.2 GHY6XPR02AMO4S.2 length=839	ACGGGCUAGCAGGUGAGACCC	NO	TTAGATTGAGACCAGGTCTCACGGGCTAGCAGGTGAGACCCATCCTGATGGATGACACGTGGCATCACAAATCATAAAGCATCTAATCTCTTCTCCCCCTGATTTCAAGTGGGGGATGGGATAGATACTTTGTGATTGTAAATAACACGTGTCATCCATCAGGATGGGTCTGACATGCTAGCCCGTGAGACTTGGTCTCATATAA	409	429	- [Negative strand]	2	21	205	244	448	(((...((((((((((((((<<<<<<<<<<<-<<-<<<<<<((((((((((((((((((((........((((((((((.(((((.((((.((((((.((.......)).)))))).))))))))).))))))))))........)))))))))))))))))))))))))).)).)))))))))))))))))))))))))..)))	1	-143.39	-69.9463	46.3415	-1	-1	NA	0.009901	0.192662	0.22166	0	0	0.16879	0	0	0
tae_C117	gnl|SRA|ERR016533.551010.2 GG1XCTX01CQX99.2 length=502	ACGGGCUGUGUGUGGGCGGAC	NO	CGCCCACACACGGTATGTGGTGTGAGGCCAGAGGCAGCCCACACGGGCTGTGTGTGGGCGGAC	294	314	- [Negative strand]	40	21	60	296	355	((((((((((((((.(((((.((...(((...))).))))))>--->>>>>>>>>>>>>>	7	-39.8	-66.3333	68.3333	-1	-1	NA	0.009901	1.15597	1.1083	1.65812	2.57186	1.01274	3.14502	0	0
tae_C118	gnl|SRA|ERR016533.1082568.2 GG1XCTX02FJP09.2 length=517	ACGGUAAAGCCGUCGGCAUAG	NO	TGCACAGGTATCCCGACGGTAAAGCCGTCGGCATAGCTCTAGAACTTATGCCGACGGTCTAACCGTCGGCCTAGCAGTGCCACATGTCAGCTGCTGGGCAGGCCTGGCGCA	80	100	+ [Positive strand]	3	21	111	64	174	(((.(((((....((<<<<<-<--<<<<<<<<<<<<.........))))))))))))..).)))))))((((((((((..(....)...))))))))))..)))))..)))	2	-61.6	-55.4955	60.3604	-1	-1	NA	0.009901	0.192662	0	0	0.197836	0.16879	0.524169	0	0
tae_C119	gnl|SRA|ERR016581.533643.2 GHY6XPR04AIIWV.2 length=813	ACGUGUGGCACUUAUCGGCGU	NO	GAGGCCTAAGATACGGGCGTGTGGGCGTTATCAACTTCGCCCACACGCACGCGTGTGAGAGGGATCGGGAGGGGAAAAAAGAGGCGTGTGGACGCTGGTTGTTTTGCCCACACGTAGGTGTGTGGGCTGTTCCTCTTATACACGACACAAAATGTGTGGGCGGACTCCCTAACGCCCACACGTGTGGCACTTATCGGCGTC	276	296	+ [Positive strand]	60	21	201	96	296	((.(((((((...((.((((((((((((((.....((((((((((((..((.(((((((((((((........((((.....(((((....))))).....))))(((((((((....))))))))).))))))))))))).))........)))))))))))).....))))))))))>>>>->>--->>>>-->>>->)	5	-98.7	-49.1045	57.7114	-1	-1	NA	0.009901	0.192662	1.1083	0.276354	0.791343	1.35032	0	4.5222	0.573514
tae_C120	gi|117597752|gb|DX374377.1|DX374377 3B_053_C22_FM1 Triticm aestivm chromosome 3B-specific BAC library (TA3B) Triticm aestivm genomic clone 3B_053_C22	ACUCCCUCCGUUCGGAAUUAC	NO	TACTCCCTCCGTTCGGAATTACTTGTCACAAAAATGGATGTATCTACAACTAAAATACATCTAGATACATTCATTTCTTGGACGAGTAACTCCGAACGGAGGGAGTG	214	234	+ [Positive strand]	105	21	107	212	318	(<<<<<<<<<<<<<<<<-<<<<(((((.((((((((((((((((((...............))))))))))))))).)))))))))))).)))))))))))))))))	5	-63.96	-59.7757	40.1869	-1	-1	NA	0.009901	4.62388	1.77328	1.10541	0.593507	3.71339	2.62085	4.5222	0.286757
tae_C122	gnl|SRA|ERR016533.82756.2 GG1XCTX01A3ZYU.2 length=498	ACUGGACUGGUGUGUGGGCAU	NO	CCCACACGCGTGGATCCGCGTCCGTTTGTGGATGCACGAATCTTGACATATTTGTGGTGCCACGTAGGACTGGACTGGTGTGTGGGCAT	254	274	- [Negative strand]	5	21	86	256	341	(((((((((.(((.((((.((((...(((((...(((((((........)))))))...)))))..))>>>>>>>>>>>>>>>>>>	1	-55.8	-64.8837	56.9767	-1	-1	NA	0.009901	0.192662	0.22166	0	0	0	0	0.476021	0
tae_C123	gnl|SRA|ERR016581.1018582.2 GHY6XPR06JD4DP.2 length=921	ACUGGGUAGGGUUGUUGGGAC	NO	ATGCACCTCCACTGGGTAGGGTTGTTGGGACACACTTTTTCGGGGACGTCATGGTGGGGGCCAGGGCACTCGGAGCCGCAGGGAGGCGGCGT	111	131	+ [Positive strand]	4	21	92	100	191	((((.(((((-<<<<<<-<<<<<-<<<<--<.((((....((....))....)))).)..)))).).))))...))).))))))))..))))	2	-39.1	-42.5	65.2174	-1	-1	NA	0.029703	0	0.22166	0	0.395671	0	0.524169	0.119005	0
tae_C124	gnl|SRA|ERR016581.240999.2 GHY6XPR02B9VE7.2 length=984	ACUUAUGUUGGGACGGAGGGA	NO	CCCTCCGTCCCAAAATAAGTGCCGCTGATTTAGTACAAAAGACACTTATGTTGGGACGGAGGGA	332	352	+ [Positive strand]	2	21	63	288	350	(((((((((((((.(((((((.(..((........))...).)>>>>>>->>>>>>>>>>>>>	1	-34.3	-54.4444	49.2064	-1	-1	NA	0.009901	0	0	0	0	0.33758	0	0.119005	0
tae_C125	gnl|SRA|ERR016533.458858.2 GG1XCTX01D9RK7.2 length=543	ACUUAUUAUGGAUCGGAGGGA	NO	GATACTCCCTCTGATCCATAATGAGTGTCGCAGTTAAGCTGCGACACTTATTATGGATCGGAGGGAGTATC	441	461	- [Negative strand]	39	21	71	435	505	(((((((((((((((((((((((((((((((((.....)))))))>>>>>>>>>>>>>>>>>>>>>)))))	8	-61.7	-86.9014	46.4789	-1	-1	NA	0.009901	1.15597	0.443321	1.10541	0.395671	2.70064	4.19336	1.30906	0
tae_C126	gi|93737438|gb|CJ585781.1|CJ585781 CJ585781 Y.Ogihara npblished cDNA library Wh_RDr Triticm aestivm cDNA clone rwhrd8a24 3'	ACUUAUUUCGGGACGGAGGGA	NO	ATATACTCCGTCCGTCAAATAAGTGTCTCAACTTTGTAAAGTTGAGACACTTATTTCGGGACGGAGGGAGTATAT	103	123	+ [Positive strand]	2	21	75	54	128	(((((((((.((((((((((((((((((((((((....))))))))))>>>>>>>>--->>>>>>->>>))))))	1	-47.8	-63.7333	40	-1	-1	NA	0.009901	0	0	0	0	0.16879	0	0.23801	0
tae_C127	gi|117597776|gb|DX374401.1|DX374401 3B_053_I11_RM1 Triticm aestivm chromosome 3B-specific BAC library (TA3B) Triticm aestivm genomic clone 3B_053_I11	ACUUAUUUUAGGACGGAGGGA	NO	ATACTCCCTTTGTCCCAAAATAAGCGATACTAAAGTTAGTACAAAATTAAGTGACTTATTTTAGGACGGAGGGAGTAT	87	107	+ [Positive strand]	4	21	78	33	110	(((((((((((((((.((((((((((.(((((....)))))..........))->>>>>>>>->>>>>>>>>>>))))	2	-32.1	-41.1538	34.6154	-1	-1	NA	0.009901	0	0	0	0	0.675161	0	0.119005	0
tae_C128	gnl|SRA|ERR016581.41707.2 GHY6XPR01B4D93.2 length=871	ACUUAUUUUGGAUCAGAGGGA	NO	GTACTCCCTTCGATCCAAAATATGTGTTGCAGTTTTAAACTAAGTTTACTTCAACCTTAGTTCAAAACCATGACACTTATTTTGGATCAGAGGGAGTAC	101	121	- [Negative strand]	10	21	99	96	194	(((((((((..(((((((((((.((((((..(((((.(((((((.((.....)).))))))).)))))..))))>>->>>>>>>>>>>-->>>>>))))	3	-47.6	-48.0808	36.3636	-1	-1	NA	0.009901	0	0	0.276354	0	0.506371	0	0.833036	0
tae_C129	gnl|SRA|ERR016533.583621.2 GG1XCTX01A3E3R.2 length=514	ACUUAUUUUGGAUCAGAGGGG	NO	TCGCTCCAATCCAACAAAAGTGTCGTGGTTTTAGTTCAAATTTGAACTAAAATCGCGACACTTATTTTGGATCAGAGGGG	185	205	- [Negative strand]	13	21	80	184	263	((.(((..((((((.(.(((((((((((((((((((((....)))))))))))))))))>>>>->->>>>>>-->>>->>	2	-42	-52.5	40	-1	-1	NA	0.009901	0	0	0	0	1.01274	0.524169	0.833036	0
tae_C130	gi|143407800|gb|CJ836394.1|CJ836394 CJ836394 Y. Ogihara npblished cDNA library	ACUUAUUUUGGAUCGGAGGGA	NO	CCTCTGATCCATAATAAGTGTTGCAGTTTTGAACTAGTCCCAGTTCGAAACTGCGACACTTATTTTGGATCGGAGGGA	43	63	- [Negative strand]	21	21	76	44	119	(((((((((((.(((((((((((((((((((((((......))))))))))))))))>>>>>>>->>>>>>>>>>>	16	-59	-77.6316	43.4211	-1	-1	NA	0.009901	0.192662	0.22166	0.276354	0.197836	1.35032	1.04834	1.07105	0
tae_C131	gi|194328163|gb|FM198367.1|FM198367 FM198367 Triticm aestivm cv. Rennin methylation-filtered Triticm aestivm genomic clone FRBA001F004I24K0.ABD	ACUUAUUUUGGGACGAAGGGA	NO	CTCCCTCTGTCTCAAAATAGGTGTCGTCGTTTTTGTACAAAATTTATACTAATTTAGTACATAATCATCAGCGACACTTATTTTGGGACGAAGGGAG	271	291	+ [Positive strand]	4	21	97	195	291	((((((.((((((((((((((((((((.(.((.(((((.(((((......))))).))))).))....).)))))>>>>>>>>>>>>>>>->>>>>)	3	-46.4	-47.8351	37.1134	-1	-1	NA	0.009901	0	0	0	0.197836	0.33758	0	0.23801	0
tae_C132	gi|147914560|gb|ER778899.1|ER778899 TAACSP3AShA_0025M01R TAACSP3AShA Triticm aestivm genomic clone TAACSP3AShA_0025M01	ACUUAUUUUGGGACGGAGGGA	NO	TACTCCCTCCATCCCGAAATAAGTGTCTCAAACTTAGTACAAATTTGTACTAAAGCTAGTACAAAGTTAAGACACTTATTTTGGGACGGAGGGAGTA	260	280	- [Negative strand]	212	21	97	256	352	((((((((((.(((((((((((((((((..(((((..........(((((((....)))))))))))).))))>>>>>>>>>>>>>->>>>>>>)))	9	-53.4	-55.0515	38.1443	-1	-1	NA	0.009901	5.39453	1.1083	0.829061	0	15.5287	1.57251	10.3534	0.430136
tae_C133	gnl|SRA|ERR016533.205131.2 GG1XCTX01CND7T.2 length=550	ACUUAUUUUGGGACGGAGGGG	NO	TACTTCTTCCGTCCCAAAATAAGTGTCTTAACTTCAGTACAATTTTACTAAAGTTAAGACACTTATTTTGAAAGTTGTACTAAAATTAAGATATTTATTTTGAAAGTTGTACTAAAGGTAAGACACTTATTTTGGGACGGAGGGGGTA	143	163	+ [Positive strand]	2	21	148	18	165	((((((((((((((((((((((((((((((.(((.(((((((((((..((((((.((....((((.(((...((.....)).))).))))...)).))))))))))))))))).))).))))))>>>>>>>>>>>>>>>>>>>>>)))	1	-65.4	-44.1892	30.4054	-1	-1	NA	0.009901	0.192662	0	0	0	0.16879	0	0.119005	0
tae_C134	gi|143565651|gb|CJ878856.1|CJ878856 CJ878856 Y. Ogihara npblished cDNA library	ACUUAUUUUGGGAUGGAGGGA	NO	TACTCCCCGCTCCTAAAATAAGTGTCTTAACTTTGTACTAGCTCCAGTACAAATTTGTACTGAACTCAAGACACTTATTTTGGGATGGAGGGAGTA	80	100	+ [Positive strand]	82	21	96	7	102	((((((((..((((((((((((((((((......((....))..(((((((....))))))).....)))))>>>>>>>>>>>>>-->->>>>)))	9	-42.9	-44.6875	39.5833	-1	-1	NA	0.009901	0.385324	0.443321	0	0	6.75161	0	4.76021	0
tae_C135	gnl|SRA|ERR016533.878750.2 GG1XCTX02H8YO5.2 length=544	AGAAAUUUGACUUAGGACAAA	NO	AAAATGTAAGCGATTTGAGGTTGTCCTAATTCAAACTTCCTTCAATTTGACAATTTGATATTGTAGACGTTGGTATATCTTCCTATAGAATTGGTCAAACTTAAAAGAAATTTGACTTAGGACAAATCTAGAACCGCTTACATTTT	321	341	+ [Positive strand]	6	21	146	215	360	((((((((((((.(((.((((((((((((.(((((.(((.((.(((((((((((((.(((....(((..(....)..)))...))).))))).)))))).)).))->>>->>>>>->>>>>>>->>))).))).))))))))))))	4	-43.9	-30.0685	30.8219	-1	-1	NA	0.009901	0.192662	0	0	0	0.33758	0	0.476021	0
tae_C136	gnl|SRA|ERR016581.41952.2 GHY6XPR01B17A9.2 length=718	AGAAGCUGGGGAGGGGGGCGA	NO	TTGAGCGATTCTCCCAGAATTGCCCCCCTCCCCAGCTTCTCCTAAAATCGTCACTTCATATTTTTTTTACAATCCTAGCTAATTAGACCTTAACTAGATAGGATTATAAAAAAATATGAAGTGGCGATTCCGGGAGAAGCTGGGGAGGGGGGCGATTCTGGGAGAATCGCTCAA	380	400	+ [Positive strand]	5	21	174	245	418	(((((((((((((((((((((((((((((((((((((((((((..((((((((((((((((((((((...(((((((.(((.((((...)))).))).)))))))..))))))))))))))))))))))..)))>>>>>>>>>>>>>>>>>>>>>)))))))))))))))))))	2	-133.8	-76.8966	44.2529	-1	-1	NA	0.009901	0	0.22166	0.276354	0	0.33758	0	0.23801	0
tae_C137	gnl|SRA|ERR016581.39783.2 GHY6XPR01BQIYP.2 length=775	AGAAUUUGGGACGGAGGGAGUA	NO	CCGACTATAGGGTATTATTCCCTCCGTACCCAAAATTCTTGTCTTACATTTGTTTAGAACGGATGTATCTAACAATTAAAATATAACTAGATACATCCGTATTTAGACAAATTTAAGATAAGAATTTGGGACGGAGGGAGTACATAATGTTGG	151	172	- [Negative strand]	17	22	153	139	291	(((((......((((...(((((((((.((((((.(((((((((((.((((((((((((((((((((((((................))))))))))))).))))))))))).)))))))>>>>>>>>>>>>>>>>>>>>>>).....)))))	9	-75.89	-49.6013	33.9869	-1	-1	NA	0.009901	0.770647	0	0	1.78052	0.506371	0	0.23801	0
tae_C138	gi|56968429|gb|CW991797.1|CW991797 CSHC2471 1639HC library Triticm aestivm genomic clone 1639HC07M15	AGAAUUUUGGGACGGAGGGAG	NO	ACTCCCTCTTATACTACCTCCGTCTCAAAATTCTTGTCTTAGATTTATCTAAATACGGATGTATCAAGTCACATTTTAGTATTAGATACACCCGTATCTAGATAAATTTAAGATAAGAATTTTGGGACGGAGGGAGTATTTCTTTACGGAGGGAGT	361	381	+ [Positive strand]	104	21	156	245	400	(((((((((.(((((.(((((((((((((((((((((((((((((((((((.((((((.((((((.(((.((......))))).)))))).)))))).)))))))))))))))))>>>>>>>>>>>>>>>>>>->>)))........)))))))))	15	-88.2	-56.5385	35.2564	-1	-1	NA	0.009901	0.770647	1.32996	0.829061	0.989178	4.21976	2.62085	6.78329	0.286757
tae_C139	gnl|SRA|ERR016533.71206.2 GG1XCTX01DFJ5P.2 length=542	AGACAAAUAUUAGGAACGGA	NO	GGATGTGTATGTATACATTATTTTAGAGTGTAGTATTCTACTTTATTTGCTCATATGTAGTCTACTTGTAGAAATCTATAAAAGACAAATATTAGGAACGGAGGGAGTAGAAAACAGAGTTGGTGATGATGGTGTGCGTGCCATCC	362	381	- [Negative strand]	13	20	146	317	462	(((((.((((((((((((((((...((.(.(.((.((((((((..((((.((..((((.((((..((((((....)))))).>>>>-->>>>--->>->>>>..)))))))).))).).))...)))))).)))))))))))))))	12	-47.8	-32.7397	35.6164	-1	-1	NA	0.009901	0	0.22166	0	0	0.843951	0	0.952041	0
tae_C140	gi|32690884|gb|CD916560.1|CD916560 G608.102E05R011024 G608 Triticm aestivm cDNA clone G608102E05	AGACAAAUAUUUAGAAACGGA	NO	GTTTTGTACTTCCTCTGTTCCTAAATATTTGTCTTTTTAGAGATTTCAAATGGACTATCACATACGAATGTATATAGAGTTATAGACATATTTTAGAGTGTAGATTCATTGATTTTGCTCCGTATGTAGTCACTTGTTGAAATCTCTAGAAAGACAAATATTTAGAAACGGAGGGAGTACTAGAC	118	138	- [Negative strand]	12	21	185	104	288	((((.((((((((((((((.(((((((((((((((((((((((((((((..(((((...(((((((.((((.((((....)))).))))......(((((.(((((....))))))))))))))))))))).)...)))))))))))))))>>>>>>>>>>>>>>->>>>>>)))))))).))))	8	-82	-44.3243	31.8919	-1	-1	NA	0.009901	0	0	0	0	0.33758	0	1.19005	0.143379
tae_C141	gi|117602981|gb|DX379606.1|DX379606 3B_108_P09_RM1 Triticm aestivm chromosome 3B-specific BAC library (TA3B) Triticm aestivm genomic clone 3B_108_P09	AGACAAAUAUUUAGGAACGGA	NO	TACTCCCCCCAGTTCCTAAATATTTGTCTTTTTAGAGATTTGAAATGGACTATCACATATGGATGTATGTAGACATATTTTAGAGTATAGATTCACTCATTTTGCTCCGTATGTAGTCATTTGTTGAGATCTCTAGGAAGACAAATATTTAGGAACGGAGGGAGTA	518	538	- [Negative strand]	528	21	166	510	675	(((((((.((.((((((((((((((((((((((((((((((.((...((((...(((((((((.(((((....)))))....((((........)))).......))))))))))))).....)).))))))))))))>>>>>>>>>>>>>>>>>>>>-)))))))	14	-78.3	-47.1687	34.9398	-1	-1	NA	0.009901	2.11928	2.2166	2.21083	2.7697	31.395	3.14502	36.1776	1.57716
tae_C142	gnl|SRA|ERR016533.188518.2 GG1XCTX01BBIWL.2 length=495	AGACAAAUAUUUCGGAACGGA	NO	CGTTTTCTACTCCCTCCGTTCCTAAATNTTTGTCTTTCTAGAAATTTGAACAAGTGACTACATACGGGGCAAAATGAGTGAATCTACACTCTAAAATAAGTCTACATACATCCGTATGTTGTGTCCATTTGAAATGCCTAGAAAGACAAATATTTCGGAACGGAGGGAGTAGTTTCTATG	361	381	+ [Positive strand]	16	21	180	217	396	(((...((((((((((((((((.((((.(((((((((((((..((((...((((((((.(((((((((.......(((((......)))))........((......)).)))))))))...)).))))))))))..))))))>>>>>>>->>>>->>>>>>>>)))))))).....)))	6	-77.3	-42.9444	37.2222	-1	-1	NA	0.009901	0	0	0	0	1.6879	0.524169	0.714031	0
tae_C143	gi|143671138|gb|CJ917983.1|CJ917983 CJ917983 Y. Ogihara npblished cDNA library	AGACAAAUAUUUGGGAACGGA	NO	GTACTCCCTCCGTTTCAAAATATTTGTCTTTCTAAAGATTTCAACAGTGACTACATACGGAGCAAAATAAGTGAATCTACACTCTAAAATATGTCTACATACATTCATATGTTGTTTTCATTTGAAATGCCTAGAAAGACAAATATTTGGGAACGGAGGGAGTAT	169	189	+ [Positive strand]	13	21	165	32	196	((((((((((((((((.(((((((((((((((((...(((((((....(((.(((((.(((........((((......))))......((((....))))..))).))))).))).....)))))))...)))))>>>>>>>>>>>>->>>>>>>>))))))))	10	-65.2	-39.5151	33.3333	-1	-1	NA	0.009901	0	0	0	0	0.843951	0.524169	0.952041	0.143379
tae_C144	gi|25224681|gb|CA646385.1|CA646385 wre1n.pk0088.e10 wre1n Triticm aestivm cDNA clone wre1n.pk0088.e10 5' end	AGACAACUAUUUAGGAACGGA	NO	TATAATCTTACTTCCNCCGTTTCNTAANTACTTGTNTTTNTAGGCATTTCAACAAGTGACTACTTACGAAGCAAAATGAGTGAATCTACACTCTAAAATATGTCTACATACATCCGTATGTAGTACTCATTTGAAATGTCTAGAAAGACAACTATTTAGGAACGGAGGGAGTATATATATA	159	179	- [Negative strand]	32	21	181	143	323	((((....(((((((.(((((((.(((.((.((((.(((.((((((((((((..((((.((((.((((.........(((((......))))).....((((....))))....)))).))))))))...)))))))))))).))>->>>>->>->>>>>>>>>>-)))))))....))))	1	-56.6	-31.2707	31.4917	-1	-1	NA	0.009901	0	0.22166	0	0.197836	2.19427	1.04834	2.02309	0.143379
tae_C145	gi|147911648|gb|ER775987.1|ER775987 TAACSP3AShA_0075B16R TAACSP3AShA Triticm aestivm genomic clone TAACSP3AShA_0075B16	AGACAAGAAUUUUGGGACGGA	NO	TGTACTCCCTTCGTCCCAAAATTCTTGTCTTAAATTTTTCTAAATACGGATGTATCTAGTTACATTTATTGTTAGATACATCCATATCTAAACAAATGTAAGACAAGAATTTTGGGACGGAGGGAATACA	499	519	- [Negative strand]	78	21	130	489	618	((((.(((((((((((((((((((((((((((.((((.(.((.(((.(((((((((((...(((.....)))))))))))))).))).)).).)))).))>>>>>>>>>>>>>>>>>>>>>)))).))))	14	-67.8	-52.1538	32.3077	-1	-1	NA	0.009901	0.385324	0.443321	1.10541	0.395671	4.89492	2.09668	4.6412	0
tae_C146	gi|143763455|gb|CJ943226.1|CJ943226 CJ943226 Y. Ogihara npblished cDNA library	AGACAAGAAUUUUGGGAUGGA	NO	ACTTCCTTCGTCCCAAAAATTTTGTCTTAAATTTGTCTACATACGGATGTATCTAATACTAAAACGTGACTTGATACATCCGTATTTAGACAAATCTAAGACAAGAATTTTGGGATGGAGGGAGT	100	120	+ [Positive strand]	14	21	125	1	125	((((((((((((((((((.((((((((((.(((((((((.(((((((((((((...(((......)))....))))))))))))).))))))))).))>>>>>>>>->>>>>>>>>>>>))))))	11	-72.5	-58	34.4	-1	-1	NA	0.009901	0	0.443321	0	0	1.18153	0	0.714031	0
tae_C148	gi|55680017|gb|CV775077.1|CV775077 FGAS069478 Triticm aestivm FGAS: Library 2 Gate 3 Triticm aestivm cDNA	AGACAAGUAUUUGGGAACGGA	NO	CATATACTCCCTCCGTTCCCTAAATACTTGTCTTTCTAGAGATTTCAACAAGTGACTACATACGGCGTAAAATGAGTGAATCTACACTTTAAAATATGTCTACATACATCCGTATGTTGAGTTCATTTGAAATGCCTAAAAAGACAAGTATTTGGGAACGGAGAGAATATATG	585	605	- [Negative strand]	4	21	173	573	745	((((((.((.((((((((((.((((((((((((((.(((..(((((((...((((((((((((((........(((((......))))).....((((....))))...))))))))..)).)))))))))))..))).))>>>>>>>>>>>>>>>>>>>>>).)).))))))	3	-69.9	-40.4046	35.2601	-1	-1	NA	0.009901	0	0	0	0	0.675161	0	0.119005	0
tae_C149	gnl|SRA|ERR016533.1202740.2 GG1XCTX02JCIGW.2 length=608	AGACAAGUAUUUUCGGACGGA	NO	TACTCCCTCCGTCCGGAAATCCTTGTCATCAAAATCATTAAAAGGGGATGTATCTAGACGTTTTTTAGTTCTAGATACAACCCTTTTTATCCATTTTGAAGACAAGTATTTTCGGACGGAGGGAGTA	182	202	- [Negative strand]	7	21	127	174	300	((((((((((((((((((((.((((((.(((((((...(((((((((.(((((((((((........).)))))))))).)))))))))...)))))))->>>>>>->>>>>>>>>>>>>)))))))	3	-77.6	-61.1024	38.5827	-1	-1	NA	0.009901	0	0	0.276354	0	0.843951	0	0.23801	0
tae_C150	gnl|SRA|ERR016533.1163685.2 GG1XCTX02HOMFP.2 length=508	AGACACUUAUUUUGGACGGA	NO	TACTCCCTCCATTCCAAAATAACTGTCTCAAGCTTAGTACAACTTTGTACTAGAGTTAGTATAAAGCTAAGACACTTATTTTGGACGGACGGAGTA	163	182	+ [Positive strand]	8	20	96	93	188	((((((.(((..((((((((((.(((((..(((((.(((((((((((...))))))).)))).))))).>>>>>->>>>>>>>>>->>>.))))))	4	-41.6	-43.3333	37.5	-1	-1	NA	0.009901	0.192662	0	0	0	0.675161	0	0.476021	0
tae_C151	gi|20435590|gb|BQ239714.1|BQ239714 TaE05027F03R TaE05 Triticm aestivm cDNA clone TaE05027F03R	AGACACUUAUUUUGGACGGAG	NO	CTCCCTCCGTCCTAAAATAAGTGTCTCAACTTTGTACTAACTTTAGTACAAAGTTGTACTAAAGTTGAGACACTTATTTTGGACGGAGGGAG	297	317	+ [Positive strand]	20	21	92	229	320	((((((((((((.((((((((((((((((((((((((.((((((.....)))))))))).)))))))>>>>>>>>>>>>>>>>>>>>>))))	1	-62.1	-67.5	39.1304	-1	-1	NA	0.009901	0	0.22166	0.552707	0.197836	1.18153	0	1.42806	0.143379
tae_C152	gnl|SRA|ERR016533.999798.2 GG1XCTX02I4GNR.2 length=500	AGACCUACAGAGCCAGUCAGAG	NO	TGGCATTTGTCTGTGCTGAGGTGGACTGGGTTGTGGATGAACCATAGCCGGTCAGACCTACAGAGCCAGTCAGAGAGGCCA	62	83	- [Negative strand]	4	22	81	55	135	((((.((((.(((..(((((((.((((((.((((((.....))))))))))))-->>>>->>>--->>>->>>>-..))))	3	-37.7	-46.5432	55.5556	-1	-1	NA	0.009901	0.192662	0	0.552707	0	0	0	0.23801	0
tae_C153	gnl|SRA|ERR016533.1148753.2 GG1XCTX02GGTRW.2 length=700	AGACGGCAAAGAGGUGAGGCU	NO	AGCCCCACCNCTTTACCGTACTACGCCGTAGCAGTACGGCAAGATTCTTTGCCATCTGCTGGCAGACGGCAAAGAGGTGAGGCT	246	266	- [Negative strand]	6	21	84	245	328	((((.((((.((((.((((.((..(((..(((((...((((((....))))))..))))))))>>>>>>->>>>->>>>->>>>	4	-39.3	-46.7857	55.9524	-1	-1	NA	0.009901	0	0	0.276354	0	0.506371	0	0.357015	0
tae_C154	gnl|SRA|ERR016533.1063515.2 GG1XCTX02JI1OH.2 length=549	AGACGGCAAAGAGGUGGGGCU	NO	TGGTCCACCCCTTATTGCCGTCTGACGTGGCAGACGACAAACGATTCTTTGTCTATCTGCTGGCAGACGGCAAAGAGGTGGGGCTA	289	309	+ [Positive strand]	3	21	86	224	309	((((((.(.((((.((((((((((.(.(((((((.((((((......))))))..)))))))))>>>>>>>>>->>>>->>>>>>)	2	-44.5	-51.7442	54.6512	-1	-1	NA	0.009901	0.192662	0	0	0	0	0	0.357015	0
tae_C155	gi|141707470|gb|CJ795728.1|CJ795728 CJ795728 Y. Ogihara npblished cDNA library	AGACUUACAUUUAGGAACGGA	NO	ATACTCCCTCCTTTCCTAAATGCAAGTCTTTTTTAGAGATTTCAATGCGGACTACTGAGTGTCGACTCACTCATTTTACGTCATATGTAGTCCGTAGTGGAAATCTCTAGAAAGACTTACATTTAGGAACGGAGGGAGTAT	14	34	- [Negative strand]	99	21	141	5	145	(((((((((((.((((((((((.((((((((((.(((((((((..((((((((((((((((......)))))).............))))))))))...)))))))))))))>>>>>>->>>>>>>>>>->>>))))))))	10	-80.91	-57.383	39.7163	-1	-1	NA	0.009901	0.577986	0.664981	0.276354	0.791343	7.59556	1.04834	4.99822	0.286757
tae_C156	gnl|SRA|ERR016581.112853.2 GHY6XPR01DK5W9.2 length=1176	AGACUUAUAUGUAGGAACGGA	NO	ATTGAAACTAACATTATACTTCTACCGTTCCTAAATTACAAGTTACTTTGTAGTAGATTTCGACTACTGGAACTACGATACGGAGCGAAAAATGAAGTGAATACTACACTCAAAAATGACATCGATATACATCCGTATACGTGGTTCGTAGTGCAATCTTTACAAAGACTTATATGTAGGAACGGAGGGAGTATATAGTACGAT	418	438	- [Negative strand]	33	21	204	399	602	((((..((((....(((((((((.(((((((((...((.((((..((((((((.(((((.(.(((((..(((((((((((((((........(((.(((.......))))))....((....)).......))))))).)))))))))))))).)))))))))))>>>>>>->>-->>>>>>>>>-))))))))))))).))))	4	-69	-33.8235	35.2941	-1	-1	NA	0.009901	0	0.664981	0.276354	0.989178	2.02548	1.04834	1.42806	0.143379
tae_C157	gi|143660165|gb|CJ914648.1|CJ914648 CJ914648 Y. Ogihara npblished cDNA library	AGACUUAUAUUUAGGAAUGGA	NO	TACTCCCTCTGTTCCAAATATAAGTCTTTTTAGAGATTTTCAGTGTGGATTAGATACAGATGTATATAGACGGATTTTAGAGTGAGATTCACCCATTTCCACCATATGTAGTCCATATTGAAATCTTCTAACAAGACTTATATTTAGGAATGGAGGGAGTA	538	558	- [Negative strand]	22	21	161	530	690	((((((((((((((((((((((((((((.((((((..(((((((((((((((.((((....))))......(((.....(.(((.....))))....)))........)))))))))))))))..)))))).)>>>>>>>>>>>>->>>>>>>>)))))))	12	-71.8	-44.5963	34.1615	-1	-1	NA	0.009901	0.192662	0	0.276354	0	2.19427	0	1.30906	0
tae_C158	gnl|SRA|ERR016581.1043745.2 GHY6XPR06JQUPC.2 length=975	AGACUUAUAUUUAUGAACGGA	NO	ATGTACTGACCCCTTTTCCTAAATATAATGTCTTTAGTAGAAAATTCCAGTATGGACCACATACAGAATGTATATAGATGCATTTTCGAGTGTAGATTCACTCATTTTGCTCCGTATGTAGCCCATAGTGGAAATCTCTAGAAAGACTTATATTTATGAACGGAGGTACGAGGTAGTATCAT	440	460	- [Negative strand]	5	21	182	421	602	((((((((.(((((((((.(((((((((.((((((..((((.(.(((((.(((((.(.((((((.((((((((....))))))))..(((((......)))))..........)))))).).))))).))))).).)))).))>>>>>>>>>>>>>->>>-->>)).....))))))).)))	4	-60.3	-33.1319	35.7143	-1	-1	NA	0.009901	0.192662	0.22166	0	0	0.33758	0.524169	0.119005	0
tae_C159	gnl|SRA|ERR016581.468739.2 GHY6XPR03DJJDL.2 length=968	AGACUUGUAUUUAAGAACGGA	NO	TACTCCCTTCGTTCAAAAATATAAGTCTTTGTAAAGATTTCCACTATGGATCACATACAGATGTATCCAGATACATTTTAAAGTGTAGATTCACTCATTTTGCTCCATATGTAGTCCATTGTGGAATCTATACAAAGACTTGTATTTAAGAACGGAGAGAGTA	157	177	+ [Positive strand]	7	21	163	21	183	(((((.((((((((..(((((((((((((((((.(((((.((((.((((((.(((((.((((((((....))))))))(((((((.((.....))))))))).....))))).)))))).))))))))).)))))>>>>>>>>>>>>-->>>>>>>).)))))	3	-70.5	-43.2515	33.1288	-1	-1	NA	0.009901	0	0	0	0.197836	0.506371	0	0.476021	0
tae_C160	gnl|SRA|ERR016533.851599.2 GG1XCTX02GNHGZ.2 length=540	AGACUUGUAUUUGGGAACGGA	NO	TACTCCCTCCATTCCGAAATATAAGTCTTGGTAGAGATTTCCACTATGGATCACATAAAGATGTATCCAGATACATTTTAGAGTGTAGATTAACTCATTTTGCTCCATATGTAGTCCATGGTGGAATCTACACAAAGACTTGTATTTGGGAACGGACAGAGTA	355	375	- [Negative strand]	7	21	163	347	509	(((((..(((.((((.(((((((((((((.(((((...(((((((((((((.((((((((((((((....))))))))).((((........))))...........))))).))))))))))))))))))...)>>>>>>>>>>>>->>>>->>>..)))))	2	-73	-44.7853	37.4233	-1	-1	NA	0.009901	0	0	0.552707	0	0	0	0.833036	0
tae_C161	gi|117599570|gb|DX376195.1|DX376195 3B_057_G01_FM1 Triticm aestivm chromosome 3B-specific BAC library (TA3B) Triticm aestivm genomic clone 3B_057_G01	AGAGAUUUCAAUACGGACUAC	NO	GTTTCTAAATGTAAGTCTTTTTAGAGATTTCAATACGGACTACATACAGAGCAAAATGAGTGAATCTACACTCTAAAATACATCTATGTGCATCCGTATGTAGTCCGTATTGAAATCCCTAAAGGGTCTCATATTTAGAAAC	180	200	+ [Positive strand]	3	21	142	157	298	((((((((((((.((.((((((<<-<<<<<<<<<<<<<<<<<<((((.(((((....(((((......)))))...............))).)).)))))))))))))))))))))).)))))))).)).))))))))))))	1	-67.41	-47.4718	33.8028	-1	-1	NA	0.009901	0.192662	0	0	0	0.33758	0	0.119005	0
tae_C162	gi|20088367|gb|BJ268299.1|BJ268299 BJ268299 Y. Ogihara npblished cDNA library	AGAGAUUUCAAUAUGGACUAC	NO	TTTAGAGATTTCAATATGGACTACACACGGAGTAAAATAAATGAATCTACACTCTAAAATATGACTATGTACATCCGTATGTAGTCTATATTGAAATCTCTAAA	142	162	+ [Positive strand]	9	21	104	138	241	(((<<<<<<<<<<<<<<<<<<<<<(.((((((((.......((......)).((........)).....))).))))).)))))))))))))))))))))))))	4	-42.1	-40.4808	28.8462	-1	-1	NA	0.009901	0	0	0	0	0.675161	0.524169	0.595026	0
tae_C163	gi|143567659|gb|CJ879467.1|CJ879467 CJ879467 Y. Ogihara npblished cDNA library	AGAGCGGAAAGGACCCGCGGA	NO	AGTAGGAGCTTAGCGGGTCCTTACCCCCCTTTATCTGATTAGAGCGGAAAGGACCCGCGGAATTTTTACT	526	546	+ [Positive strand]	166	21	70	485	554	((((((((.((.((((((((((.((...(((((......)>>>>->>->>>>>>>>>>->>.))))))))	10	-30.4	-43.4286	50	-1	-1	NA	0.009901	1.34863	5.31985	5.25072	6.33074	6.24524	7.33837	4.76021	0
tae_C164	gi|25142965|gb|CA593264.1|CA593264 wpa1c.pk003.f16 wpa1c Triticm aestivm cDNA clone wpa1c.pk003.f16 5' end	AGAGGAGCGACCUGAGCCGA	NO	AGGGGCAGTGCGTGGAGGAGAGGAGCGACCTGAGCCGAGAGAGAGAGAGGGAAGGAAGGAAACACCAGGAACCTCCCTCCTCCTTCCTCTCCCTTCCGCCTCCTCCTCCTCATCCTCCCCCGCGCATCCTCGGGCCCCT	52	71	+ [Positive strand]	9	20	139	33	171	((((((.(((((((((((<<<<<<<-<<---<<<-<<-.((.((((((((((.(((.(((.............))).)))))))).))))).))..)).))).)))))))).))))))...))))))......))))))	2	-68.92	-49.5827	65.4676	-1	-1	NA	0.029703	0.192662	0	0	0.395671	0.675161	0.524169	0.119005	0.143379
tae_C165	gi|32657111|gb|CD889087.1|CD889087 G118.110P05R010925 G118 Triticm aestivm cDNA clone G118110P05	AGAUAGGAGUAGCGACAGAGGU	NO	AGTTAGATAGGAGTAGCGACAGAGGTTGCGAAGATGGTGACTTTGGTCTTACTGTTGTACGACT	124	145	- [Negative strand]	8	22	64	85	148	((((--<<<<-<<<<<-<<<-<<<<<..(.......)..))))).)))))))).))))..))))	2	-20.6	-32.1875	45.3125	-1	-1	NA	0.009901	0.192662	0.443321	0.276354	0	0.16879	0	0.595026	0
tae_C166	gnl|SRA|ERR016533.203331.2 GG1XCTX01DR7V5.2 length=566	AGAUGAUCCAACGGAGGGAUU	NO	ATAAGATGATCCAACGGAGGGATTTGTTTTTTATCCGGGACACATACAATTGTATTTTTTAATCTCTCCGTTGGATCAAGTTAT	294	314	+ [Positive strand]	6	21	84	290	373	(((<--<<<<<<<<<<<<<<<<<<.(((((......)))))..((((....)))).....))))))))))))))))))..))))	5	-32.2	-38.3333	34.5238	-1	-1	NA	0.009901	0.385324	0	0.276354	0	0.33758	0	0.23801	0
tae_C167	gi|194328308|gb|FM198512.1|FM198512 FM198512 Triticm aestivm cv. Rennin methylation-filtered Triticm aestivm genomic clone FRBA001F004J20K0.ABD	AGAUGCUUAGUAGAGGUGCUUA	NO	AGACCTTATTCAATGTAAGATGCTTAGTAGAGGTGCTTAGAAAAATAAACCATTTCTTCTTCAAGCACCGGTTTCGTTGTAGAGGGTAGACACTTAGTTATGCACCTCTCCTGTAGAGATAAGCACTGGTGCTTAGGAAAAACTAGGTTTATTTCACTAAGCATCTTTCTAAGCACCTTGCATTGTACAAGGCCT	192	213	+ [Positive strand]	2	22	195	174	368	((.((((...(((((((<<-<<<<<<<-<<<<<<<<<<<(..(((((((((..((.(((((.(((((((((((((...(.(((((((((((.....))).))).))))).)....)))......))))))))))))))).))...)))))))))..))))))))))))))))))).)))))))))...)))).))	1	-80.3	-41.1795	39.4872	-1	-1	NA	0.009901	0	0	0	0	0	0	0.357015	0
tae_C168	gi|32776043|gb|CD928279.1|CD928279 GR45.104H10R010608 GR45 Triticm aestivm cDNA clone GR45104H10	AGAUGGAGGGGUGGGUGGCGG	NO	AGGGAGAGGGGTGGCGGTGCAGATGGAGGGGTGGGTGGCGGTGCTGGATGTGATAGAAATCTAGAATATAGGCTCTCTAAATTCTGTGATTTCTGTCCTGTCCGCTGCCGCTCACATCTCCCTCTGCGCCTGTCATCCCTCCCTT	292	312	- [Negative strand]	3	21	145	187	331	((((.(((((((((((((((<<<-<<<<--<<<<<<<<<<<(...(((((.((((((((((((((((.(((.....))).)))))).)))))))))).)))))))))))))))))..)))).)))))))).))))))))))))))	1	-92.4	-63.7241	55.8621	-1	-1	NA	0.009901	0.192662	0	0.552707	0.197836	0	0	0	0
tae_C169	gi|117596827|gb|DX373452.1|DX373452 3B_045_D24_FM2 Triticm aestivm chromosome 3B-specific BAC library (TA3B) Triticm aestivm genomic clone 3B_045_D24	AGAUGGCAAAGAGCUGGCUGA	NO	AGATGGCAAAGAGCTGGCTGACGGCAAACATGATCTTTGTCGTTAGCTCTTTCCTTGCCGTC	23	43	+ [Positive strand]	3	21	61	23	83	<<<<<<<<-<<<--<<<<<<(((((((.......)))))))))))))..))).))))))))	1	-31.3	-51.3115	50.8197	-1	-1	NA	0.009901	0.192662	0	0	0	0.16879	1.04834	0	0
tae_C170	gnl|SRA|ERR016533.278152.2 GG1XCTX01BW4WO.2 length=490	AGAUGGCAAAGAGGUGGGGCU	NO	TCTTTGCCGTCTGCTGGCAGATGGCAAAGAGGTGGGGCTGGTACGCCGTTACACGCTTGACGGCCACAGGATTTGCCAACCTCTTTGCCATCTGCAGGCAGATGGCAAAGA	51	71	+ [Positive strand]	17	21	111	32	142	(((((((((((((((.((<<<<<<<<<<<<<<<--<<<-.((..(((((((......)))))))......))..))).))))))))))))))))).)))))))))))))))	9	-75.5	-68.018	56.7568	-1	-1	NA	0.009901	0.770647	0.22166	0.276354	0.197836	0.506371	0.524169	0.952041	0
tae_C171	gnl|SRA|ERR016533.198520.2 GG1XCTX01CBGGQ.2 length=520	AGAUGUCGGGCGCUACACAAA	NO	CTGGTTAGATGTGTAGCGCCTGATGTACTGTGGTGTTTAGATGTCGGGCGCTACACAAAAGGGTCAG	88	108	- [Negative strand]	2	21	67	79	145	(((..(...(((((((((((((((((.(((.......)>>>>>>>>>>>>>>>>>>>--..)..)))	1	-33.1	-49.403	50.7463	-1	-1	NA	0.009901	0.192662	0	0	0	0.16879	0	0.119005	0
tae_C172	gnl|SRA|ERR016533.864340.2 GG1XCTX02HO98F.2 length=552	AGAUUUUUAGACGUGGCAAAU	NO	AGATTTTTAGACGTGGCAAATTAAACGTTTTTATGGTAAATTATGTTTGTCCAGGATGAAAGTTTAGTTGGCGAGCGAGCATGGCAAATCCGCCTCACTTCATTTTTTGTCAGGAAATTGCTATGCTTGCAAATTAAATTTGCCATCCTCGCACCAACATAAATTGTCATGGAAAACATTCGATTTGCCATGTCTAAAAA	245	265	- [Negative strand]	4	21	197	65	261	<<<<<<<<<<<<<<<<<<..((.(((((((((..((.(((((((.(((.((((((.((((((((((.....(((((((((((((.....(((.((..........)).)))...))))))))))))).))))))))))..)))))).).)).))))))).))..))).)))))).))..))))))))))))))))))	1	-80.9	-41.066	36.5482	-1	-1	NA	0.009901	0	0	0	0	0	0	0	0.716893
tae_C173	gnl|SRA|ERR016533.570776.2 GG1XCTX01B1WPX.2 length=570	AGCACGGAGAUAGAGGAAGCAC	NO	AATATAGTGCGCCCACGACTTTCTGAGGTCTAACTTTGACCATAAATTTAACCAACGAAGACCAACTGCGGCGGAAGAAAAATTATATAATTGAAAACTCTTTCGAATACGAATCCACTAATANAATTTTTTCTCCGCCGCAATCGGTCTTGGTAGTTAAATTTACGGTCAAAGTTGAAGCACGGAGATAGAGGAAGCACTACATT	173	194	- [Negative strand]	4	22	206	166	371	(((.((((((..((.(...((((((.(.(.(((((((((((.((((((((((..((.((((((...(((((((((..(((((((.(((..((((((....))))))....(....)....))).)))))))..)))))))))...)))))).)).)))))))))).))))))))))).>->->>>>>>-->->>-->>>>)).)))	3	-79.6	-38.6408	38.3495	-1	-1	NA	0.009901	0.192662	0	0	0.197836	0.16879	1.04834	0.119005	0
tae_C174	gnl|SRA|ERR016533.547191.2 GG1XCTX01AOCF6.2 length=532	AGCGACAAGUAAUAUGGAUAG	NO	CCTCCGATTCATATTTCTTGTCACTGCTTTAGTACAACTGTAGTATAAAGTTGTACTAAAGCAGCGACAAGTAATATGGATAGGAGG	387	407	- [Negative strand]	2	21	87	382	468	(((((.(((((((((.((((((.((((((((((((((((.........))))))))))))))>>->>>>>>->>>>>>>>>->))))	1	-52.3	-60.1149	37.931	-1	-1	NA	0.009901	0	0	0	0	0.33758	0.524169	0	0
tae_C175	gnl|SRA|ERR016581.1187472.2 GHY6XPR07INWEI.2 length=767	AGCGAUCUCGUACUAAACGA	NO	GGTTTTTCAATAGAACTTCGATAGGCGAGAGTTGTAAGCACCGCGAGGTGTGAAGCGATCTCGTACTAAACGAATGGAAATTGACAACAACAAAAAACC	70	89	+ [Positive strand]	46	20	99	16	114	(((((((((((.....((((.(((((((((.((((..(((((....)))))..->>>>>>>>>>->>>-->>>).....))))).........))))))	10	-29.5	-29.798	42.4242	-1	-1	NA	0.019802	0.577986	0.443321	1.38177	2.57186	3.20701	1.04834	0.23801	0.143379
tae_C176	gnl|SRA|ERR016581.1057171.2 GHY6XPR06J5PDQ.2 length=868	AGCGGACGGCAAAGAGGUGCC	NO	TCTTTGCCATCTGCCAGCGGACGGCAAAGAGGTGCCAGCAGACGGCAAAGATTCTTTGCCATCTGCTGGCGGACGGCAAAGA	319	339	- [Negative strand]	6	21	82	272	353	((((((((.((((((<<<<<<-<<<<<<<<<-<<<<.......))))....))))))))).)))))))))))).))))))))	2	-56.1	-68.4146	57.3171	-1	-1	NA	0.009901	0	0.443321	0	0.197836	0.33758	0	0.23801	0
tae_C177	gnl|SRA|ERR016581.270715.2 GHY6XPR02DEIVC.2 length=858	AGCUGCGGAGAAGGAUCAGGAU	NO	TTCCGACTCCTCCTGTGCTTCAGCGGCTCTTCATCCTCATCATCAGTCAGGAGATCGAGTACAGTGTTGGGTGAGCTGCGGAGAAGGATCAGGATCAGAGATCGCGAG	428	449	- [Negative strand]	28	22	108	414	521	(((((((((.((((((.((((.(((((((...((((.(((..((.(((....))).)).....)))..)))))>>>>>>--->>>>->->>>>>-..))).))).)))	16	-53.8	-49.8148	54.6296	-1	-1	NA	0.009901	0	0.443321	0.276354	0	0.16879	0	2.85612	0.143379
tae_C178	gi|93078826|gb|CJ563417.1|CJ563417 CJ563417 Y.Ogihara npblished cDNA library Wh_KMV Triticm aestivm cDNA clone rwhkv2l15 3'	AGCUUUUUCGGACGGAGGGAG	NO	TACTCCCTCCATTCGAAAAAGCTTGTCCCAACCTTGTCTTTCAAATGGATGTATCTAACACTAACTTGGTGCTAGATTCATCCATTTAAGAGACAAGCTTTTTCGGACGGAGGGAGTA	147	167	+ [Positive strand]	11	21	118	51	168	((((((((((.((((((((((((((((.........((((..(((((((((.(((((.((((.....)))).))))).)))))))))))))))))>>>>>>>>>>>>->>>>>>>>))	8	-63.4	-53.7288	41.5254	-1	-1	NA	0.009901	0.385324	0.886642	0	0	0	1.04834	0.476021	0
tae_C179	gnl|SRA|ERR016533.297852.2 GG1XCTX01A4TXS.2 length=627	AGGAACGGAGGGAGUAGGUGU	NO	GCAATACCTCCCTCCGTTACCTAAATATTTGTTCTTTTAGAGATTACCAAATGGACTACCACATACGGATGTATATAGACATTATTTAGAGTGTAGATCACTTAATTTGCTCCGTATGTAGTCTACTTGTTAGAAATTCTTTAAGAAAGAACAAATTATTAGGAACGGAGGGAGTAGGTGTTAGC	62	82	- [Negative strand]	11	21	185	57	241	((((((((((((((((((.(((((..((((((((((((((((((((.(((.((((((...(((((((((.(((..((((.....))))(((((.....)))))....)))))))))))))))))).))).)))....)))))..))))))))))))..))>>>>>>>>>>>>>--->>>>>).))	1	-69.6	-37.6216	35.1351	-1	-1	NA	0.009901	0.192662	0	0.276354	0.593507	0	0	0.833036	0
tae_C180	gi|53840585|gb|CW511079.1|CW511079 HpaII_P20_066.g1_Ta002 Triticm aestivm HpaII complete digestion Triticm aestivm genomic	AGGAAGAGUAGGGCAUGGGAGA	NO	AGGAAGAGTAGGGCATGGGAGAGGCGGCGTCTCGAGTCCGTGAGCCGGTCGTGTCCCATGTCCTCCTCTAACT	808	829	+ [Positive strand]	4	22	73	807	879	<<--<<<<-<<<<<<<<<<<-<((((((.((.((....)).))))).))).).))))))))))).))))..))	3	-38	-52.0548	61.6438	-1	-1	NA	0.009901	0.192662	0	0.276354	0.197836	0	0	0.23801	0.143379
tae_C181	gnl|SRA|ERR016533.816268.2 GG1XCTX02JEJ4H.2 length=508	AGGACGGCCACGCGGAGGCUCC	NO	GGAAGAGGACGGCCACGCGGAGGCTCCTGGTGGTGTGGGCGGCGCTGGACACTGCAGGGCTGGCCCCTGCTGGCCTCCACGGGCGGTTCTGCC	348	369	+ [Positive strand]	18	22	93	342	434	((...<<<<<-<<<-<<-<<<<<<<--.((..(.(.((.((((.(((.......))).)))).))))..))))))))).))))).))))).))	6	-50.1	-53.871	74.1936	-1	-1	NA	0.049505	1.15597	1.32996	0.552707	0.989178	0	0	0	0
tae_C182	gnl|SRA|ERR016533.907384.2 GG1XCTX02HTL72.2 length=526	AGGACGUGUGGGCAUAUUUGCU	NO	AGTTGCGTCAGGACGTGTGGGCATATTTGCTTCGTGCCACACACACGGGGTGAAAATGAATAGTACTTGTTGGACGTGTGGCCCGAAGTAACTGCGCCCACACGTATGGGCAATT	54	75	+ [Positive strand]	16	22	115	44	158	((((((.((<--<<<<<<<<<<-<<-<<<<<(((.(((((((.((((((................)))).))...))))))).)))))))).)).)))))))))).)))))))))	5	-54.59	-47.4696	52.1739	-1	-1	NA	0.009901	0.577986	0	0.276354	0.197836	0.33758	0	1.07105	0.143379
tae_C183	gi|147913499|gb|ER777838.1|ER777838 TAACSP3AShA_0075H05R TAACSP3AShA Triticm aestivm genomic clone TAACSP3AShA_0075H05	AGGAGCACGUGCUAGAGCUGGC	NO	AGTTCCTAGGAGCACGTGCTAGAGCTGGCTCTTCACGAAGAGCCCGCTTACCTTCTCTCTCCTCTTCTCTTTCCTCCAACTAAGCAGAAATATACTAGTTTATTTCTTATAGCCCGCTGACTCAGCTCTATTGTACTTGCTCTTATGGGATT	300	321	- [Negative strand]	79	22	152	176	327	(((((((<<<<<<<-<<<<<<<<<<<<--((..(..((((((...................))))))............(((...(((((((........)))))))..)))...)..))..))))))))..)))).)))))))).))))))	3	-45.81	-30.1382	45.3947	-1	-1	NA	0.009901	3.27525	1.99494	4.42166	1.97836	2.02548	0.524169	2.2611	0.286757
tae_C184	gnl|SRA|ERR016533.313415.2 GG1XCTX01CT92P.2 length=576	AGGAUCAGAAUAGUUAUUUGGA	NO	GTGATCAGAATATTATTCTGATCCCGTGACCAGAATAGTGTTTATATATATATATAGCACTATTCTGATCCCAGGATCAGAATAGTTATTTGGATCAC	444	465	+ [Positive strand]	12	22	98	371	468	((((((.(((((((((((((((((.(.((.((((((((((((.((((....)))))))))))))))).)).)->>>>>>>>>>>>->>>>>->>))))	4	-46.7	-47.6531	33.6735	-1	-1	NA	0.009901	0	0.664981	0	0.791343	0.33758	0	0.476021	0
tae_C185	gnl|SRA|ERR016581.1155682.2 GHY6XPR07HUXDG.2 length=920	AGGAUGAGUAGGCCACGGGAG	NO	AGGATGAGTAGGCCACGGGAGGCGGCAGGACCTGGTGTCCCAGTGTGGGCCGGTTCGTCTTCCGTGTTCTACTCTTCCT	438	458	- [Negative strand]	6	21	79	379	457	<<<<-<<<<<<--<<<<<<<<(((....((((.((...(((.....))))))))))))))))))))..)))))).))))	1	-43.3	-54.8101	62.0253	-1	-1	NA	0.009901	0.192662	0	0	0	0.33758	0	0.357015	0.143379
tae_C186	gnl|SRA|ERR016581.20093.2 GHY6XPR01A93XI.2 length=881	AGGCAAAUAUUUAGGAACGGA	NO	TGGTTTCTATATCACACTTCCACTGTTCCTAAATATTTGTCTTTTTAGAGATTTCAACAAGTGACTACATACGGAGCAAAATTAGTGAATCTACACTCTAAAATATGTCTATATATGTCCGTATGTAGTAGTCCATTTGAAATCTCTAAAAGGCAAATATTTAGGAACGGAGGGAGTATATGGGAATTA	223	243	+ [Positive strand]	5	21	189	72	260	((((((((((((...((((((.(((((((((((((((((((((((.(((((((((((......((((((((((((........((((......)))).....(((((....))))).)))))))))))).......))))))))))))))>>>>>>>>>>>>>>>>>>>>-))))))))))))))))))	4	-83.32	-44.0847	32.8042	-1	-1	NA	0.009901	0	0	0.276354	0	0.16879	0	0.595026	0
tae_C187	gi|70962664|gb|DR735860.1|DR735860 FGAS017063 Triticm aestivm FGAS: Library 5 GATE 7 Triticm aestivm cDNA	AGGCCAACGGCUGGAGAUGCU	NO	CCTCCTGGGAGGCCAACGGCTGGAGATGCTCTTAACGATGCACGTGGCTGCACTGTAGCTGTAGGCACTGAGAGG	204	224	+ [Positive strand]	3	21	75	194	268	((((..((.--<<<-<<<<<<<-<<-<<<-....(((.....)))....))))).))))))).))).))..))))	2	-31.5	-42	60	-1	-1	NA	0.029703	0.192662	0.22166	0	0.197836	0	0	0.119005	0
tae_C188	gnl|SRA|ERR016533.801994.2 GG1XCTX02HEX65.2 length=707	AGGCCCACAGGACAGCGCCCC	NO	GGCGCGCTGCCCTGTGAGCCTGGCGGCCCTACTGGGCATGTATTTGCACACCCAAGGTCTAGCAGGCCCACAGGACAGCGCCCC	129	149	+ [Positive strand]	81	21	83	65	147	((.((((((.((((((.(((((..((.(((..((((..(((....)))..))))))).))..)>>>>->>>>>>->>>>>>>>	5	-46.3	-55.7831	67.4699	-1	-1	NA	0.009901	2.5046	2.88159	1.38177	1.97836	0.843951	0	4.40319	0
tae_C189	gnl|SRA|ERR016581.1280599.2 GHY6XPR08F3T6M.2 length=917	AGGCCCACAGGGUAGCGCCCC	NO	GCGCTACCCTGTGAGTCTATTGGGCCTTTAAGGCCTGTAATTACACACCTGTGGCCTATCAGGCCCACAGGGTAGCGCCCC	325	345	+ [Positive strand]	2	21	78	264	341	(((((((((((((.((((..((((((....(((..(((....)))..)))..))))))..>>>>->>>>>>>>>>>>>	1	-48.2	-61.7949	56.4103	-1	-1	NA	0.009901	0	0	0.276354	0.197836	0	0	0.119005	0
tae_C190	gnl|SRA|ERR016533.396946.2 GG1XCTX01CFETQ.2 length=584	AGGCCCACCGGGCAGCGUCCC	NO	TAGGGCGCGCTGCCCTTGTGAGCCTGCTTGGCCCTTCTGGGCCTGAATTTGCATACCCTAGGTCTAGCAGGCCCACCGGGCAGCGTCCCTA	426	446	- [Negative strand]	3	21	91	423	513	(((((.(((((((((..(((.(((((((.((((.....(((..((......))..)))..)))).)))>>>>->>>->>>>>>>>>>>>))	1	-54.1	-59.4505	63.7363	-1	-1	NA	0.009901	0.192662	0.443321	0.276354	0	0	0	0	0
tae_C191	gnl|SRA|ERR016533.209870.2 GG1XCTX01BBP53.2 length=600	AGGCCCACUGGACAGCGCGCC	NO	GGTGCGCTGCCCTGTGAGCCTGTTGGCCCTTCTGGGCCTGCATTTGCACACCCTAGGTCTGGCAGGCCCACTGGACAGCGCGCC	172	192	+ [Positive strand]	7	21	84	108	191	(((((((((.((.(((.((((((..(.(((...(((..(((....)))..))).))).)..))>>>>->>>->>->>>>>>>>>	1	-53.7	-63.9286	67.8571	-1	-1	NA	0.009901	0.770647	0	0	0	0.16879	0	0.357015	0
tae_C193	gnl|SRA|ERR016533.1240262.2 GG1XCTX02JCK33.2 length=583	AGGCCCACUGGGCAGCGCGCC	NO	GGCGCGCTGCGCTGTGAGTCTACTGGCCCTTCTGGGCCTGCATTTGCACACCCTAGGTCTGGCAGGCCCACTGGGCAGCGCGCC	61	81	- [Negative strand]	12	21	84	60	143	((((((((((.(.(((.((((.(..(.(((...(((..(((....)))..))).))).)..).>>>>->>>->->>>>>>>>>>	4	-50.1	-59.6429	69.0476	-1	-1	NA	0.009901	0.963309	0.443321	0.552707	0	0.16879	0	0.23801	0.143379
tae_C194	gnl|SRA|ERR016533.182102.2 GG1XCTX01DMUGD.2 length=537	AGGCCCACUGGGCAGCGCGGA	NO	TCGCGCTGCCCTGTGAGCCTACTGGGCCTTATGGGCGTGCATATGCACGCCCAAGGCCTAGCAGGCCCACTGGGCAGCGCGGA	380	400	- [Negative strand]	12	21	82	380	461	(((((((((((.(((.((((.((((((((..(((((((((....))))))))))))))))).>>>>->>>->>>>>>>>>>>	4	-70.4	-85.8537	68.2927	-1	-1	NA	0.009901	1.15597	0.22166	0.552707	0	0	0	0.357015	0.143379
tae_C195	gnl|SRA|ERR016533.1209670.2 GG1XCTX02IETIC.2 length=615	AGGCCCAGCGGGCAGCGCCCC	NO	GTGCTGCCCGTTGAGCCTTCTAGCCCTTCTGGGCTTGTATGTGCAAACCCTAGGGTTGGCAGGCCCAGCGGGCAGCGCCCC	182	202	- [Negative strand]	11	21	78	184	261	(((((((((((((.((((.((((((((...(((.((((....)))).))).)))))))).>>>>->>>>>>>>>>>>>	4	-55.3	-70.8974	64.1026	-1	-1	NA	0.009901	0.385324	0.664981	0.829061	0.197836	0	0	0.23801	0.143379
tae_C196	gnl|SRA|ERR016581.187896.2 GHY6XPR02A32SW.2 length=818	AGGCCGUCGGCAUAGAGGUGC	NO	CTGCTCGCCACATGGCACGTCTATGTCGACGGTCTAGCCGTTGGCTTAGTTTGAAACTATGCCGACGGCTAGGCCGTCGGCATAGAGGTGCCACGTGGCGAGCAG	146	166	- [Negative strand]	7	21	105	131	235	(((((((((((.((((((.((((((((((((((((((((((((((.((((.....)))).))))))))))>>>>>>>>>>>>>>>>->>>>)).)))))))))))	1	-93.6	-89.1428	60	-1	-1	NA	0.009901	0	0	0	0	0.506371	2.62085	0	0
tae_C197	gi|39565848|gb|CK203458.1|CK203458 FGAS011988 Triticm aestivm FGAS: Library 3 Gate 6 Triticm aestivm cDNA	AGGCGCACCCGGACGAGCUGGA	NO	AGGCGCACCCGGACGAGCTGGACGAGGAGTTCGACACGTTCCCGACGTCCAAGCCCTCGGACGTGGTGCGC	272	293	+ [Positive strand]	6	22	69	273	341	<<<<<<<<<--<<<<<<<<<((.((.(..((...))..)))..))))).)))..)))..)).)))))))	2	-35.7	-51.7391	69.5652	-1	-1	NA	0.009901	0	0.22166	0	0.197836	0.675161	1.04834	0	0
tae_C198	gnl|SRA|ERR016533.923707.2 GG1XCTX02HVH4W.2 length=516	AGGCGCGCGGCGGCUGUCUCG	NO	CGAGTGCGTACGCCTTGCGTGACTATAGTCCTCCTGGTCTATAGGCGCGCGGCGGCTGTCTCG	44	64	+ [Positive strand]	23	21	63	1	63	((((.(((..((((..(((((.((((((.((....)).))))>>->>>>>>>>>-->>>>>>>	3	-31.6	-50.1587	63.4921	-1	-1	NA	0.009901	0	0.443321	3.31624	2.7697	0	0	0	0
tae_C199	gnl|SRA|ERR016533.820078.2 GG1XCTX02H90T6.2 length=611	AGGCGUUGCACAGUAGGGUGU	NO	CGTCCGAGAGCTAGGCGCTGCACATTACATGTGCGGCGCCTAGCACGGAAGGCGTTGCACTGCTGGGTGCGGGCCCAGGGGCTGCCACGGTGGACTCGGTGTGCAACGCCCCCGTGCTAGGCGTTGCACAGTAGGGTGTGGCGCCGTCGTGACGGGCG	114	134	- [Negative strand]	4	21	158	94	251	((((((...((..(((((..(((.((((.(((((((((((((((((((..((((((((((.(((((((.(.((((....))))((....))).))))))))))))))))).)))))))>>>>>>>>>>>>>>>>->>>-.)))))...))..))))))	2	-108.3	-68.5443	68.9873	-1	-1	NA	0.009901	0	0	0	0.197836	0.33758	0	0.23801	0
tae_C200	gnl|SRA|ERR016533.1215334.2 GG1XCTX02FS5GU.2 length=655	AGGCUAAGCGGGCAGCGCCCC	NO	GCGCTGCCCGTTTAGCCTCCTAGCCCTTCTGGGCCTGTATTTGCAAACCTGAGGGTTGGAAGGCTAAGCGGGCAGCGCCCC	130	150	- [Negative strand]	11	21	78	132	209	((((((((((((((((((.(((((((((..(((..(((....)))..)))))))))))).>>>>>>>>>>>>>>>>>>	2	-56.5	-72.4359	61.5385	-1	-1	NA	0.009901	0.577986	1.32996	0	0.395671	0	0	0.119005	0
tae_C201	gi|49521763|gb|AL816062.1|AL816062 AL816062 j:122 Triticm aestivm cDNA clone A01_j122_plate_14	AGGGACCCUGGCGUCUGGCCC	NO	GGGTCAGACGCCAGGGTTCCCGGCGTCTGGACCCAGACGCCAGGGACCCTGGCGTCTGGCCC	247	267	+ [Positive strand]	15	21	62	205	266	((((((((((((((((((((.((((((((....))))))))->>>>>>>>>>>>>>>>>>>>	1	-62.4	-100.645	74.1936	-1	-1	NA	0.009901	0.192662	0.443321	0.552707	0.593507	0.506371	1.57251	0.119005	0.286757
tae_C202	gnl|SRA|ERR016533.1168347.2 GG1XCTX02GEF0U.2 length=552	AGGGACCGGGUCAACGUCGA	NO	TCGAATCTGACCCTTTTCCTACCGACACCCGAGCTGGCTGTAGGCTAAAATGTCCTACCGCCACAGGCGCTAGCGGTAGGGACCGGGTCAACGTCGA	200	219	- [Negative strand]	4	20	97	199	295	((((...((((((..(((((((((...(((..(.((((.((((((......).))))).))))).)).)....))))>>>>>-->>>>>>--->>>>	1	-45.4	-46.8041	58.7629	-1	-1	NA	0.009901	0	0	0	0	0	0	0	0.716893
tae_C203	gi|117593166|gb|DX369791.1|DX369791 3B_030_M23_RM1 Triticm aestivm chromosome 3B-specific BAC library (TA3B) Triticm aestivm genomic clone 3B_030_M23	AGGGACUUAUUGGUGUAGGGAC	NO	GAGGGACTTATTGGTGTAGGGACTTTAAAAAGTCCCTTTAAGTCCCATCTAAACCAAACAGAAGGGACTTATAGGGACTTAAAGTGGACATTTGGGACTTATAAAATAAAACTCTC	621	642	- [Negative strand]	7	22	116	527	642	(<<<<--<<<<<--<<<<<<--<(.....((((((((.((((((((.(((.........))).)))))))).))))))))...(....)....))..)))))).)))))..)))))	1	-41	-35.3448	37.931	-1	-1	NA	0.009901	0.192662	0	0.829061	0	0	0.524169	0.357015	0
tae_C204	gnl|SRA|ERR016533.189390.2 GG1XCTX01AM1CH.2 length=527	AGGGCAACCUGGUUUCUGCGGU	NO	GCAACTTCGTAGTGAAAGGGCAACCTGGTTTCTGCGGTAGACAACTTATAAGCCATGTTAGAGTTTCCACTCTACGGTAAGAAATTTTCACAGTATGATAGGCAACTATACAATCCACAACTTATTTTCCAATGTATGCAACTTAGAAATCATGGTGACCCCCCTATTACACTGTTGC	197	218	+ [Positive strand]	10	22	178	180	357	(((((...((((((..-<<<--<<<<<<<<<<<<--<<(.(((....(((((...(((.((((((((....(....)...)))))))).)))...((((((....)))).))........))))).......))).)))....))))))))).)))..)))...))))))...)))))	3	-45.5	-25.5618	40.4494	-1	-1	NA	0.009901	0	0	0.276354	0	0.675161	0.524169	0.595026	0
tae_C205	gnl|SRA|ERR016533.331937.2 GG1XCTX01D3R1Q.2 length=507	AGGGCGCAGUUGGGCCACUGA	NO	GCGTATTGTAGGGCGCAGTTGGGCCACTGACATGTGGGCCGAAAGCAAGTCGGACCACCTATTAGTGACCCAACTACACCCAGCAGTACGC	68	88	- [Negative strand]	113	21	91	6	96	(((((((((-<<<-<-<<<<<<<-<<<<<<...((((.((((.......)))).))))...)))))).))))))).).))).)))))))))	7	-49.9	-54.8352	57.1429	-1	-1	NA	0.009901	0.192662	1.1083	2.21083	1.58269	3.5446	3.66919	8.21136	0.286757
tae_C206	gnl|SRA|ERR016581.829869.2 GHY6XPR05IE9KR.2 length=1018	AGGGCGGACGAUGGACAGGCG	NO	AGGGCGGACGATGGACAGGCGGCCGACCCAAACGATAAAAAGGCAAAAACGCCGTTCATTTGGGTCGGCCCATTGGAGTTGCTCTAACCCT	216	236	- [Negative strand]	2	21	91	145	235	<<<<-<<<<<<<---<<<--<(((((((((((.((......(((......)))..)).))))))))))))..)))..)))).)))..))))	1	-40.4	-44.3956	56.044	-1	-1	NA	0.019802	0	0	0	0	0.33758	0	0	0.143379
tae_C207	gnl|SRA|ERR016533.582264.2 GG1XCTX01A88QQ.2 length=530	AGGGGAAGGAGGAAUAACGAC	NO	GGGGGTCGTTTTTCCTACTTCTCCTTGTGCTAGACCTTTGTTATGCACTAGGGGAAGGAGGAATAACGACCATCACC	154	174	+ [Positive strand]	13	21	77	104	180	((.(((((((.(((((.((((((((.((((..(((....)))..)))).>>>>>>>>->>>>>->>>>>>)....))	8	-39.3	-51.039	49.3507	-1	-1	NA	0.009901	0.385324	0.443321	0.829061	0.197836	0	0.524169	0.595026	0
tae_C208	gi|32560461|gb|CD876645.1|CD876645 AZO3.110G24F011010 AZO3 Triticm aestivm cDNA clone AZO3110G24	AGGGUGGACUUGCAACUGGGA	NO	GGTTGCGAGTCAAGGGTGGACTTGCAACTGGGACAAGAAAAGATCGAGCCCCAGCTGCGAGTCGGCAGTGGACTTGCGACT	367	387	+ [Positive strand]	2	21	81	354	434	(((((((((((.---<<-<<<<<<<<-<<<<<-(..((.....))..).))))).)))))))).))....)))))))))))	1	-43.7	-53.9506	58.0247	-1	-1	NA	0.009901	0.192662	0	0.276354	0.197836	0	0	0	0
tae_C209	gi|147907973|gb|ER772312.1|ER772312 TAACSP3AShA_0045P13F TAACSP3AShA Triticm aestivm genomic clone TAACSP3AShA_0045P13	AGGUAGUAACAUAGACUAGUA	NO	GTTACTATAGAGGTAGTAACATAGACTAGTAAGATGAGCATGTTACTAGTCTATGTTACTACCCATTGTGGC	237	257	- [Negative strand]	57	21	72	195	266	(((((.((.(-<<<<<<<<<<<<<<<<<<<<(.((....)).)))))))))))))))))))))))).)))))	3	-37.8	-52.5	37.5	-1	-1	NA	0.009901	0	0.22166	0	0	7.93314	2.09668	0.833036	0.143379
tae_C210	gnl|SRA|ERR016581.57574.2 GHY6XPR01BZUJQ.2 length=904	AGGUCCACUGGGCAGCGCGCA	NO	AACTTTGCCGCGCTGCCTGTGGGCCTGCTCGGCCTTATGGGCCTGCTTTCAGGCCCAAGGCCAGGCAGGTCCACTGGGCAGCGCGCAGAGTT	180	200	+ [Positive strand]	13	21	92	113	204	((((((((.(((((((((((((((((((..(((((..((((((((....)))))))))))))..))>>>>>>>>->>>>>>>>>>>>)))))	1	-76.9	-83.587	66.3043	-1	-1	NA	0.009901	0.385324	0.22166	0	0.593507	0.506371	0	0.357015	0.286757
tae_C211	gnl|SRA|ERR016533.767825.2 GG1XCTX02G1MJJ.2 length=560	AGGUCGUGCGCUGGAGUUGGC	NO	CCGACACGGCAACGGCCCCAAGGGGGCATGGGCGACCGCTTTGTCGCCCCAAACGGACAAAAACAGGTCAAAACGGACGTTCGTTTGAGGTCGTGCGCTGGAGTTGGC	333	353	- [Negative strand]	3	21	107	333	439	(((((.((((.((((((.((((.((((..(((((((......)))))))......(((........))).........)))).))))->>>>>>-->>>>-->>>>>	1	-46.3	-43.271	61.6822	-1	-1	NA	0.019802	0	0	0.276354	0	0.33758	0	0.119005	0.143379
tae_C212	gnl|SRA|ERR016581.49580.2 GHY6XPR01BUKG4.2 length=875	AGGUGUGUAGCGCCUGUCGGUC	NO	GCTGGTCAGGTGTGTAGCGCCTGTCGGTCAGGCTTTGCACAGTGTAGTGTGACGCCTGGTTGTCGGGCGCTACATAAAAGGGTCAGC	298	319	+ [Positive strand]	2	22	87	290	376	((((..(---<<<<<<<<<<<<<-<<--<((((.(..(((......)))..).)))))..)).)))))))))))))....)..))))	1	-54.9	-63.1035	58.6207	-1	-1	NA	0.009901	0	0	0	0	0.16879	0	0.23801	0
tae_C213	gnl|SRA|ERR016533.366283.2 GG1XCTX01DIQNS.2 length=538	AGUAUGUUUGGACAGGCGCUA	NO	TTTGTCTGGATGCGCCATTAGTATGTTTGGACAGGCGCTACTAAGTTCAAAAAAAATTTATTGATACTAATGGCGCACCTTGGGCCAGGTGCGCCATTAGTAGTTTCAACACTAATGGCGTAGCAGAAGGTGGTGCGCCATTAGTGTCAATCCCATCTATAGCCCTTTTTCTAGTAGTGCCACATGTCATGAAACAAATTTGGACCCATATACAAA	478	498	- [Negative strand]	4	21	216	301	516	(((((....(((.((((..<<<-<<<<<-<<<<<<<<<<<(((.....................((((((((((((((((......))))))))))))))))......((((((((((((((.((.....)).))))))))))))))........................))))))))))...))))...))))).)))))).).)))..)))))	2	-81.5	-37.7315	42.5926	-1	-1	NA	0.009901	0.192662	0.22166	0	0.593507	0	0	0	0
tae_C214	gnl|SRA|ERR016533.1032496.2 GG1XCTX02JK653.2 length=527	AGUAUUCCGGACGGAGGGAGUA	NO	TACTCCCTCCGTCCGGAATTACTTGTCGACGAAAAGTGGATGTATCTAAGAAACTAAAATTCGTCTAAGATACACNCCTACTTTCCCCCGACTAAGTATTCCGGACGGAGGGAGTA	109	130	- [Negative strand]	23	22	116	108	223	(((((((((((((((((((.((((((((..(.(((((((.(((((((.(((............))).)))))))...))))))).)..)))).)>>>>>>>>>>>>>>>>>>>>>>	10	-60.7	-52.3276	44.8276	-1	-1	NA	0.009901	0.577986	1.77328	0.829061	0.593507	0.33758	1.04834	0.476021	0
tae_C215	gi|145266066|gb|EI675444.1|EI675444 TAACSP3AShA_0130G23F TAACSP3AShA Triticm aestivm genomic clone TAACSP3AShA_0130G23	AGUAUUUCCGGACAGAGGGAGU	NO	ACTCCTTCCGTCTGGAAATGCTTGTCGGTGAAACGGATAAAAATAGATGTATCTAGAACTAAAATACGTCTAGACACATCCGTTTCACCGATAAGTATTTCCGGACAGAGGGAGT	458	479	- [Negative strand]	5	22	115	457	571	((((((((.(((((((((((((((((((((((((((((.....(((((((((...........))))))))).....))))))))))))))))>>>>>>>>>>>>>->>>>>>>>	2	-71.8	-62.4348	41.7391	-1	-1	NA	0.009901	0.192662	0	0	0.593507	0	0	0.23801	0
tae_C216	gnl|SRA|ERR016533.829487.2 GG1XCTX02JWE3V.2 length=493	AGUAUUUCGGACGGAGGGAGUA	NO	TACTCCCTCCGTCCGCAAATACTTGTCAAAGAAATGGATACAAATGGATGTATCTAGAACTAAAATGCATCTAGATACATCCAATCCCCAGACAAGTATTTCGGACGGAGGGAGTA	244	265	- [Negative strand]	20	22	116	243	358	(((((((((((((((.(((((((((((.......((....))..((((((((((((((...........)))))))))))))).......))))>>>>>>>>>>>>>>>>>>>>>>	11	-66.3	-57.1552	41.3793	-1	-1	NA	0.009901	0.385324	1.55162	0.276354	1.97836	0	0.524169	0.23801	0
tae_C217	gnl|SRA|ERR016581.77307.2 GHY6XPR01CIJE6.2 length=930	AGUAUUUCUGGACGGAGGGAA	NO	TCCCTCCGTCCGAAAATACTTGTCGCATAAATGGATAAAAATAGGATGTATCTAAAGAACTAAAATATGTCTAGTATACATCCATTTCACTAAACAAGTATTTCTGGACGGAGGGAA	107	127	+ [Positive strand]	2	21	116	10	125	((((((((((((.((((((((((.....((((((((....((.((((((((.............)))))))).))....))))))))......)))>>>>>>>->>>>>>>>>>>>	1	-46.12	-39.7586	35.3448	-1	-1	NA	0.009901	0	0	0.276354	0	0	0	0.23801	0
tae_C218	gnl|SRA|ERR016533.1195022.2 GG1XCTX02HWM56.2 length=505	AGUCACUUAUUUUCGGACGGA	NO	CCGTCCCAAAATAAGTGACTCAACTTTGTACTAGCTTTAGTACAAAGTTAGTACAAAGTTGAGTCACTTATTTTCGGACGGA	87	107	- [Negative strand]	3	21	81	87	167	((((((.(((((((((((((((((((((((((((((((.....))))))))))))))))))>>>>>>>>>>>>>->>>>>>	1	-56	-69.1358	38.2716	-1	-1	NA	0.009901	0	0	0	0	0.16879	0.524169	0	0.286757
tae_C219	gnl|SRA|ERR016533.1244259.2 GG1XCTX02FDKOW.2 length=541	AGUGCGGUCGACAGUCCAAGAA	NO	CTTGGCCTTTTTGACCGACTGGGAACGGCAAGTGAAGATGTGTTTGAAAAGCCCCCAGTGCGGTCGACAGTCCAAGAA	224	245	+ [Positive strand]	2	22	76	167	242	(((((.((..(((((((((((((...(((...(.(((.....))).)...))))))>>>->>>>>>>->>->>>>>	1	-29.5	-38.8158	53.9474	-1	-1	NA	0.009901	0	0.22166	0	0.395671	0	0	0	0
tae_C220	gi|21835254|gb|AL816138.1|AL816138 AL816138 j:122 Triticm aestivm cDNA clone C09_j122_plate_15	AGUGGAACAACUCGGUGGCAC	NO	GGTGTGACCGAGTGGAACAACTCGGTGGCACTGAGATGCAAAACGGTATACAGTTGTTGCAACTCGGTGTGACCGAATGGTTCAAATCGGTTGCACC	328	348	- [Negative strand]	3	21	97	261	357	((((..((((<---<<<<---<<<<<-<<<<((((.((((((((........))).))))).)))))))).)))))...))))...)))))..))))	2	-54.9	-56.5979	51.5464	-1	-1	NA	0.009901	0	0	0	0.395671	0.33758	0	0	0
tae_C221	gnl|SRA|ERR016533.300391.2 GG1XCTX01EFD3N.2 length=558	AGUGGCAAUUCUGGGAGAAGC	NO	AGAATTGACCCCTCCCAACTTCTCCCAGAATTGTCACTCCATCTTTTTGTACAATTCCTAGCTAGTTAAAGTATAATTAGTTAGGAATTGTAAAAAATTATCAAGTGGCAATTCTGGGAGAAGCTAGGGAGGGGGTCAATTCT	47	67	- [Negative strand]	4	21	143	27	169	((((((((((((((((..((((((((((((((((((((..((..((((.(((((((((((((((((((.....))))))))))))))))))).))))..))..>>>>>>>>>>>>>>>>>>>>-..)))).))))))))))))	2	-88.4	-61.8182	38.4615	-1	-1	NA	0.009901	0	0.22166	0.276354	0	0.16879	0	0.23801	0
tae_C222	gi|289681250|gb|GD186693.1|GD186693 Tax21-007-B10-A-079.g Triticm aestivm developing seed heat stress forward sbtractive library Triticm aestivm cDNA clone Tax21-007-B10-A-079 3'	AGUGUUGAACAAGUAGGCGU	NO	CGCCGTATGCCTACTTTTTTTGAAACATTTCCGGTTGTTTTGGTAGATGAGGAGGGAATTGTTAGAGCAGACGTTCCTTTTAGAAGAGCAGAATCCAAATATAGTGTTGAACAAGTAGGCGTAACGGTG	124	143	+ [Positive strand]	7	20	129	21	149	((((((((((((((((.(((...((((((...((..((((((.(.....((((((((.((((....))))...)))))))).....).))))))))......>>>>>>>>>->>>>>>>>>>.))))))	6	-40.4	-31.3178	41.8605	-1	-1	NA	0.019802	0	0	0	0	0.506371	0	0.595026	0
tae_C223	gnl|SRA|ERR016533.1213808.2 GG1XCTX02H9IAJ.2 length=519	AGUUGUCGCUCAAACGGAUGU	NO	TGCTATCTCCATCCCACATTAGTTGTCGCTCAAACGGATGTATCTAGCGCTGAAATACATCAAGATGCATCCATTTCAGTGACAACTAATATGAGACGGAGGTAGTA	461	481	- [Negative strand]	44	21	107	394	500	((((((((((.((.((.(((<<<<<<<<<<-<<<-<<<<<<((((.....(((......))))))))))))).))).))))))))))))).)).)).))))))))))	9	-51.1	-47.757	42.0561	-1	-1	NA	0.009901	3.08259	0.443321	0	0.395671	2.02548	2.09668	1.19005	0.143379
tae_C224	gnl|SRA|ERR016533.101573.2 GG1XCTX01EE24M.2 length=490	AGUUUCGGACGGAGGGAGUA	NO	TAGTTTCGGACGGAGGGAGTAGAAGGCAGACAACCTGGTCCATGGACACAACTTGTACCCATTTCGTTTCCCTGTACAGAGAAACTA	102	121	- [Negative strand]	6	20	87	35	121	(<<<<<<-<<<<<-<<<<<--(((((...((((..(((((....))).))..))))..)).)))..))))))))).)...)))))))	1	-27.7	-31.8391	48.2759	-1	-1	NA	0.009901	0	0.664981	0.276354	0.395671	0	0.524169	0	0
tae_C225	gnl|SRA|ERR016581.1377669.2 GHY6XPR08IXRHF.2 length=1123	AGUUUUGGACGGAGGGAGUAU	NO	TCTACTAAAAGACTTATACTCCCTCCGTACCCTAAAATTCTTGTACTTAGTATTAGTCTAGATACGGATGTATCTAATACTAAACATGACTTGATACATACGTATTAGACAAATCTAAGAACTAAAGTTTTGGACGGAGGGAGTATTTAGGAACAGAGGGA	185	205	- [Negative strand]	2	21	161	169	329	(((.((......((.(((((((((((((...((((((((...((.(((((.(((.((((.((((((.(((((((..................))))))).)))))))))).)))))))).))...>>>>>>>>>>>>>>>>>>>>>..))......)))))	1	-55.47	-34.4534	34.7826	-1	-1	NA	0.009901	0	0	0	0	0	0	0.357015	0
tae_C226	gi|117592987|gb|DX369612.1|DX369612 3B_030_I20_FM1 Triticm aestivm chromosome 3B-specific BAC library (TA3B) Triticm aestivm genomic clone 3B_030_I20	AUAAAAGGAGAUGUAUCUAG	NO	TACTTGTCATCAAAATCGATAAAAGGAGATGTATCTAGACGTATTTTAGTTCTAGATACGTCCCTTTTTATCCATTTTGATGACCAGTA	433	452	+ [Positive strand]	2	20	89	414	502	((((.(((((((((((.(<<<<<<<<-<<<<<<<<<<<((........).)))))))))))).))))))))).))))))))))).))))	1	-44	-49.4382	32.5843	-1	-1	NA	0.009901	0	0	0	0	0.16879	0	0.23801	0
tae_C227	gnl|SRA|ERR016533.574830.2 GG1XCTX01B1KQ9.2 length=511	AUAAAUGACACGUGGCAUUCA	NO	TCCTAATAAATGACACGTGGCATTCACAAATCTTAAAGCATCCCCCACCCCCACTTAAAAGTCAGGGGGGAGAAAAATTAGATGTTTTGTGATTTGTGATGCCACGTGTCATCCATCAGGA	326	346	+ [Positive strand]	50	21	121	320	440	((((.<<--<<<<<<<<<<<<<<-<<((((((.(((((((((((((.(((..(((....)))..)))))).)........))))))))).))))))))))))))))))))))..)).))))	2	-58.4	-48.2645	42.9752	-1	-1	NA	0.009901	0	0.443321	0	0.197836	3.5446	1.04834	1.90408	1.43379
tae_C229	gi|39573366|gb|CK210976.1|CK210976 FGAS022803 Triticm aestivm FGAS: Library 5 GATE 7 Triticm aestivm cDNA	AUAAGUUAGGUCUGUUUGGCA	NO	GACTTATAAGTTAGGTCTGTTTGGCAAAATAAGTCACTTTTTGCACTTTTCGACTTATAAGTT	668	688	+ [Positive strand]	2	21	63	662	724	(((((<<<<<<<--<---<<---<<<(((.........))))))))..)..))))))))))))	1	-16	-25.3968	31.746	-1	-1	NA	0.009901	0	0	0	0	0.33758	0	0.119005	0
tae_C230	gnl|SRA|ERR016581.608313.2 GHY6XPR04CD1RA.2 length=751	AUAAUUUUGGAACGGAGGGAG	NO	TACTCCCTCTGTTCCAAAACTATTGTCGTGGTTTTAGTTCAAATTTTTAACCAAAACCACTACAATAATTTTGGAACGGAGGGAGTA	510	530	- [Negative strand]	36	21	87	507	593	(((((((((((((((((((.((((((.((((((((.(((.........))).)))))))).)))>>>->>>>>>>>>>>>>>>>>))	3	-48.6	-55.8621	35.6322	-1	-1	NA	0.009901	0.192662	0.886642	0.552707	0.395671	1.6879	1.04834	2.49911	0
tae_C231	gnl|SRA|ERR016533.45571.2 GG1XCTX01D41CB.2 length=925	AUACAUUAUGGUGAGAGCUAC	NO	ATACATTATGGTGAGAGCTACAAAAAGACAAAATCACGGTTTGAAACTGATGAATAATAAAACACTTTTCAAATGCTGGATTTTGCCATTTTTTNTTGTAGCTCTCACCACTAATAGTA	20	40	+ [Positive strand]	16	21	118	20	137	<<<<<<<<<<<<<<<<<<<<((((((((((((((.((((((((((..(.((..........))).))))))..)))))))))))....))))).))))))))))))))).)))).)))	1	-39.5	-33.4746	31.3559	-1	-1	NA	0.009901	0	0.443321	0	0.395671	1.35032	1.04834	0.23801	0.143379
tae_C232	gi|117587009|gb|DX363634.1|DX363634 3B_005_A23_FM1 Triticm aestivm chromosome 3B-specific BAC library (TA3B) Triticm aestivm genomic clone 3B_005_A23	AUACGGAUGUAUGUAGACAUA	NO	TACAACATACGGATGTATGTAGACATATTCTGCTTCATATGTAGTCACTTGTTGCAATCTCTAAAAAGACTTATATTTGGAAATGGAGGGAGTATGATGCATGCATGCATGTCGTG	230	250	+ [Positive strand]	17	21	116	223	338	(((.((<<--<-<<<<<<<<<--<<<<((((.((((((.(((((.(....))))))...((((((.(......).)))))).)))))))))))))).))))))))).))))).)))	9	-31.8	-27.4138	37.069	-1	-1	NA	0.029703	0	0.443321	0	0.395671	2.02548	1.04834	0.23801	0
tae_C233	gi|75684868|gb|CZ890382.1|CZ890382 taa001f004c02f0 Bread wheat methylation nfiltered library (LibID: 138) Triticm aestivm genomic	AUAGAAGUAGAAGUAAUCGUU	NO	ACGCCATGTAAATTACTCTACTTTATTGCTAAACACGTTAGCCATAGAAGTAGAAGTAATCGTTGGCGT	122	142	+ [Positive strand]	2	21	69	78	146	((((((.....(((((((((((((((.(((((.....))))).>>->>>>>>>->>>>>>--->)))))	1	-24.6	-35.6522	37.6812	-1	-1	NA	0.009901	0	0	0	0	0.33758	0	0.119005	0
tae_C234	gnl|SRA|ERR016533.341291.2 GG1XCTX01C0D8Z.2 length=490	AUAGCAUCAUCCAUCCUACCA	NO	ATAGCATCATCCATCCTACCATCCAGCGGCGGCGGCTGCTGCCCCACGATGGGTAGGATGGCCGGTGCTGT	74	94	+ [Positive strand]	990	21	71	73	143	<<<<<<<<--<<<<<<<<<<<((....((((((....))))))....))).))))))))))..))))))))	2	-40.6	-57.1831	63.3803	-1	-1	NA	0.009901	13.679	19.2845	19.3447	22.3554	40.1721	60.8037	34.2735	2.58081
tae_C235	gnl|SRA|ERR016533.10705.2 GG1XCTX01A4Q4Y.2 length=524	AUAGCAUCAUCCAUCCUACCC	NO	CATAGCATCATCCATCCTACCCTTCAACGGTGGTTGCCGATTCCCCACGGTGGGTAAGATGGCTGATGCTATG	73	93	- [Negative strand]	1778	21	73	21	93	(<<<<<<<<<-<<<<<-<<<<<....((.((((...........)))).))))))).))))).))))))))))	3	-36	-49.3151	53.4247	-1	-1	NA	0.009901	26.9727	43.0021	45.0456	50.0524	49.118	82.2946	68.428	3.87122
tae_C236	gnl|SRA|ERR016581.146385.2 GHY6XPR01EERGG.2 length=916	AUAGGGGUAGAGUGUGCAUG	NO	ATAGGGGTAGAGTGTGCATGTGTGCTTCATATGGATGAATGTATGCGCGTGTATATGAGTGCTTGTGT	59	78	- [Negative strand]	2	20	68	10	77	<<<-<<<<<--<<<<<<<<<((((((((((....))))).))..))))))))))))...))))).)))	1	-22.9	-33.6765	44.1176	-1	-1	NA	0.009901	0.192662	0	0	0	0	0	0.23801	0
tae_C237	gnl|SRA|ERR016581.87074.2 GHY6XPR01C8U98.2 length=921	AUAUAAGACCGUUUAGAUCAC	NO	TACTCCCTCGGTAAAAGAAATATAAGACCGTTTAGATCACTTAGTGATCTAAACGTTCTTCTATCCCTTTACACGTAGGGAGTA	670	690	+ [Positive strand]	149	21	84	650	733	(((((((((((((((.(..<<<-<<<<-<<<<<<<<<<<<...)))))))))))).)))).)))..)))))).)).))))))))	4	-38.2	-45.4762	38.0952	-1	-1	NA	0.009901	0.385324	1.1083	0.829061	0.197836	12.1529	3.14502	6.66429	0.716893
tae_C238	gi|39559961|gb|CK197571.1|CK197571 FGAS006048 Triticm aestivm FGAS: Library 3 Gate 6 Triticm aestivm cDNA	AUAUAUUAGUAUCAUGUAGUAC	NO	TGCATATGATACTAGTATATGATACTACGTTCCTAATGCATAGTATCATATATTAGTATCATGTAGTAC	202	223	- [Negative strand]	4	22	68	202	269	(((((((((((((((((((((((((((.((.......)).)))))))>>>>>>>>>>>>>>>>>->>>	3	-32.9	-48.3824	27.9412	-1	-1	NA	0.009901	0.192662	0	0	0.197836	0.33758	0	0.119005	0
tae_C239	gnl|SRA|ERR016581.1255421.2 GHY6XPR08FH8EQ.2 length=978	AUAUAUUAUGGGACGGAGGGA	NO	GATAAGATGCAGAATGCTACACAATGAACCAATCCCTCCTTCCCCTAATATAAGAATGTTTTGTACATATATTATGGGACGGAGGGAGTAGCTGTTAATGTAAGTC	285	305	+ [Positive strand]	15	21	106	218	323	(((....((((....(((((............(((((((.((((.(((((((....(((.....))>>>>>>>>->>>>->>>>>>>)))))......)))).)))	2	-32.7	-30.8491	38.6792	-1	-1	NA	0.009901	0	0	0	0.197836	1.35032	0.524169	0.714031	0
tae_C240	gnl|SRA|ERR016581.417045.2 GHY6XPR03CLZ0X.2 length=1076	AUAUGGGACGGAGGGAGUAUU	NO	GTACTACCTTTGTGCCCGTAATATAAGACATTTTTGCAGTTCCAGTTTTAAACTGCAAAAACGTCTTATATATGGGACGGAGGGAGTATT	62	82	- [Negative strand]	3	21	89	62	150	(((((.(((((((.((((((.((((((((.(((((((((((.........))))))))))).)))))))>>>>>>>>>>>>>>->>>>>	2	-43.2	-48.5393	38.2022	-1	-1	NA	0.009901	0	0	0	0	0.16879	0	0.357015	0
tae_C241	gnl|SRA|ERR016533.367868.2 GG1XCTX01ENVW0.2 length=538	AUAUUAGUUUACGGAGGGAAU	NO	TCCCTATGTAAACTAATATAAGAGCGTTTAGATCACTACTTTAGTATTCTAAACACTCTTATATTAGTTTACGGAGGGAAT	136	156	+ [Positive strand]	24	21	79	75	153	(((((.((((((((((((((((((.(((((((..((((...))))..))))))).)))))>>>>>>>>>>>>>->>>>>	4	-42.3	-53.5443	31.6456	-1	-1	NA	0.009901	0.192662	0.22166	0	0	2.02548	0	1.19005	0.143379
tae_C242	gnl|SRA|ERR016533.15446.2 GG1XCTX01B4PK1.2 length=469	AUAUUAUGAGACGGAGGAAGU	NO	TACTCCATCCGTCTCATAACATAAGAGTGTTCTTGACACTAGAGTAGTGTCAAGAACAGTCTTATATTATGAGACGGAGGAAGTA	142	162	- [Negative strand]	3	21	85	140	224	((((((.((((((((((((.((((((.((((((((((((((...)))))))))))))).))))>>->>>>>>>>>>>>>>->>>)	2	-53.2	-62.5882	38.8235	-1	-1	NA	0.009901	0	0	0	0	0.506371	0	0.119005	0
tae_C243	gnl|SRA|ERR016581.96804.2 GHY6XPR01CXAC2.2 length=906	AUAUUAUGGGACGGACGGAGU	NO	TCCCTCTTCCCATAATACAAGAGTGTTTTGAACACTGGTGTACTCTACAAAACGTTCTTATATTATGGGACGGACGGAGT	193	213	+ [Positive strand]	5	21	78	133	210	(((.(((((((((((((.((((((((((((.(((....)))......))))))))))))->>>>>>>>>>->>>->>>	1	-28.4	-36.4103	41.0256	-1	-1	NA	0.009901	0	0.22166	0	0	0.16879	0.524169	0.357015	0
tae_C244	gi|93248933|gb|CJ625410.1|CJ625410 CJ625410 Y.Ogihara npblished cDNA library Wh_VSCB Triticm aestivm cDNA clone rwhvs3p01 3'	AUAUUAUGGGACGGAGGAAGU	NO	TACTCCCTCCGCTCCCATAATATAAGAGCATTTTTTGTAGTGTCTAAAACGCTGTAAAAAACGCTCNGATATTATGGGACGGAGGAAGTA	98	118	+ [Positive strand]	41	21	90	29	118	((((.((((((.(((((((((((..((((.(((((((((((((.....))))))))))))).))))..>>>>>>>>>>>>>>>>>->>>)	2	-45.2	-50.2222	40	-1	-1	NA	0.009901	0.192662	0	0	0.197836	4.55734	2.09668	1.19005	0
tae_C245	gnl|SRA|ERR016533.509566.2 GG1XCTX01DLAOI.2 length=538	AUAUUAUGGGGCGGAGGGAGU	NO	CCCCCGTCCCATTATATAAGATCTTATAACATCCAATATACTCACGACGTGGATGAATAAACATCTTATATTATGGGGCGGAGGGAGT	217	237	- [Negative strand]	147	21	85	219	303	((((((((((((.(((((((((.......((((((..............)))))).......)))))>>>>->>>>>>>>>->>>	8	-35.98	-42.3294	41.1765	-1	-1	NA	0.009901	1.73396	0	0.552707	0.593507	8.94588	1.04834	9.04439	0.573514
tae_C246	gnl|SRA|ERR016533.784523.2 GG1XCTX02GYRPP.2 length=540	AUAUUUAGGGACGGAGGGAGU	NO	TACTCCCTCTCTTCCTAAATAGTATAAGACTTTTTAGAGATTTCACTATAAACTACATACGAATGTATGGAGACATACTTTAGAGTGTAGATTCACTCTATTTTGCTTCGTAGGTAGTCTATAGACAAAATCTACTAAAAGTTCTTATATTTAGGGACGGAGGGAGTA	201	221	+ [Positive strand]	2	21	168	54	221	((((((((((.(((((((...((((((((.(((((((((((((..(((((.(((((.((((((.(((((....)))))..(((((((......)))))))......)))))).))))).)))))...)))))).))))))).))))>>>>>>>>>>>->>>>>>>>>)	1	-75.6	-45	33.3333	-1	-1	NA	0.009901	0	0	0	0	0.16879	0	0.23801	0
tae_C247	gnl|SRA|ERR016533.166541.2 GG1XCTX01C259L.2 length=536	AUCAACCGGGACCAAUAGGCAU	NO	GAGGCAGGAGGGCCTTTGGTCCCGGTTGGTGCCATCAACCGGGACCAATAGGCATCCACGCGTC	479	500	- [Negative strand]	4	22	64	469	532	((.((.(((..(((((((((((((((((((...>>>>>>>>>>>>>>>->>>>->))..)).))	3	-40.1	-62.6562	64.0625	-1	-1	NA	0.009901	0.192662	0	0	0	0	0	0.476021	0
tae_C248	gnl|SRA|ERR016533.1040821.2 GG1XCTX02HP18P.2 length=528	AUCGAAGACAAGUAAUUCGGA	NO	GTACTCCCTCCGTTCGGAATTACTTGTCTTAGATTTGTCTAGATACGGATGTATCTAGACTCATTTTAGTGCTAGATACACCCGTATCTAGACAAATCGAAGACAAGTAATTCGGAACGGAGGGAGTAC	381	401	+ [Positive strand]	13	21	129	285	413	(((((((((((((((.((((((((((((((.(((((((((((((((((.((((((((((((......))).))))))))).))))))))))))))>>>->>>>>>>>>>>>>>->>)))))))))))))	6	-95.5	-74.031	41.8605	-1	-1	NA	0.009901	0.192662	0.22166	0	0	1.01274	0.524169	0.357015	0.286757
tae_C249	gnl|SRA|ERR016581.597531.2 GHY6XPR04CJ9P7.2 length=889	AUCGACCAACAGUAGGCCGAC	NO	TCGGCCAGTAGTGGGCCGACTGGATCCAATCGGCCTACAGTGGGCCGACTGGGGTGCAATCGGCCAGCAGCAGGCTGACTGGATCCAATCGACCAACAGTAGGCCGAC	221	241	+ [Positive strand]	3	21	107	133	239	((((((.(..((.((.(((.((((((((.(((((((.(.((.((((((.((.....)).)))))).)).).))))))).))))))))->>>->>->>-->->>>>>>	1	-59.6	-55.7009	62.6168	-1	-1	NA	0.009901	0.577986	0.22166	0	0	0	0	0	0
tae_C250	gi|117589013|gb|DX365638.1|DX365638 3B_008_A18_RM1 Triticm aestivm chromosome 3B-specific BAC library (TA3B) Triticm aestivm genomic clone 3B_008_A18	AUCGAUUUGGUGGAGACGACUU	NO	GTTGTGATAGAGGCGGAGGGTCCCGATCTTTCGATGAGATGATAACTATCGATTTGGTGGAGACGACTTTGACTATCCGAC	379	400	+ [Positive strand]	5	22	81	331	411	((((.(((((...(((((.(((((.(((..((((((..........)>>>>>--->>>>>->>>-->>>)).)))))))))	4	-24.5	-30.2469	48.1481	-1	-1	NA	0.039604	0	0	0	0	1.01274	0	0	0
tae_C251	gnl|SRA|ERR016533.371954.2 GG1XCTX01ELM49.2 length=512	AUCUAAGACAAGUAAUUCGGG	NO	GTATTACTTCTGTACCAAATTACTTATCTTAGATTTCTCTAGATATGGGATGTATCTAAACNCTAAAAACGTGTCTCGATACATCCGTATGTAGACAAATCTAAGACAAGTAATTCGGGACGGAGGGAGTAC	287	307	- [Negative strand]	126	21	132	273	404	(((((.(((((((.((.((((((((.((((((((((.((((.((((((.(((((((.....................))))))))))))).)))).))>>>>>>>>->>>>>>>>->>-))))))).)))))	10	-54	-40.9091	36.3636	-1	-1	NA	0.009901	0.385324	1.1083	0	0.395671	10.2962	2.62085	5.23623	1.14703
tae_C252	gnl|SRA|ERR016581.54058.2 GHY6XPR01BY755.2 length=726	AUCUAUUUUGGAACGGAGGAA	NO	CTACTCCCTCTGTTGCAAAATAGATATAAAGTTAGTAAAAAGTTGAATCATCTATTTTGGAACGGAGGAAGTGG	81	101	+ [Positive strand]	23	21	74	31	104	(((((.((((((((.((((((((((...((.((......)).)).....>>>>>>>>>>->>>>>>>>->))))	6	-28.2	-38.1081	35.1351	-1	-1	NA	0.009901	0	0.886642	0	0	1.85669	1.04834	0.833036	0.143379
tae_C253	gnl|SRA|ERR016533.129142.2 GG1XCTX01EW9RX.2 length=625	AUCUGAGCAGCUCUCGGCAAA	NO	TATCTGAGCAGCTCTCGGCAAAAAAGACAAAATCGGGGTCTGTAAAAATGTGTACTGTTCATGCACTGTTCTGACCCGTTTTGTCTTTTTTGTCCGAGAGCTACTCAGATG	41	61	+ [Positive strand]	23	21	111	39	149	(<<<<<<<-<<<<<<<<<<<<<(((((((((((..(((((.(.((....(((((.......)))))..))).)))))))))))))))))))).))))))))).))))))))	12	-58	-52.2522	43.2432	-1	-1	NA	0.009901	1.15597	0.664981	0.276354	0.791343	0.843951	0.524169	0.357015	0.143379
tae_C254	gnl|SRA|ERR016533.1038458.2 GG1XCTX02H3VYE.2 length=558	AUCUGUAGAAAGACUUGUAUU	NO	CTCCCTCCATTCCTAAATATAAGTCTTTCTAGAGATTTCAATAGGGACTACATTCATTTTCCTCCGTATGTAGTCTCTTTTGGAATCTGTAGAAAGACTTGTATTTAAGAGTGGAGGGAG	221	241	- [Negative strand]	8	21	120	205	324	((((((((((((.((((((((((((((((((.(((((((((.(((((((((((..............))))))))))).)))))>>>>->>>>>>>>>>>>>>>>)).))))))))))))	1	-73.74	-61.45	37.5	-1	-1	NA	0.009901	0	0	0.276354	0	0.506371	0.524169	0.476021	0
tae_C255	gnl|SRA|ERR016581.622860.2 GHY6XPR04DBD9U.2 length=964	AUCUUAUAUUGUGGGACGAAG	NO	TACTCCCTCCATCCCACGATATAAGATCGTTTTTTAAATCATGTTAGCTTGAAAGATGATCTTATATTGTGGGACGAAGGGAGTA	353	373	+ [Positive strand]	18	21	85	294	378	((((((((.(.((((((((((((((((((((((((((...........))))))))))>>>>>>>>>>>>>>>>->->>))))))	1	-47.3	-55.6471	37.6471	-1	-1	NA	0.009901	0	0.443321	0	0	1.01274	0.524169	1.30906	0
tae_C256	gnl|SRA|ERR016533.430703.2 GG1XCTX01DY014.2 length=521	AUCUUAUAUUGUGGGACGGAG	NO	TACTCCGTCCCGTAATATAAGATCGTCTTGCAAGCTAAAACAGCTCGCAAAACGATCTTATATTGTGGGACGGAGTA	33	53	- [Negative strand]	416	21	77	30	106	((((((((((((((((((((((((((.((((.((((.....)))).)))).)))>>>>>>>>>>>>>>>>>>>>>))	9	-50.6	-65.7143	42.8571	-1	-1	NA	0.009901	3.27525	3.98989	2.76354	2.37403	31.9014	11.0076	14.8756	4.44474
tae_C257	gnl|SRA|ERR016533.970317.2 GG1XCTX02GBAAL.2 length=507	AUCUUAUAUUGUGGGAUGGAG	NO	TACTCCCTCCACCCCATAATATAAGACGTTTTTGCATGCCAACATAGCTTGCAAAAATATCTTATATTGTGGGATGGAGGGAGTA	176	196	- [Negative strand]	5	21	85	169	253	(((((((((((.((((((((((((((..((((((((.((.......)).)))))))).->>>>>>>>>>>>>>->>>>>))))))	4	-53.6	-63.0588	40	-1	-1	NA	0.009901	0	0	0.276354	0	0.16879	0	0.476021	0
tae_C258	gnl|SRA|ERR016533.114966.2 GG1XCTX01BVK77.2 length=1018	AUCUUAUAUUGUUGGACGGAG	NO	TACCCCATCCGTCGGGTAATGTAAGACGTTTTTGTCAAGCTAACATAGCTTGTAAAAACAATCTTATATTGTTGGACGGAGGGAGGTA	183	203	+ [Positive strand]	29	21	88	122	209	((((((.((((((.((((((((((((.(((((((.(((((((...)))))))))))))).->>>>>>>>>>>>->>>>>>-)).))))	2	-41.1	-46.7045	40.9091	-1	-1	NA	0.009901	0	0.22166	0	0	3.3758	1.04834	1.07105	0
tae_C259	gnl|SRA|ERR016533.139533.2 GG1XCTX01BZZL6.2 length=525	AUGAAUAAAACGGGAUGUAUC	NO	CTCCCTCCGTCCGGAAATACTTGTCATCAAAATGAATAAAACGGGATGTATCTAAATGTATATTAGTTCTAGATACATCTTTTTTATCCACTTTTGTATGACAAGTACTTTCTAGACGGAGGGAG	239	259	+ [Positive strand]	16	21	125	207	331	(((((((((((..((((((((((((((((((<<<-<<<<<<-<<<<<<<<<<(((((........))).)))))))))))))))))).)).))))).)))))))))).))))..)))))))))))	2	-62.1	-49.68	36	-1	-1	NA	0.009901	0	0	0	0	2.02548	0	0.595026	0
tae_C260	gnl|SRA|ERR016533.309082.2 GG1XCTX01DG2P5.2 length=538	AUGACAAGUAUUUCUGGAUGG	NO	CTCCCTCCGTCCGAAAAATACTTGTCATCAAAATGGACGAAAAGGGATGTATCTAAACTAAAATACATCTCCTTTTATTTATTTTGATGACAAGTATTTCTGGATGGAGGGAG	179	199	- [Negative strand]	16	21	113	172	284	(((((((((((((..((((((((((((((((((((((..(((.(((((((((..........))))))))).)))..)))))))))>>>>>>>>>>>>>->>>>>>>))))))	3	-32.9	-29.115	36.2832	-1	-1	NA	0.019802	0	0.443321	0	0	1.51911	2.09668	0.23801	0
tae_C261	gnl|SRA|ERR016581.720893.2 GHY6XPR05FX44F.2 length=907	AUGACAUGUGGCAUUCACAAA	NO	ATGACATGTGGCATTCACAAATCATAAAGCATCTAATCTCTCTTCTCCTGATTTTAGTGAGGGTGGGGAGTGCTTTATGATTTGTGAATGTCACGTGTCA	554	574	- [Negative strand]	81	21	99	474	572	<<<<<<<<<<<<<<<<<<<<(((((((((((....(((((.((((((((....))).))))).))))))))))))))))))))))))))))))))))))	8	-58.6	-59.1919	40.404	-1	-1	NA	0.009901	0.385324	0.664981	1.65812	0.395671	0.675161	27.781	1.19005	0.430136
tae_C262	gi|20083133|gb|BJ261708.1|BJ261708 BJ261708 Y. Ogihara npblished cDNA library	AUGACCAGGUGGACCAGGAGCG	NO	GTTGATTGAACCACCATGTGCGGCTTTGAGTCTGTCCTCTTCTTGGACACACATTGCTATTGTCTTTTTAATGTCCCATGTTCCAGGTGACATATTATAGTTTACAACAAAAGTTGCAAACTCCTGTGGCAGTGAAGCCATGACCAGGTGGACCAGGAGCGCTGGTTTGATCTCC	538	559	+ [Positive strand]	5	22	175	398	572	(..(((..(((((....((((...((((.(((((.(((..((.(((.....(((((((((..........(((((((........)).))))).....(((((.((((....)))).)))))...)))))))))...))>->>-->>>>>>>>>>>>->>>))))))..)))..)	1	-54.4	-31.0857	45.7143	-1	-1	NA	0.049505	0	0.443321	0	0.197836	0	0	0.119005	0.286757
tae_C263	gnl|SRA|ERR016533.355593.2 GG1XCTX01AYA8B.2 length=559	AUGACUUAUACACCGGGACGG	NO	TCCGGGTGTATAAGTCATTTCGCGTAGTTCTAGGTCATCGATTTGAGGAATTAAATATGTGTTATATGTCATGAAAAGTATACCACTAGATTTCCACACGGATGTAGTTTGTAAATATATATTTTTTGTCACATATAATACATATTTAGATAGTTAAATTATCGACCTAGAACTACGCGAATGACTTATACACCGGGACGG	342	362	- [Negative strand]	24	21	198	344	541	(((.(((((((((((((((.((((((((((((((((...(((((((..(.(((((((((((((((((((.(..(((((((((....(((((((((....)))...))))))......)))))))))..).))))))))))))))))))).)..)))))))...)))))))))))))))))>>>>>>>>>>>>>>->>>	9	-94.7	-47.8283	32.8283	-1	-1	NA	0.009901	0.192662	0.22166	0	0.593507	1.6879	1.04834	0.714031	0.430136
tae_C264	gnl|SRA|ERR016533.724801.2 GG1XCTX02HNC20.2 length=536	AUGACUUGUAUUAGAUUGGUC	NO	CCTAGGTTGTCAATTTTATCATCCTAATATAAACTATATAACACAAAATTTATGTCTTTTGAAAATAGAACATCTGAAATTTATATTGATATATTTTTGTAATATATGACTTGTATTAGATTGGTCAAATTGACGACCTAGG	381	401	- [Negative strand]	2	21	142	364	505	((((((((((((((((.((((..(((((((((..((((((..((((((..((((((...((((..(((.....)))...))))....)))))).))))))..)))>>>-->>>>>>>>>-->>>>-))))))))))))))))	1	-49.2	-34.6479	24.6479	-1	-1	NA	0.009901	0	0	0.276354	0	0.33758	0	0	0
tae_C265	gnl|SRA|ERR016533.496501.2 GG1XCTX01DM6MQ.2 length=541	AUGAGACGUAAUUUGGUCUCA	NO	TAGAACTCATCTAGATGAGACGTAATTTGGTCTCATTCACTTGAAAAACAAGAACGGATACAACTCACGTCAGCACACAAGTATCTTATAGCATCACATCCAATGGCTATAAAAGATGAATGAGACTAAATTAAATCTCATCTAGATGAGTTCTG	50	70	+ [Positive strand]	5	21	155	35	189	((((((((((((((<<<<<<--<<<<<<<<<<<<<(((((((.............((((((...................))))))((((((.............)))))).))).)))))))))))))))))..))))))))))))))))))))	3	-65.13	-42.0194	35.4839	-1	-1	NA	0.009901	0.192662	0	0.276354	0.395671	0.33758	0	0	0
tae_C266	gnl|SRA|ERR016533.526794.2 GG1XCTX01CHZSE.2 length=610	AUGGACAAAAAAGGAUGUAUC	NO	GTACTTCCTCTGTCCGAAAATACTTGTCATCAAAATGGACAAAAAAGGATGTATCTAGAACTAAAATACATCTAGATACATTCCCTTTTATTTATTTGATGACAAGTATTTCCGGACGGAGGGAGTAT	124	144	+ [Positive strand]	10	21	128	89	216	((((((((((((((((.(((((((((((((((((-<<<<-<<<<--<<<<<<<<<((((...........)))))))))))))..)))).))))))))))))))))))))).))))))))))))))))	8	-69.3	-54.1406	34.375	-1	-1	NA	0.009901	0	0	0	0	1.35032	0	0.357015	0
tae_C267	gnl|SRA|ERR016533.1135320.2 GG1XCTX02IE0J7.2 length=567	AUGGAUAAAAGAAGAUGUAUC	NO	TCCGTCCGGAAATATTTTTCATTAAAATGGATAAAAGAAGATGTATCTATATGTATTTTAGTTGTATGTACATTTTTTTTTGTTCTATTTGTATGTACAAGTAATTTTCGGTACGGA	286	306	+ [Positive strand]	30	21	117	259	375	(((((((((((((((((..(((..((<<<<<<<<<<<<<<<<<<<<-((((...........)))).))))))))))))))).)))))))..)))...)))).)))))))).)))))	10	-37.4	-31.9658	26.4957	-1	-1	NA	0.009901	0	0	0	0.197836	4.21976	0	0.714031	0
tae_C268	gnl|SRA|ERR016581.1244349.2 GHY6XPR07JRBV2.2 length=783	AUGGAUGACACGUGGCAUUUA	NO	GTGAGACCCATCCTGATGGATGACACGTGGCATTTACAAATCACAAAGCATTTACCCCATCCCCACCTGAAATCGAGGGGGAGAGATTAGATGCTTTGTGATTTGTGAATGCCACTTGTCATCCATCAGGGCGGGTCTCAC	254	274	- [Negative strand]	42	21	141	148	288	(((((((((..((((<<<<<<<<<<-<<<<<<<<<<((((((((((((((((((..(..(((((..(.......)..)))))..)..)))))))))))))))))))))))))))).))))))))))))))..)))))))))	3	-101.9	-72.2695	48.9362	-1	-1	NA	0.009901	0.770647	0.664981	0	0	3.71339	1.04834	1.78508	0.286757
tae_C269	gnl|SRA|ERR016533.207098.2 GG1XCTX01BAWRR.2 length=498	AUGGCAAAGCCGUCGGCAUAG	NO	CTATGCCTATGGCAAAGCCGTCGGCATAGAGGAGCCCAGGACTTCCCAGGGCGCGCCATGTGGCAGGGCTATGCCTACGGCAGCCGTAGGCATTG	248	268	+ [Positive strand]	5	21	95	239	333	(.((((((<<<<<---<<<<<-<<<<<<<....((((.((.....)).))))..(((....)))....))))))).))))).))))))))))).)	3	-55	-57.8947	63.1579	-1	-1	NA	0.009901	0.192662	0	0	0.593507	0.16879	0	0.119005	0
tae_C270	gnl|SRA|ERR016581.1017814.2 GHY6XPR06JBXEE.2 length=740	AUGGGAGCUGGGAAGAGAGC	NO	TCGCTGACACCCGCAGCTTCCAGCTCTGCGATAGTGCTCGGCGACCAGCCCGTCAATGCTACGGGGATGGTCGCTGGCGCGGGCGCGGGGATGGGAGCTGGGAAGAGAGCGG	104	123	- [Negative strand]	24	20	112	101	212	(((((..(..((.(((((((((.(((((((...((((.(((((((((.(((((.......)))))..)))))))))))))...)))))))->>>>>>>>>>>-->-->>>))	3	-69.2	-61.7857	68.75	-1	-1	NA	0.009901	1.15597	0.443321	1.10541	0.593507	0	0.524169	1.07105	0
tae_C271	gnl|SRA|ERR016533.481886.2 GG1XCTX01BQU0G.2 length=526	AUGGUCAAAGUUGGACCUCA	NO	GCTTTCTCTATCCTCGTGCTTCAACTTTGACCGTAAATTTAACTACCAAGACCGATTGCGACGGGAGCAAAAATTATATCAGTGAATTCGTATTCGAAAGAAGTTTCCAATTATATAATTTTTTCTCCCGCCGCAGTTGGTCTCGTTGGTTAAATTTATGGTCAAAGTTGGACCTCAGGAAGCGCGAGC	224	243	- [Negative strand]	4	20	189	211	399	((((.(.((.((((.(.(.((((((((((((((((((((((((((.(.((((((((((((.((((((.(((((((((((.(((.........(((....))).......)))))))))))))).)))))).)))))))))))).).)))))))))))>>>>>>>>>>>>>>>->->>))))).).))))	3	-90.39	-47.8254	41.2698	-1	-1	NA	0.009901	0	0	0	0	0.843951	0	0	0
tae_C272	gnl|SRA|ERR016533.527769.2 GG1XCTX01ENQMB.2 length=608	AUGGUCAAAGUUGGACCUGGG	NO	TTCCCCGTGCTTCAACTTTGACCATAAATTTAACCAGCGAGACCGACTGCGGCGGGAGCAAAAGTTATACCAGTTGAATTCATATTCAAAAAGAGTTTTTAATATATAATTTTTTTTCTCCGACCGTCAAGTCGGTACTCGTTGGCTAAATTTATGGTCAAAGTTGGACCTGGGAA	482	502	+ [Positive strand]	3	21	176	328	503	(((((.(.(.((((((((((((((((((((((.(((((((((((((((((((((((((.((((((((((......((((((...........))))))......)))))))))).))).))).))))..))))))).)))))))).)))))))>>>>>>>>>>>>>>>>>->>>))	1	-84.8	-48.1818	39.7727	-1	-1	NA	0.009901	0	0	0.276354	0	0.506371	0	0	0
tae_C273	gnl|SRA|ERR016581.115826.2 GHY6XPR01DTE8Q.2 length=842	AUGUCAGUGACCCAAAGGCAU	NO	GGACTATGCTTCGGTGCCTTAAGGCACCTGCCTTTGTGTCCATGACATGTGGACCCAACAGGTGGCTGGCCCACATGTCAGTGACCCAAAGGCATGTGCCTTTAAGGCCCCGAAGCAGTCGTCC	307	327	+ [Positive strand]	10	21	124	232	355	((((..((((((((.((((((((((((.((((((((.(((..((((((((((.((...(....)...)).))))>>>>>>-->>>->>>>>>>>-))))).))))))).))))))))...))))	2	-77.1	-62.1774	57.2581	-1	-1	NA	0.009901	0.192662	0	0	0	0.843951	1.04834	0.119005	0.286757
tae_C274	gnl|SRA|ERR016533.72909.2 GG1XCTX01A3W36.2 length=480	AUGUUGUGUGAUGAUGUGGCA	NO	ATGTTGTGTGATGATGTGGCATACTTGCATGTTAAGAGAAATAGTTAGTGGGGGTTAGCTATTTAGATATAAAAGATAAGTTGCTGTATAATTATAGAACA	33	53	+ [Positive strand]	2	21	100	33	132	<<<<-<<<<<<-<<<--<<<.(((((....(((....((((((((((......)))))))))).....)))....))))))))..))).)))))).))))	1	-26	-26	32	-1	-1	NA	0.019802	0.192662	0	0	0	0.16879	0	0.119005	0
tae_C275	gi|11542259|gb|BF473029.1|BF473029 WHE0927_D04_H07ZS Wheat 5-15 DAP spike cDNA library Triticm aestivm cDNA clone WHE0927_D04_H07	AUUAAUAUGGAUCUGAGGGAG	NO	TACTCCCTCCGATCCATCTTAATTGTAGCTGATTTAGTACAAAGTCGTACTGAATCAGCGACAATTAATATGGATCTGAGGGAGTA	149	169	+ [Positive strand]	8	21	86	85	170	(((((((((.(((((((.((((((((.(((((((((((((......))))))))))))).)))>>>>>->>>>>>>->>>>>>>))	2	-55.4	-64.4186	39.5349	-1	-1	NA	0.009901	0	0	0	0	1.18153	0.524169	0.119005	0
tae_C276	gnl|SRA|ERR016533.1012479.2 GG1XCTX02HLITR.2 length=505	AUUACUUGUCGCGAAAAUGUA	NO	TACTCCCTCCGTTCGGAATTACTTGTCGCGAAAATGTATGTATCTAGAACTAAAATACGTCTAGATACATTCATTTCTGCGACGAGTAATTCTGAACGGAGGGAGTA	131	151	- [Negative strand]	5	21	107	61	167	(((((((((((((((((<<<<<<<<<<<<<-<<<<<-<((((((((((.(........)))))))))))).))))).))))))))))))))))))))))))))))))	1	-73.2	-68.4112	40.1869	-1	-1	NA	0.009901	0	0	0	0	1.01274	0	0	0
tae_C277	gnl|SRA|ERR016533.473689.2 GG1XCTX01CO6A3.2 length=535	AUUACUUGUCGCGGAAAUGGA	NO	CTACTCCCTCCGTTCGGAATTACTTGTCGCGGAAATGGATGTATCTAGACGTATTTTAGTTCTAGATACATCCATATCCGAGACAAGTAATTCCGAACGGAGGGAGTAG	95	115	- [Negative strand]	36	21	109	24	132	((((((((((((((((((<<<<<<<<<<-<<<<-<<<<<(((((((((((........).))))))))))))))).)))).))))))))))))))))))))))))))))	14	-85.1	-78.0734	44.0367	-1	-1	NA	0.009901	0.192662	0.664981	0.276354	0.593507	3.71339	0.524169	1.07105	0.143379
tae_C278	gi|143318464|gb|CJ809528.1|CJ809528 CJ809528 Y. Ogihara npblished cDNA library	AUUACUUGUCGUUGAAAUGGA	NO	ACTCCCTCCGTTCGGAATTACTTGTCGTTGAAATGGATGTATCTAGAGTATTTTAGTTCTAGATACATCCATTTCCTAGACAAGTAATTCCAAACGGAGGGAGT	134	154	+ [Positive strand]	11	21	104	117	220	((((((((((((.(((<<<<<<<<<<---<<<<<<<<(((((((((((........)))))))))))))))))))...))))))))))))).))))))))))))	3	-72.5	-69.7115	39.4231	-1	-1	NA	0.009901	0	0	0.276354	0	1.6879	0	0.119005	0.143379
tae_C279	gnl|SRA|ERR016533.987370.2 GG1XCTX02F880U.2 length=511	AUUACUUGUCUCGGAAAUGAA	NO	GTGCGTCTCCGTTCGGAATTACTTGTCTCGGAAATGAATGTATCTAGAACTAAAATACGTCTAGATATATCCATTTCTGCGACAAATAATTCCAAACGGAGGGAGTAC	22	42	+ [Positive strand]	19	21	108	4	111	((((.((((((((.(((<<<<-<<<<<-<<<<<<<<-<((((((((((.(........)))))))))))).)))))))).))))).))))))).))))))))..))))	6	-53.8	-49.8148	39.8148	-1	-1	NA	0.009901	0	0	0	0	2.53185	0.524169	0.357015	0.286757
tae_C280	gnl|SRA|ERR016581.291181.2 GHY6XPR02DGMIH.2 length=1009	AUUACUUGUCUCGGAUAUGAA	NO	CCTACTACCCTCCGTTCGGAATTACTTGTCTCGGATATGAATGTATCTAGAACTAAAATACGTCTAGATACATCCATTTTTGCGACAAGTAATTCCAAACGGAGGGAGTAGG	381	401	- [Negative strand]	4	21	112	309	420	((((((.(((((((((.(((<<<<<<<<<<-<<<<-<<<-<((((((((((.(........)))))))))))).))).)))).))))))))))))).)))))))))))))))	2	-66.3	-59.1964	41.0714	-1	-1	NA	0.009901	0	0	0	0	0.843951	0	0.119005	0
tae_C281	gnl|SRA|ERR016533.334626.2 GG1XCTX01BXY98.2 length=515	AUUACUUGUCUUGGAUUUAUC	NO	ATTACTTGTCTTGGATTTATCTAGATACGGATGTATCTTATACCTCTGTGTCTAGACAAATCTAAGACAAGTA	139	159	- [Negative strand]	7	21	71	86	156	<<<<<<<<<<<<<<<<-<<((((((((((.((((...)))).)))))))))))).))))))))))))))))	1	-40.5	-57.0423	33.8028	-1	-1	NA	0.009901	0	0	0	0	1.18153	0.524169	0	0
tae_C282	gnl|SRA|ERR016533.962676.2 GG1XCTX02JNUUJ.2 length=528	AUUACUUGUGGCAGAAAUGGA	NO	ATTACTTGTGGCAGAAATGGATAGAAATGGGCGTATCTAGAACTAAAAATACGTCTAAGATACATCCATTTCTGCGGCGAGT	11	31	+ [Positive strand]	7	21	79	13	91	<<<<<<-<<<<<<<<<<<(.....(((((((((............)))))))))......)))))))))))).))))))	1	-34.9	-44.1772	40.5063	-1	-1	NA	0.009901	0.770647	0.443321	0	0	0.16879	0.524169	0.23801	0
tae_C284	gi|32654806|gb|CD887969.1|CD887969 G118.106L11F010606 G118 Triticm aestivm cDNA clone G118106L11	AUUAGUUGACACUCAAACGGA	NO	CCGTCTGGAATTAGTTGACACTCAAACGGATGTATCTAGCACTGAAATACGTCTAGATACATCCGTTTGAGCGTCATCTAATTCCGGATGG	332	352	+ [Positive strand]	18	21	91	322	412	(((((((((<<<<<-<<<<-<<<<<<<<<<(((((((((.((........))))))))))))))))))))).)))).))))))))))))))	1	-61.1	-67.1428	43.956	-1	-1	NA	0.009901	0	0	0.276354	0.197836	2.02548	0	0.595026	0
tae_C285	gi|145260448|gb|EI669835.1|EI669835 TAACSP3AShA_0040P19F TAACSP3AShA Triticm aestivm genomic clone TAACSP3AShA_0040P19	AUUAUGGGACAGAGGGAGUAG	NO	CTACTCTCTCCATCCCATAATGTAAGACATTTTTTGACATTAGTGTAGTGTCAAAAAATGTCTTACATTATGGGACAGAGGGAGTAG	338	358	- [Negative strand]	25	21	87	337	423	((((((((((..((((((((((((((((((((((((((((((...)))))))))))))))))))))>>>>>>>>>-->>>>>>>>>>	4	-58.8	-67.5862	36.7816	-1	-1	NA	0.009901	0	0	0.552707	0	1.85669	0	1.30906	0.286757
tae_C286	gi|38990605|gb|CK161922.1|CK161922 FGAS014502 Triticm aestivm FGAS: Library 4 Gate 8 Triticm aestivm cDNA	AUUAUGGGACAGAGGGAGUAU	NO	TACTGCTCTTATTACTCAGCTACTCCCTCCGCCCCATAATTTAAGGCGTTTTTACATTATGGGACAGAGGGAGTATNNTGGTAGTGTAGTA	709	729	+ [Positive strand]	14	21	91	653	743	((((((....(((((.((..(((((((((.(.((((((((.((((.....)))).>>>>>>>>->->>>>>>>>>-..)))))))))))))	11	-35.5	-39.011	41.7582	-1	-1	NA	0.009901	0.192662	0.22166	0	0.197836	0.843951	0	0.833036	0
tae_C287	gnl|SRA|ERR016533.793108.2 GG1XCTX02IZF8H.2 length=500	AUUAUGGGACGGAGGGAGCAG	NO	CTCCCTCCATCCCATAATATAAGAGCGTTTTTGGCACTAGTGTAGTGTCAAAAACAATCTTATATTATGGGACGGAGGGAGCAG	176	196	- [Negative strand]	30	21	81	178	258	((((((((.(((((((((((((((..(((((((((((((...)))))))))))))..))))))>>>>>>>>>->>>>>>>>	4	-54.7	-67.5309	41.9753	-1	-1	NA	0.009901	0.577986	1.1083	1.10541	0.395671	1.18153	0.524169	1.19005	0
tae_C288	gnl|SRA|ERR016581.209044.2 GHY6XPR02BL2RA.2 length=841	AUUAUGGGAUGGAUGGAGUAG	NO	TACTACTCCCTCAGTCCCATAATATAAGAACGTGTTTGATACTACACTAGTGTCAAAAACGTTCTTATATTATGGGATGGATGGAGTAGTA	217	237	+ [Positive strand]	3	21	91	148	238	(((((((((.((.((((((((((((((((((((.((((((((((...)))))))))).))))))))))>>>>>>>>>>->>->>>>>>>))	2	-56.7	-62.3077	36.2637	-1	-1	NA	0.009901	0	0	0	0	0.506371	0	0.119005	0
tae_C289	gi|51664663|gb|CL902113.1|CL902113 CSHC1488 1639HC library Triticm aestivm genomic clone 1639HC08K11	AUUCGCGUAGUUCUAGGUCAU	NO	TCAGTCTCGGTGTATAAGTTATTCGCGTAGTTCTAGGTCATCGATTTAAAGAATTAAATATGTTTTATATGTCATGAAAAGTATATCACTAGATTTCTACACGAATGTAGTTTCTAAATATATATTTTATGTTACATATAATAAATATGATAGTTAAATTATTGATCTAGAACTACGCGAATGAATTATACACCGAGATGGA	629	649	- [Negative strand]	9	21	202	467	668	((.((((((((((((((.((<<<<<<<<<<<<<<<<<<<<-.(((((((........((((...(((((((((((((((.((((((...((((...(((((....)))))..)))).)))))).)))))))..))))))))...)))).....)))))))..)))))))))))))))))))))).)))))))))))))).))	2	-87.02	-43.0792	27.2277	-1	-1	NA	0.009901	0.577986	0	0.276354	0	0.506371	0	0.357015	0
tae_C290	gi|93196542|gb|CJ573705.1|CJ573705 CJ573705 Y.Ogihara npblished cDNA library Wh_OKCS Triticm aestivm cDNA clone rwhok1l01 3'	AUUCUGAACGGAGGGAGUAGU	NO	ACTACTCCCTCTGTTCGGAATTACTTGCCTCGAAAATGGATGTATCTAGATGTATTTTAGTTCTAGATACATCCATTTTCGAGACAAGTAATTCTGAACGGAGGGAGTAGT	165	185	+ [Positive strand]	4	21	111	74	184	(((((((((((((((((((((((((((.((((((((((((((((((((((...........)))))))))))))))))))))).))))))>>>>>>>>>>>>>>>>>>>>>	2	-82.4	-74.2342	38.7387	-1	-1	NA	0.009901	0	0	0	0	0.33758	0	0.357015	0
tae_C291	gnl|SRA|ERR016533.15598.2 GG1XCTX01A6CHI.2 length=543	AUUCUGAAUGGCUUGAAGCAA	NO	CTTCAAGCCTTGCGGAATAGCATAGATTGCACTGAGCTATGTGCAGTGCAGTCTACACTATTCTGAATGGCTTGAAGCAA	300	320	+ [Positive strand]	2	21	77	240	316	(((((((((...((((((((..((((((((((((.((...)).))))))))))))..))>>>>>>--->>>>>>>>>	1	-44.2	-57.4026	45.4545	-1	-1	NA	0.009901	0	0	0	0	0.33758	0	0.119005	0
tae_C292	gnl|SRA|ERR016581.911936.2 GHY6XPR06F5M4G.2 length=808	AUUGAACUAAGGAGGGAUGAA	NO	GGGTACCCTCCAATCCTCTTTAGTTCAATCAAGTGAACTGAATTCCTGAAACCATAAATATAGTTCATTTGATTGAACTAAGGAGGGATGAAGGGTACCC	115	135	+ [Positive strand]	4	21	100	43	142	(((((((((.((.(((((((((((((((((((((((((((.(((..((....))..))).)))))))))))>>>>>>>>>>>>>>>>->>->))))))))	1	-60.6	-60.6	40	-1	-1	NA	0.009901	0	0	0	0	0.16879	0	0.23801	0.286757
tae_C293	gnl|SRA|ERR016533.790765.2 GG1XCTX02FUBGA.2 length=528	AUUGGAGGGGAUUGAGGUGGA	NO	ATTGGAGGGGATTGAGGTGGATTTTGATTTGTGGGGGATCTAATCCCTCTCAATCCCCTCCAA	323	343	- [Negative strand]	2	21	62	280	341	<<<<<<<<<<<<<<<<-<<<((..(((((.....))))).))))).))))))))))))))))	1	-37.4	-60.3226	48.3871	-1	-1	NA	0.009901	0.192662	0	0	0	0	0	0.23801	0
tae_C294	gnl|SRA|ERR016581.87395.2 GHY6XPR01CXPV2.2 length=989	AUUUAUGUUGGACCAAAAAAU	NO	AGAATTTTTGGACCGACATAAATACTAAAAATAATTTTTTAATCAAACAAATTTATTTTGTATATTTATGTTGGACCAAAAAATCT	308	328	- [Negative strand]	14	21	86	305	390	(((.(((((((.((((((((((((.((((((....)))))).....(((((.....))))).)>>>>>>>>>>>->>>>>>>->))	1	-25.6	-29.7674	19.7674	-1	-1	NA	0.009901	0.192662	0	0	0	1.35032	0	0.714031	0
tae_C295	gnl|SRA|ERR016581.606270.2 GHY6XPR04CKY4V.2 length=1184	AUUUCAACUCGUUUGGACAUU	NO	ATGCGTGAGGTTCGCTGCAAATTTCAACTCGTTTGGACATTTGAGCAGCTCTCTGCAAAAAAGACAAAATCGGGGTCTGTAAAAAAGTTTATTGTTTACGAACTGTTTTGACTTGACTTGTCTTTTTTGCCAAGAGCTGCTCAGAGATCCAAATGAGTTGAAATTTGGAGCGGACCTCACGCAT	263	283	- [Negative strand]	5	21	184	119	302	((((((((((((((((.(((<<<<<<<<<<<<<<<<<--<<(((((((((((..(((((((((((((..(((((.....(((((.((((..(.....)..)))).))))).))))).)))))))))))))..)))))))))))))..)))))))))))))))))))).))))))))))))))))	1	-111.5	-60.5978	41.3043	-1	-1	NA	0.009901	0	0	0	0	0.843951	0	0	0.143379
tae_C296	gi|55687576|gb|CV782636.1|CV782636 FGAS077049 Triticm aestivm FGAS: Library 2 Gate 3 Triticm aestivm cDNA	AUUUCUGGACAGAGGGAGUAU	NO	AGAAGATACTCCCTCCGCCCCAAAATGTAAGAGACCGTTAGTCTTACATTTCTGGACAGAGGGAGTATGTTTT	242	262	+ [Positive strand]	4	21	73	194	266	((((.((((((((((.(.((..((((((((((.........))))))>>>>-->>->->>>>>>>>>>.))))	1	-31.5	-43.1507	43.8356	-1	-1	NA	0.009901	0	0	0	0	0	0	0.595026	0.143379
tae_C298	gnl|SRA|ERR016533.190490.2 GG1XCTX01A645B.2 length=534	AUUUUGGAACGGAGGAAGUAU	NO	GTACTCTCTCCGTTCCTAAATACAAGTCTTTGTATAGATTCCACCATGGACTACATATGGAGCAAAATGAGTGAATCTACACTCTAAAATGTATCTGGATACATCTGTATGTGATCCATAGTGGAAATCTCTACCAAGACGTATATTTTGGAACGGAGGAAGTAT	509	529	+ [Positive strand]	16	21	165	364	528	(((((..(((((((((.(((((...(((((.(((.(((((((((.(((((.((((((((((.......(((((......))))).....(((((....))))))))))))))).))))).)))).))))).))).)))))...)>>>>->>>>>>>>>-->>>>>	11	-72	-43.6364	37.5758	-1	-1	NA	0.009901	0	0	0	0	2.19427	1.04834	0.23801	0
tae_C299	gi|117587931|gb|DX364556.1|DX364556 3B_006_H14_FM1 Triticm aestivm chromosome 3B-specific BAC library (TA3B) Triticm aestivm genomic clone 3B_006_H14	AUUUUGGGACGGAGGGAGUAU	NO	GTACTCCCTCTATCCCAAAATAAGTGACTCAAGTTTGTACTAACTTTAATACAAAGTTAGTGTAAAGTTAAGTCGGCTATTTTGGGACGGAGGGAGTAT	192	212	- [Negative strand]	77	21	99	191	289	((((((((((..((((((((((..(((((.((.((((((((((((((.....)))))))))))))).)).)))))..)>>>>>>>>>-->>>>>>>>>>	10	-52.7	-53.2323	37.3737	-1	-1	NA	0.009901	0.577986	0.886642	0.829061	0.197836	4.21976	1.04834	4.87921	0
tae_C300	gi|93067724|gb|CJ623282.1|CJ623282 CJ623282 Y.Ogihara npblished cDNA library Wh_VSCB Triticm aestivm cDNA clone rwhvs16h09 3'	AUUUUUGGACGGAGGGAGUAU	NO	TACTCCCTTCTTCCCAAAATTCTTGTCTTAGATTCGTCTAGATTGGGATGTATCTAATACTAAAAGGCGACTCGATATCTAAGACATGTATTTTTGGACGGAGGGAGTAT	152	172	- [Negative strand]	10	21	109	152	260	((((((((((.(((.(((((...((((((((((((((((((((((((.....)))))).))...))))))......))))))))))...>>>>>->>>->>>>>>>>>>	3	-43.7	-40.0917	38.5321	-1	-1	NA	0.009901	0	0	0	0	1.01274	0.524169	0.476021	0
tae_C301	gi|147915071|gb|ER779410.1|ER779410 TAACSP3AShA_0085L08F TAACSP3AShA Triticm aestivm genomic clone TAACSP3AShA_0085L08	CAAAGAGCUGGCUGAUGGCAA	NO	TGCCATCAGCTCATTCTTTGCCGTCAATTTTCATCAAGCTGATGGCAAAGAGCTGGCTGATGGCAA	47	67	+ [Positive strand]	2	21	65	1	65	(((((((((((..(((((((((((((.(((.....))).))))))>>>>>>>-->>>>>>>>>>>	1	-38.8	-59.6923	47.6923	-1	-1	NA	0.009901	0.192662	0.22166	0	0	0	0	0.119005	0
tae_C302	gnl|SRA|ERR016533.938470.2 GG1XCTX02IENCI.2 length=595	CAAAUAAGCACCGGUGCUUAG	NO	TGCTTANAGGGGTGCTTGAAAAATAACCCAAGATTTTCTGAAAGCACCGGGTGTCTAGTTTCTACAGGAGAGACGCTTAGTAACGCGTNTACCCCTGTACAAATAAGCACCGGTGCTTAGAAAGTCNGGTTATTTTCTAAGCACTCCCCTGAGCA	236	256	- [Negative strand]	6	21	155	200	354	((((((..((((((((((.(((((((((...(((((((((..((((((((.((.((.((((.((((((.(..((((........))))...).))))))->>>>->>>>>>>>>>>>>>>)))))).))))))))).))))))))))..))))))	3	-72.7	-46.9032	44.5161	-1	-1	NA	0.009901	0	0	0	0.197836	0.33758	0	0.476021	0
tae_C303	gnl|SRA|ERR016581.634113.2 GHY6XPR04CYXWF.2 length=991	CAACCGGGACUAAAGGGCGGC	NO	TGCCCCCCTTTAGTCCCGGTTGGTGCCACCAACCGGGACCAAAGGCCACTTTTCATCAGGGCGGGAAGCAAAGACCTTTGGTCTCAGTTGGTGGCACCAACCGGGACTAAAGGGCGGCA	217	237	+ [Positive strand]	5	21	119	119	237	((((.((((((((((((((((((((((((((((.((((((((((((..(((..(........)..)))....).))))))))))).)))))))))))>>>>>>>>>>>>>>>>>->>>)	4	-90.4	-75.9664	59.6639	-1	-1	NA	0.009901	0.192662	0.443321	0	0	0.16879	0	0.23801	0
tae_C304	gi|25419094|gb|CA697302.1|CA697302 wlk4.pk0016.f3 wlk4 Triticm aestivm cDNA clone wlk4.pk0016.f3 5' end	CAACCGGGACUAAAGGGGGCA	NO	GCCCCCCATTTAGTCCCGGTTTNNTCCCATCCAAACGGGACNTGNTGAAAAGAGNCCTTTGGTCCCCATTCGTGGTACCAACCGGGACTAAAGGGGGC	22	42	- [Negative strand]	34	21	98	22	119	((((((..(((((((((((((.....((((......(((((.......((((....)))).))))).....))))...->>>>>>>>>>>>>>>>>>>	1	-44	-44.898	54.0816	-1	-1	NA	0.009901	0.385324	0.443321	0	0.197836	1.51911	0	2.61811	0.143379
tae_C305	gi|147911048|gb|ER775387.1|ER775387 TAACSP3AShA_0005L15R TAACSP3AShA Triticm aestivm genomic clone TAACSP3AShA_0005L15	CAACCGGUUUGGAUGGCGGUC	NO	GGATGCCAGGCAGCGTATGGTTACGGGGTCTATCCGGTGGGAGACGGTAGCACGGGCTATCTTCAACCGGTTTGGATGGCGGTCATGTAATAGGATAGGTGTTTAGTATCC	37	57	- [Negative strand]	20	21	111	9	119	((((((.(((((.(.....((((((((.((((((((((((..((.((((((....)))))).)>-->>>-->>>>>>>>->->>.))))))......).))))).))))))	2	-39.2	-35.3153	54.054	-1	-1	NA	0.009901	1.92662	0.886642	0.552707	0.593507	0	0.524169	0.23801	0
tae_C306	gnl|SRA|ERR016581.1063351.2 GHY6XPR07FIJ4A.2 length=936	CAAGAAUUUUGGGACGGAGGU	NO	CCTCCATCCTAAAATCCTTGTCTTAGATTTTTCTAGATACGGATGTATCTAGTCACGTTTTAGTGTTAGATATATTTGTATCTAGACAAATCTAAGACAAGAATTTTGGGACGGAGGT	50	70	- [Negative strand]	11	21	117	50	166	(((((.(((((((((.((((((((((((((.(((((((((((((((((((((.(((......)))))))))))))))))))))))).))))))))))>>>>->>>>>>>>>->>>>>	5	-71.4	-61.0256	35.0427	-1	-1	NA	0.009901	0	0.22166	0	0.197836	0.843951	0	0.595026	0
tae_C307	gnl|SRA|ERR016581.35028.2 GHY6XPR01A9UXA.2 length=743	CAAGGUCGUACUUGGCUGGAAA	NO	GGCAGGTTGGGTTTCTAGGCCATGTGTTGCCGTAGACCCGGAAAAGGTCAAGGTCGTACTTGGCTGGAAACCACCAGCC	295	316	- [Negative strand]	3	22	79	285	363	(((.(((..(((((((((.(((.(((..(((...((((.......)))>-->>>-->>>->>>>>>>>>>))))).)))	1	-36.4	-46.0759	56.962	-1	-1	NA	0.009901	0.192662	0	0.552707	0	0	0	0.119005	0
tae_C308	gnl|SRA|ERR016533.272892.2 GG1XCTX01ANCFN.2 length=558	CAAGGUGCUCGGCGGUAGGCA	NO	GCCTACCGCCAGGGACCTTGGCGGTAGGAAACATCCCTACCGCTAAACAGACTGGTTGTAGTCTGTACAACCCTAACGCCAAGGTGCTCGGCGGTAGGCA	306	326	- [Negative strand]	3	21	99	306	404	((((((((((..(.((((((((((((((.......)))))).....((((((((....))))))))...........))>>>>>>->-->>>>>>>>>>	1	-58.6	-59.1919	58.5859	-1	-1	NA	0.009901	0.385324	0	0	0.197836	0	0.524169	0	0
tae_C309	gnl|SRA|ERR016581.1031484.2 GHY6XPR06JFMID.2 length=947	CAAGGUGCUUGGCGGUAGGCA	NO	GCCTACCGCCAGGGACTTTGGCGGTAGGAAACATCGTTACCGCCAACCGGGCTGGCGGTAGCCTGCACAACCCTACCGCCAAGGTGCTTGGCGGTAGGCA	310	330	+ [Positive strand]	4	21	99	230	328	(((((((((((((.((((((((((((((.......((((((((((.......)))))))))).........))))))))>>>>>>->>>>>>>>>>>>>	3	-71.39	-72.1111	64.6465	-1	-1	NA	0.009901	0.192662	0.886642	0	0	0	0	0	0
tae_C310	gi|93255069|gb|CJ628570.1|CJ628570 CJ628570 Y.Ogihara npblished cDNA library Wh_CSEC Triticm aestivm cDNA clone whcs16a01 5'	CAAGUAAUUUGGGACGGAGGU	NO	CCTCTGTCCCAAATTACTTGTTTTAGATTTGTCTAGACAATGTATCTAGACAATTCTATGACAAGTAATTTGGGACGGAGGT	163	183	+ [Positive strand]	13	21	81	101	181	((((((((((((((((((((((.((((.(((((((((.......))))))))).)))).))>>>>>>>>>>>>>>>>>>>>	3	-53.1	-65.5556	37.037	-1	-1	NA	0.009901	0	0	0	0.197836	1.01274	0	0.714031	0.143379
tae_C311	gnl|SRA|ERR016533.831519.2 GG1XCTX02GKA8M.2 length=571	CAAGUAUUCGGACGGAGGGAGU	NO	GTACCTCCCTCCGTACCGGAAATTACTTGTCCTAAGAAATGATTGTATCTAGACCTAGGACAAGTATTCGGACGGAGGGAGTAC	132	153	- [Negative strand]	11	22	84	129	212	((((.(((((((((.(((((...(((((((((((.(....(((...)))....).)))))>>>>>>>>>>>>>>>>>>>>>>))	2	-98.5	-117.262	46.4286	-1	-1	NA	0.009901	1.15597	0	0.552707	0.197836	0	1.04834	0.119005	0
tae_C312	gi|117600105|gb|DX376730.1|DX376730 3B_059_L23_RM1 Triticm aestivm chromosome 3B-specific BAC library (TA3B) Triticm aestivm genomic clone 3B_059_L23	CAAGUGCGGCCUUGUGAAUGGC	NO	GAAGCTCAAGTGCGGCCTTGTGAATGGCCGTCAGAAGATTTCATGGTCCAAGCAGGAATTAAGGAGGAATTTGACGCATATGTGCATAATGCTGAACTCAAGGGCTTC	375	396	+ [Positive strand]	6	22	108	368	475	((((((<-<<<-<<<<-<<<<<-<<<--(((((((...((((.((((((.....)).)))).))))...)))))))..)))...))))).)))).)))...)))))))	5	-34.4	-31.8519	47.2222	-1	-1	NA	0.039604	0.770647	0	0.552707	0.197836	0	0	0	0
tae_C313	gi|25156156|gb|CA600994.1|CA600994 wl1.pk0006.h9 wl1 Triticm aestivm cDNA clone wl1.pk0006.h9 5' end	CAAGUGGGAGACUGUUGGAA	NO	CTCTATGGGTTTTCGATTCATCACAATGTAACTAGATTATTGACTCTAGTGCAAGTGGGAGACTGTTGGAAATATGCCCTAGAG	46	65	- [Negative strand]	6	20	84	32	115	(((((.(((((((((((((.((((..((((.(((((........)))))))>>->>>>-->>-->>>>>>>....)))))))))	4	-24.5	-29.1667	40.4762	-1	-1	NA	0.029703	0.385324	0.22166	0.276354	0.593507	0	0	0	0
tae_C314	gnl|SRA|ERR016581.544984.2 GHY6XPR04BD4H4.2 length=1288	CAAGUUUCCGGACGGAGGGAGU	NO	GTACTCCCTCCGTCCTGAATTATTCGTCGTAAAAATGGATAGAAATGGATGAATCTTAAACTAAAATACATCTAGATACATCCATCTCCGTGACAAGTTTCCGGACGGAGGGAGTAC	251	272	- [Negative strand]	89	22	117	248	364	(((((((((((((((.(((...((.(((......(((((.....(((((((.((((.................)))).))))))).)))))))>>>-->>>->>>>>>>>>>>>>))	1	-48.23	-41.2222	41.0256	-1	-1	NA	0.009901	4.81655	5.09819	3.5926	3.95671	0	3.66919	0.357015	0.143379
tae_C315	gnl|SRA|ERR016533.150139.2 GG1XCTX01CFVYZ.2 length=492	CACACACGGCCGGACUUGGCAU	NO	AGCACGGCGGAGGAAGTGGATGCTACGCAGTACCGATGCCTTGTGGGGAGCCTTTGCTACCTCGCCCACACACGGCCGGACTTGGCATTCTCCGTCGGCT	156	177	+ [Positive strand]	25	22	100	89	188	(((.((((((((......(((((((...(((.(((..(((.(((((((((..........))).))>>>>--->>>>>>>>>>>>>>>))))))))))))	4	-43.3	-43.3	63	-1	-1	NA	0.029703	1.15597	1.32996	0.276354	0.791343	0	1.57251	0.714031	0
tae_C316	gnl|SRA|ERR016533.254203.2 GG1XCTX01CE75B.2 length=514	CACACGGAUUGUGUGUGGGCGA	NO	TCCCCCACACACCGTGTGTGGCATAAGCAGGAGGCAGCCCACACGGATTGTGTGTGGGCGA	386	407	+ [Positive strand]	2	22	61	346	406	((((((((((((((((((.(((....((.....)).)))>>>>>>>-->>>>>>->>>->>	1	-31.3	-51.3115	62.2951	-1	-1	NA	0.019802	0.385324	0	0	0	0	0.524169	0	0
tae_C317	gnl|SRA|ERR016581.1119269.2 GHY6XPR07GLJS6.2 length=765	CACCAUACGGUACUGCAGAGGA	NO	TGGGTTAGGATCCTTTGCAGTACTGTACGGTGTTGTACAGTCATGGCTATGTGGGACCTGGCCCCACATGTCATCCACACTACATCACCATACGGTACTGCAGAGGATCTCAACCCG	314	335	+ [Positive strand]	11	22	117	228	344	((((((..(((((((((((((((((((.((((.((((..((.(((((.(((((((.......))))))))))))..))..)))).>>>>->>>>>>>>>>>>>>>>>))..))))))	3	-69.9	-59.7436	52.1368	-1	-1	NA	0.009901	0.385324	0.22166	0.552707	0.395671	0.16879	0	0.119005	0.430136
tae_C318	gnl|SRA|ERR016581.492090.2 GHY6XPR03ECIAH.2 length=784	CACCGCAUCCCAGGACACGUC	NO	GGATGCGGCTGGGATGCGTCCGTGCGCTGGGCGCACGGGAGCGCACGGGCACCGCATCCCAGGACACGTCC	399	419	- [Negative strand]	10	21	71	397	467	(((((.(.((((((((((((((((((((...........))))))))))>--->>>>>>>>>-->->>>>)	2	-44.1	-62.1127	74.6479	-1	-1	NA	0.019802	0	0.443321	0.276354	0.197836	0.16879	0.524169	0.357015	0.286757
tae_C319	gnl|SRA|ERR016581.635448.2 GHY6XPR04C9D0Q.2 length=945	CACGAAACGGACAGCGGGCGGA	NO	GACGAGGAGGCCACCGAAAGCGTTCGCTTTGTGTCCGCCGCGGACCCAAATGTGTCCCAAATTTGGGATGAAAATGGGTCCGACGGACACGAAACGGACAGCGGGCGGATGCTGTGTC	162	183	- [Negative strand]	11	22	118	152	269	((((....(((..(((...(((((((.((((((((((...((((((((....(((((((....)))))))....)))))))).))))>>>>>>->>>>>->>--->>>-.))).))))	2	-61.1	-51.7797	59.322	-1	-1	NA	0.009901	0.192662	0.443321	0.276354	0.197836	0.33758	0.524169	0.476021	0
tae_C320	gnl|SRA|ERR016581.200611.2 GHY6XPR02A7B29.2 length=927	CACGAGACGGACGCGCGCGC	NO	GTCCGCCCACGTCCGTTTTGCCGCGGCGCCGATCCAGACCAACTTTGAGCTGGATTCGCGTCGCGCGGTACACGAGACGGACGCGCGCGCGC	353	372	+ [Positive strand]	15	20	92	282	373	((.(((.(.((((((((((((((((((((.(((((((..((....))..))))))).)))))))).)...-->>>>>>>>>>>->->>>-))	14	-48.3	-52.5	69.5652	-1	-1	NA	0.009901	0.192662	0.22166	0	0.395671	0.675161	0.524169	0.595026	0.286757
tae_C321	gi|222368583|gb|GH728360.1|GH728360 G750.102O19F010531 G750 Triticm aestivm cDNA clone G750102O19	CACGGCCUAGUUGACUCGGA	NO	AGATGTTCACCGATGTTGACTAGTCCGTATCACGTGATGATCGAACACGGCCTAGTTGACTCGGATCATGT	278	297	+ [Positive strand]	4	20	71	232	302	(.(((....((((.((..(((((.((((((((.....))))....->>>>->>>>>-->>>>>>-.))).)	3	-23.4	-32.9577	47.8873	-1	-1	NA	0.019802	0	0.22166	0.276354	0.593507	0	0	0	0
tae_C322	gnl|SRA|ERR016581.579562.2 GHY6XPR04B0FOH.2 length=885	CACGGGCUGUGUGUGGGCGGA	NO	CACACGTGTGGTGTATTCGACATGCGCCCACACACCGCGTGTGGTGTGAGCAGGAGGTAGCCCACACGGGCTGTGTGTGGGCGGATATTAGAATTGCCCACACGTGTG	156	176	- [Negative strand]	29	21	108	132	239	(((((((((((.((((((...((.((((((((((((.(((((((.((..((.....)).)))))>>>>->-->>>>>>>>>>>->)....))).))))))))))))))	7	-62.6	-57.963	59.2593	-1	-1	NA	0.009901	0.385324	1.77328	1.65812	0.791343	0.843951	1.04834	0.476021	0
tae_C323	gnl|SRA|ERR016581.704180.2 GHY6XPR05FNO5T.2 length=762	CACUGUAGAGUGCGGCGCCUC	NO	GCAGCGCCTAGCCCGGAGGCGCCACACTCTATAGTGCAGCGCCTGCGAGCTAGGCGTTGCACTGTAGAGTGCGGCGCCTCCGTAGCTAGGCGCTGC	99	119	+ [Positive strand]	5	21	96	39	134	((((((((((((.((((((((((.(((((((((((((((((((((.....)))))))))>>>>>>>>>>>>->>>>>>>>))..))))))))))))	4	-89.3	-93.0208	67.7083	-1	-1	NA	0.009901	0	0	0.276354	0.197836	0	0	0.476021	0
tae_C324	gnl|SRA|ERR016581.505040.2 GHY6XPR03EEV38.2 length=898	CACUUAUUUUUGGACGGAGGG	NO	CCCCTGTACAATATGTAAACTTGTACTAAAGTTAGTACAAAGTTGTACTAAGCTTGAGACACTTATTTTTGGACGGAGGG	328	348	- [Negative strand]	16	21	80	327	406	(((((((.(((...((((...(((.((.(((((((((((....)))))).))))).)))>>->>>>-->>>->>>>->>>	7	-22.4	-28	37.5	-1	-1	NA	0.009901	0.192662	0	0	0	1.01274	0	1.19005	0
tae_C325	gnl|SRA|ERR016533.859657.2 GG1XCTX02F0DPH.2 length=538	CACUUUGGGACGGAGGGAGU	NO	CTACTCCCTCTGTCCCAAAATGTAAGACGTTTTTGAGGCTTACACTAAGTCTCAAAAACGTCTTACACTTTGGGACGGAGGGAGTAG	217	236	+ [Positive strand]	14	20	87	151	237	(((((((((((((((((((.((((((((((((((((((((((...))))))))))))))))))))>>->>>>>>>>>>>>>>>>>))	1	-68.2	-78.3908	44.8276	-1	-1	NA	0.009901	0.385324	0	0.829061	0.593507	0	1.04834	0.476021	0.143379
tae_C326	gi|32560343|gb|CD876527.1|CD876527 AZO3.110B09F011010 AZO3 Triticm aestivm cDNA clone AZO3110B09	CAGAACCAGAAUGAGUAGCUC	NO	AACCATAGGAGGCGCCTCCAGAACCAGAATGAGTAGCTCATGCACCTACTCAACATAGTGAATGTGAGCTGCTCATTCTGGTTTTAGATGCGCTTCCTATGGTT	497	517	+ [Positive strand]	74	21	104	478	581	(((((((((((((((.((-<<<<<<<<<<<<<<<<<<<<((.(((............)))...)))))))))))))))))))))).)).)))))))))))))))	1	-67.1	-64.5192	47.1154	-1	-1	NA	0.009901	0	0.443321	0.276354	0.593507	5.40129	2.62085	3.45115	0.860272
tae_C327	gi|222367657|gb|GH729969.1|GH729969 G750.110H10R010801 G750 Triticm aestivm cDNA clone G750110H10	CAGAUCUGGAGUUCGAUGGCGU	NO	GGTGGGGTGCCAGATCTGGAGTTCGATGGCGTGTCCGGTGTTTTGCCCCGGTCTGACTCGTTCAACGGCAAGGGCTTCACTTTTGGTGAGCCACC	292	313	- [Negative strand]	27	22	95	228	322	(((((..(((<<<<--<<<<<<<<--<<-<<<(..(((.(((..((....))..))))))..).))).)).))))))))..)))))))..)))))	3	-39.9	-42	60	-1	-1	NA	0.029703	1.73396	0.664981	0.829061	0.197836	0.16879	0	1.30906	0
tae_C328	gnl|SRA|ERR016533.710758.2 GG1XCTX02IHMOB.2 length=543	CAGCAGAAGCUGUAGCGCUAA	NO	TGGCAAGACAAGTGGTTGCTGGAGCATCTCCAACAGGCGCCCAAAAAGAGTTTCGCGCACTAAAATTGTTTCTGGGTGCCGGACAGCTCCAGCAGAAGCTGTAGCGCTAA	327	347	- [Negative strand]	11	21	109	327	435	((((...(((.((..((((((((((...(((....((((((((.(((.(((((.........))))).))).)))))))))))..))))>>>>>>-->>>>>--->>>>	4	-47	-43.1193	53.211	-1	-1	NA	0.009901	0.192662	0	0.552707	0.593507	0.33758	0	0.476021	0
tae_C329	gnl|SRA|ERR016581.317683.2 GHY6XPR02D6VLG.2 length=728	CAGCGUGACGUGCGAACCGGC	NO	GGCGCGTTTGCCAGCGTGACGTGCGAACCGGCCGAAAGTTCGGCCGGCGCACCGCGCCCAAACGTTTGCC	165	185	- [Negative strand]	3	21	70	126	195	((((((((((.--<<<<<--<<<<<--<<<<<(((....)))))))))))))))))).)))))))..)))	1	-41.1	-58.7143	70	-1	-1	NA	0.009901	0	0.664981	0.276354	0	0	0.524169	0	0
tae_C330	gi|117603886|gb|DX380511.1|DX380511 3B_126_M13_RM1 Triticm aestivm chromosome 3B-specific BAC library (TA3B) Triticm aestivm genomic clone 3B_126_M13	CAGCUACCGGCAACCUGGACUG	NO	CTGAACCATATTACAGGCAGGGTCCTTTTGCCCAAGTTGATCACCAGCTACCGGCAACCTGGACTGACTAACTCAATATGCGTCAG	388	409	+ [Positive strand]	4	22	86	343	428	((((..((((((..((..(((((((..(((((..(((((.....>>>>>--->>>>>--->>>>>-.))..)).))))))..))))	3	-26.2	-30.4651	50	-1	-1	NA	0.029703	0.385324	0.22166	0.276354	0	0.16879	0	0	0
tae_C331	gnl|SRA|ERR016533.250347.2 GG1XCTX01EDVV4.2 length=553	CAGGAACGCUAGCUAGCUCGG	NO	GGCGTTTCTCCTTTGGGCAGGAACGCTAGCTAGCTCGGCGTTTCTCCTTTGGGCAGGAACACTAGCTAGCTCGGCGTTTTTATTTGGGGAAGAAACGCT	491	511	- [Negative strand]	10	21	99	429	527	(((((((((.(((..((-<<<<<<<<<<<<<<<<<-<<.((((((((....)).)))))).)))))))))).))))))))).))..))).)))))))))	4	-52	-52.5253	53.5354	-1	-1	NA	0.009901	0.577986	0	0	0	0.33758	0	0.714031	0
tae_C332	gi|143706632|gb|CJ926340.1|CJ926340 CJ926340 Y. Ogihara npblished cDNA library	CAGGAGCUUUGCCGAGGGCGG	NO	GTTCCGCTGTATGGTAGACTTTTACTTGAATTGTGGGTCGGCAGCGCATATAATGTTTGAACCAGGAGCTTTGCCGAGGGCGGAAC	109	129	+ [Positive strand]	10	21	86	46	131	((((((((.(.((((((((((((..(..(((((((.((.....)).))))....)))..)..->>>>>->>>>>>>>->>>>>)))	6	-27.8	-32.3256	50	-1	-1	NA	0.019802	0.192662	0	0.276354	0.197836	0.506371	1.04834	0.357015	0
tae_C333	gnl|SRA|ERR016533.709439.2 GG1XCTX02FY7XF.2 length=573	CAGGAUGCAGGCCUGUACGGCC	NO	CCTACTGGGCCGGCACGGCCTGCATACGACTAGAAACCCAACCTCTAGTTGGGCCAGGATGCAGGCCTGTACGGCCCAGTAGG	130	151	- [Negative strand]	5	22	83	122	204	(((((((((((((((.(((((((((....((.(...((((((.....)))))))->>->>>>>>>>>>>>->>>>>)))))))	2	-53.4	-64.3374	62.6506	-1	-1	NA	0.009901	0	0	0	0	0	0	0	0.860272
tae_C334	gnl|SRA|ERR016533.704783.2 GG1XCTX02HQSXF.2 length=672	CAGGAUGUAGGCCCGUACGGCC	NO	GCCTATTGGGCCGGCACGGCCTGCATACGACTAACCCAATCTCTAGTTGGGCCAGGATGTAGGCCCGTACGGCCCAGTAGGC	92	113	- [Negative strand]	14	22	82	83	164	(((((((((((((..(((((((((((....((..((((((.....)))))).->>->>>>>>>->>>>->>>>>))))))))	1	-52.1	-63.5366	62.1951	-1	-1	NA	0.009901	0	0	0	0	0	0	0	2.15068
tae_C335	gnl|SRA|ERR016533.193896.2 GG1XCTX01DD0RU.2 length=495	CAGGGACUCACGGGAAGAUCAC	NO	TGTGTCCTGCTGTGACGCCCCCGATTTGACCGTACACTAATCATGCACGCAAATGTGTACGATCAAGATCAGGGACTCACGGGAAGATCACA	265	286	+ [Positive strand]	49	22	92	195	286	((((((.(.((((((.(.(((.(((((((.(((((((......((....))...))))))).)).))))>->>>->>>>>>>->->>->>>)	1	-33.4	-36.3043	51.087	-1	-1	NA	0.009901	0.963309	1.99494	1.93447	3.36321	0.675161	2.62085	0.357015	0.143379
tae_C336	gnl|SRA|ERR016581.120973.2 GHY6XPR01DK27N.2 length=800	CAGGGACUUUUGGUGUAGGGAC	NO	AGTTTGTACGCAAAAAGTTCGTGCCTTGAATTCTTTTTGAGGGAGTGTTTGTTTTCAGGGACTTTTGGTGTAGGGACT	184	205	+ [Positive strand]	2	22	78	128	205	(((((.(((((.((((((((.(((((..((.....))..))).............>>->>>>>>>>->>>>>->>>>)	1	-24.71	-31.6795	41.0256	-1	-1	NA	0.029703	0	0	0.552707	0.197836	0	0	0	0
tae_C337	gi|9417200|gb|BE419354.1|BE419354 WWS01.A7R000101 ITEC WWS Wheat Sctellm Library Triticm aestivm cDNA clone WWS01.A7	CAGGGAUGGAGCAGAGCAAG	NO	GGGGGGAGGAGACAGGGATGGAGCAGAGCAAGGGATGAGGCAAGCAACAAAATTTACCACCTGATTATGAGAAGAGGGAGAGAGTTGCCAGAGCTTCTGTTGCTGTTGTTGCTCCCTCCCTGCACTGCCTCT	76	95	+ [Positive strand]	67	20	132	63	194	(((((.((..(.<<<<<<-<<<<<<<<<<<-<.((((((((..(((((....(((.((..((..........))..)))))..)))))....))))).))).))))).))))))).))))))).)).)))))	1	-52	-39.3939	53.7879	-1	-1	NA	0.019802	0.770647	3.10325	3.5926	1.78052	0.16879	0.524169	3.09413	0
tae_C338	gnl|SRA|ERR016581.16894.2 GHY6XPR01A9KYP.2 length=767	CAUCUAUUUUGGAACGGAGGA	NO	TACTCCCTCCGTTTCAAAATGATGACTCAACTTTGTACTAACTTTATATTAAAGCTAGTCAAAGTTGAGTCATCTATTTTGGAACGGAGGAGTA	492	512	+ [Positive strand]	22	21	94	421	514	((((((.((((((((((((((((((((((((((((.((((.(((((...))))).)))))))))))))))>>>>->>>>>>>>>>>>>>>>)))	12	-55.3	-58.8298	35.1064	-1	-1	NA	0.009901	0.385324	0.22166	0.276354	0	2.53185	0	0.476021	0.143379
tae_C340	gnl|SRA|ERR016533.325478.2 GG1XCTX01CIT12.2 length=541	CAUCUAUUUUGGAACGGAGGU	NO	CTACTTCCTCCGTTTCAAAATAGATGACCCAAATTAGTATAAGTTGGGTCATCTATTTTGGAACGGAGGTAGTAG	119	139	+ [Positive strand]	4	21	75	69	143	(((((.((((((((((((((((((((((((((.(((...))).))))))>>>>>>>>>>>>>>>>>>>>-)))))	1	-49.4	-65.8667	38.6667	-1	-1	NA	0.009901	0.192662	0	0	0	0.16879	1.04834	0.119005	0
tae_C341	gi|222371873|gb|GH732718.1|GH732718 OV.111F07F010309 OV Triticm aestivm cDNA clone OV111F07	CAUCUAUUUUGGAAUGGAGGG	NO	TACTCCCTCCGTTCTAAAATACATGACTCAACTTCGTAGTATAAAGTTGGGTCATCTATTTTGGAATGGAGGGAGTA	169	189	+ [Positive strand]	60	21	77	116	192	(((((((((((((((((((((.((((((((((((..(...)..)))))))))>>>->>>>>>>>>>>>>>>>>))))	7	-48	-62.3377	38.961	-1	-1	NA	0.009901	0.577986	1.1083	0.276354	0.197836	4.55734	1.04834	2.61811	0
tae_C342	gnl|SRA|ERR016533.503172.2 GG1XCTX01DOI2G.2 length=555	CAUCUGAGCAGCUCUCGGCAA	NO	CATTTGGACATCTGAGCAGCTCTCGGCAAAAAGACAAATCCAGGGTCTGTAAAAATGTTATTGTTCACGCACTGTTATGACCCGATTTGCTTTTTTTTTGAGAGCTGCTCAGATATCCAAATG	286	306	- [Negative strand]	61	21	123	191	313	((((((((-<<<<<<<<<<<<<<<<<-<<((((.((((((..(((((.((((...(((..........)))...)))))))))))))))))))))..))))))))))))))))).))))))))	8	-59.7	-48.5366	40.6504	-1	-1	NA	0.009901	5.39453	1.1083	1.38177	0.989178	1.6879	1.04834	0.833036	0
tae_C343	gnl|SRA|ERR016533.1093691.2 GG1XCTX02FN2US.2 length=543	CAUCUGAGUAGCUCUCGGCA	NO	ATTTGGACATCTGAGTAGCTCTCGGCAAAAAATACAAATTTGGGGGTCTGTTAAATAGTGTACTTTTTGACTCAATTTGTTTTTTTCTGAGAGCTACTCAAATGTCCAAAT	254	273	+ [Positive strand]	15	20	111	246	356	(((((((<<<-<<<<<<<<<<<<<<-<(((((.(((((((...(((((....................)))))))))))))))))))))))))))))))).))))))))))	7	-49.55	-44.6396	34.2342	-1	-1	NA	0.009901	1.15597	0	0.276354	0.593507	0.675161	0.524169	0.23801	0
tae_C344	gnl|SRA|ERR016533.393433.2 GG1XCTX01CKTO3.2 length=583	CAUGCGUUGGGUCGUUCGGUU	NO	TGGGGCAAAAAGCGGACACAGACCGGACGAAACGTCTGTATGCTCCCATGCGTTGGGTCGTTCGGTTTGCCGTTTTTATCCCA	297	317	- [Negative strand]	10	21	83	280	362	(((((..((((((((...((((((((((((..((..((((((....>>>>>>->>-->>>>>>>>>>)))))))))).)))))	3	-38.7	-46.6265	54.2169	-1	-1	NA	0.019802	0	0.443321	0	0.197836	0.16879	0.524169	0.595026	0.143379
tae_C345	gnl|SRA|ERR016533.1096387.2 GG1XCTX02FJ1OV.2 length=584	CAUGGACUCUGGCGGUAGCAAA	NO	GTGTGTGCTCGTGCCTACCGACAAGCACCTTGATGGTAGGGTTGGTTGCAGGCTACCGCCACGGTAGCGATGTTTCCTTACTCGCCAAACGTACCCTCGACGATAAGGCTGTTAGACCCTACCGCCATGGACTCTGGCGGTAGCAAAGGTACCAC	366	387	+ [Positive strand]	19	22	155	240	394	(((.(((((..(((.(((((...((..((.((.((((((((((((..(((.(((((((...)))))))..)))..))......(((...(((.......)))....))).....)))))))))).>>->>--->>-->>>>>>>>--))))))))	8	-62.3	-40.1936	56.7742	-1	-1	NA	0.019802	0.192662	0.886642	2.21083	0.989178	0	1.04834	0	0
tae_C346	gnl|SRA|ERR016533.1167549.2 GG1XCTX02ITMGO.2 length=538	CAUUAUGGGAUGGAGGGAGCA	NO	CTCCCTCCCGTCCCATAATGTAAGTACGTTTTTGACACACACACTAGTGTCAAAAAACGTCTTGCATTATGGGATGGAGGGAGCA	53	73	- [Negative strand]	9	21	83	54	136	((((((((.(((((((((((((((.(((((((((((((........))))).))))))))))))>>>>>>>>>>>>>>>>>>>	1	-54.1	-65.1807	45.7831	-1	-1	NA	0.009901	0.577986	0.22166	0	0	0	0	0.595026	0.143379
tae_C347	gnl|SRA|ERR016533.1220701.2 GG1XCTX02FT1JF.2 length=544	CAUUUAUUUUGGAACGGAGGG	NO	CTCCCTCTGTTCCAAAATAAATGACTCAACTTTGTACTAAAGTTAGTACAAAGTTGAGTCATTTATTTTGGAACGGAGGGAG	86	106	+ [Positive strand]	26	21	82	26	107	(((((((((((((((((((((((((((((((((((((((....))))))))))))))))>>>>>>>>>>>>>>>>>>>>>))	5	-64.2	-78.2927	36.5854	-1	-1	NA	0.009901	0.192662	0.443321	0	0.197836	1.35032	1.57251	1.42806	0
tae_C348	gnl|SRA|ERR016533.911735.2 GG1XCTX02H55F5.2 length=559	CCAACGAGACCGACUGCGGCG	NO	AACTTTGACCATAAATTTAACCAACGAGACCGACTGCGGCGGGAGAAAAATTATATAATTGAAAACTTCTTTTGAATACGAATTCACTGGTATAACTTTTGCTCCCGCCACAGTCGATCTCGTTGGTTAAATTTATGGTCAAAGTT	187	207	- [Negative strand]	20	21	146	81	226	((((((((((((((((((((<<<<<<<<<-<<<<<<-<<<<((((((((.((((((...((((...(((....)))......))))...)))))).)))).)))))))).)))))).)))))))))))))))))))))))))))))	15	-81.7	-55.9589	36.9863	-1	-1	NA	0.009901	0.385324	0.664981	0.276354	0.395671	0.843951	0.524169	0.833036	0.286757
tae_C349	gi|32691135|gb|CD916811.1|CD916811 G608.103B05F010904 G608 Triticm aestivm cDNA clone G608103B05	CCACGAGGUAGGGGGGCGCGC	NO	GGGTCTCCGAGGCAGCCACGAGGTAGGGGGGCGCGCCCAGGAGGGTAGGTCGTGTGCACCACCCTCGTGGTTGACTCGGGACTC	217	237	- [Negative strand]	7	21	84	168	251	(((((.(((((.(((<<<<<<<<--<<-<-<<<<<<((....))).....))))).).))..))))))))))).))))))))))	2	-51	-60.7143	70.2381	-1	-1	NA	0.009901	0.192662	0.22166	0.276354	0	0.33758	0	0.357015	0
tae_C350	gnl|SRA|ERR016533.290821.2 GG1XCTX01EKZ1R.2 length=566	CCACUGUGGGCUGAUUGGGUC	NO	GGCCCACAGCAGGCCGATTGGATTCCAATCGGCCTACAGCTGGCCGACTGGCCCCTGTCGGCCCACTGTGGGCTGATTGGGTCCTGTCGGCCCACTGTGGGCT	280	300	+ [Positive strand]	13	21	103	217	319	(((((((((..(((((((.((((.(((((((((((((((..(((((((.(....).))))))>-->>>>>>>>>>>>>>>>>>).)))))))..)))))))))	6	-81.2	-78.835	66.9903	-1	-1	NA	0.009901	0.192662	0	0	0	1.6879	1.04834	0.23801	0
tae_C351	gnl|SRA|ERR016581.674964.2 GHY6XPR04EC2EF.2 length=817	CCAGGAUCAGGGACUCACGGG	NO	CTTGTGACGCCCCCGATTGGACCGTACACTAATCATGCACGCAAATGTGTACGACCAGGATCAGGGACTCACGGG	240	260	- [Negative strand]	4	21	75	239	313	(((((((.(.(((.((((((..(((((((......((....))...))))))).>>>-->>>->>>->>>>>>>>	3	-25.1	-33.4667	56	-1	-1	NA	0.019802	0.192662	0.22166	0	0	0.33758	0	0.119005	0
tae_C352	gnl|SRA|ERR016533.1013084.2 GG1XCTX02GVL1O.2 length=548	CCAGUCAGGCUGACGUGGCAC	NO	TGACAAATGGGGCCCGGCCAGTCAGGCTGACGTGGCACCAGTTCTTCACACTGTTACATAGTAAACGTTTAGTCTGAATGTGGGGTCCTACTTGTCA	452	472	+ [Positive strand]	8	21	97	434	530	((((((.((((((((.(<---<<<<<<<<<<<<---<<((((.......)))).......))..))).)))))))))..)).)))))))).))))))	2	-39.81	-41.0412	50.5155	-1	-1	NA	0.009901	0	0.22166	0.276354	0	0.506371	0.524169	0.119005	0.286757
tae_C353	gnl|SRA|ERR016533.376440.2 GG1XCTX01DSN5K.2 length=553	CCAGUCCGCGGACACGGAUGC	NO	GGAAATTTCTCTCGCATCCTTCCGCGGACAGGGGGGCCCAGTCCGCGGACACGGATGCGGGTGACCACC	481	501	- [Negative strand]	8	21	69	469	537	((.....((.(((((((((.(((((((((.(((...)>>->>>>>>>>>--->>>>>>))).))...))	6	-39.7	-57.5362	66.6667	-1	-1	NA	0.009901	0.385324	0.443321	0.276354	0.197836	0	0	0.119005	0.286757
tae_C354	gi|117596534|gb|DX373159.1|DX373159 3B_042_J08_FM1 Triticm aestivm chromosome 3B-specific BAC library (TA3B) Triticm aestivm genomic clone 3B_042_J08	CCAGUUGGGGUCGAUCGGGGAC	NO	CCAGTTGGGGTCGATCGGGGACCTTTGTCGCATTTGGGGTTCTTCTTTTATTTTGGTTCCGTAGTCGTACCTTGATTG	182	203	+ [Positive strand]	71	22	77	182	258	<<<<--<<<<<<<<--<<<<<(............((((....)))).......))))))...)))).))))..))))	15	-22.61	-29.3636	48.0519	-1	-1	NA	0.029703	2.11928	2.2166	3.03989	1.78052	0.33758	0	3.45115	0
tae_C355	gnl|SRA|ERR016581.310113.2 GHY6XPR02D5P7O.2 length=794	CCAUGGUCGCCGGAGAGAUGC	NO	CCCTTCGCCTTCTCCGATGCCGACGCCTTCTTGGCGCGCTCCAGCGCCGCCGTCTTCTCCTTGGCCATGGTCGCCGGAGAGATGCGCGAAGGG	16	36	- [Negative strand]	19	21	93	7	99	((((((((((((((((.(((((..(((....((((((((....))).)))))..........))>-->>>->>->>>>>>>-->-))))))))	12	-42.54	-45.7419	68.8172	-1	-1	NA	0.019802	0.385324	0.664981	0.552707	0.791343	0.506371	0	0.833036	0
tae_C356	gnl|SRA|ERR016533.543920.2 GG1XCTX01AX0Z9.2 length=538	CCCAGACUUAGCAGUGGCGCA	NO	ATGGCGCACCTGGTGTGTGGTGCGCCATTACTAGTTTTGTCTTGGCCCTACACCCCTCCCCCAGACTTAGCAGTGGCGCACCAGGGGAAAGTGCGCCAT	296	316	- [Negative strand]	14	21	99	276	374	(((((((((.(..(.(.((((((((((((.((((....((((.((..............>>->>>>>>>>->>>>>>>>>))).).)..))))))))))	7	-45.94	-46.404	59.596	-1	-1	NA	0.009901	0	0.22166	0.829061	0.197836	0.16879	1.04834	0.952041	0
tae_C357	gnl|SRA|ERR016581.580904.2 GHY6XPR04BVFGX.2 length=961	CCCGAGCCGGGAUGUGGCGUU	NO	CGCGATCGACGCGCATCCCCGAAAGGGTAACTCGGGTTAACGATTTCCCGAGCCGGGATGTGGCGTTGACGCG	570	590	+ [Positive strand]	3	21	73	523	595	((((.((((((((((((((.(...(((.((.(((......))).))>>>--->->>>>>>>->>>>>))))))	2	-38	-52.0548	63.0137	-1	-1	NA	0.009901	0	0.22166	0.276354	0.395671	0	0	0	0
tae_C358	gnl|SRA|ERR016533.401723.2 GG1XCTX01B3CEY.2 length=600	CCCGUUGGUGGGACGAACCGGG	NO	TTTTTGGTCCCCGTTGGTGGGACGAACCGGGACCAATGGGCCTCGCTCCTGGCCCACCATCATTGGTCCCGATTGGTGGCTTGAACCGGGACCAAAGG	317	338	- [Negative strand]	4	22	98	249	346	(((((((((<<-<<<-<-<--<<-<<-<<<<(((((((((((........))))))......))))))))).)).))..).).))).)))))))))))	2	-49.7	-50.7143	61.2245	-1	-1	NA	0.009901	0.192662	0	0	0.197836	0	0	0.357015	0
tae_C359	gnl|SRA|ERR016581.850376.2 GHY6XPR05I1G55.2 length=999	CCCUGGUGGGUUAUGCUCUCC	NO	GGTCCAACCTAGGTGGGCACAACCCACCTGGGCATGCCCTGGTGGGTTATGCTCTCCTCGGCCACC	481	501	+ [Positive strand]	33	21	66	444	509	(((....((.(((.(((((.((((((((.(((....>>>->>>>>>>>->>>>>->>).))..)))	1	-37.4	-56.6667	65.1515	-1	-1	NA	0.009901	1.73396	0	1.93447	0.197836	0.675161	4.19336	0.714031	0
tae_C360	gnl|SRA|ERR016581.303782.2 GHY6XPR02D3426.2 length=875	CCGAUUCGUGCGGCUAAGGCA	NO	CCGATTCGTGCGGCTAAGGCATTAGTCCCGGTTCACCTGGGCCCTTTAGTCCCGGTTCGTGCCACGAACTGGGACTAAAGGGTGCGATGCCCATTGGTCCCGGTTGG	318	338	- [Negative strand]	3	21	107	231	337	<<<<<-<<-<-<<<<<<<<<<((...(((((.....)))))((((((((((((((((((.....))))))))))))))))))...))))))..))))))))))))))	2	-57.3	-53.5514	60.7477	-1	-1	NA	0.009901	0	0.22166	0.276354	0.197836	0	0.524169	0.119005	0
tae_C361	gnl|SRA|ERR016533.992744.2 GG1XCTX02GL17M.2 length=533	CCGCAAAUGCGUCGGCGCGGA	NO	GCGTCCGCGCTGACGCATTTGGGGCGCAAATTTGGGCCGCAAATGCGTCGGCGCGGACGT	37	57	- [Negative strand]	26	21	60	33	92	(((((((((((((((((((((.(((.((....)).)>>->>>>>>>>>>>>>>>>>>)))	4	-51.8	-86.3333	66.6667	-1	-1	NA	0.009901	0.385324	0.664981	0.552707	0.395671	1.85669	1.04834	0.357015	0.286757
tae_C362	gnl|SRA|ERR016533.630752.2 GG1XCTX02G5S5I.2 length=573	CCGCGCGCUGGGCCGUCUGGU	NO	GCCCGCGCGCTGGGCCGTCTGGTTTGTCCGTTTTTGCCCCAAACGGACGCACCCGGACAGGATAGGGTCGCGTGC	295	315	- [Negative strand]	9	21	75	242	316	((-<<<<<-<<<--<<<<<<<<-.(((((((((.......)))))))))...)))))).)).))).).)))).))	6	-34.5	-46	68	-1	-1	NA	0.039604	0.192662	0	0.552707	0.197836	0.843951	0.524169	0	0
tae_C363	gnl|SRA|ERR016533.1077121.2 GG1XCTX02IXHCB.2 length=521	CCGCGCGGACAUAAAGCGGAC	NO	TCCGCTTTGTGTCCGCTTTGGACCCAAATCAGTCCCAAATTTGAGTTGGAAATGGGTCCGCGCGGACATAAAGCGGAC	54	74	- [Negative strand]	5	21	77	54	130	((((((((((((((((..((((((((..((((..(.......)..))))...)))))>>>->>>>>>>>>>>>>>>>	2	-44.1	-57.2727	51.9481	-1	-1	NA	0.009901	0	0.22166	0.276354	0.197836	0.506371	0	0	0
tae_C364	gnl|SRA|ERR016581.164125.2 GHY6XPR01E3FGR.2 length=1222	CCGCGGAUGGGUCGAAAGCGG	NO	CGTTGTCCGTTTCGCCCCAAAAGCGGCGCAAACTTGGGCCGCGGATGGGTCGAAAGCGGACACAAAACG	178	198	- [Negative strand]	17	21	69	167	235	((((((((((((((.((((...(((((.((....)).)>>>>--->>>>->>->>>>>>)))....)))	12	-35.5	-51.4493	60.8696	-1	-1	NA	0.009901	0.192662	0	0.829061	0.395671	0.675161	0.524169	0.833036	0
tae_C365	gnl|SRA|ERR016581.313310.2 GHY6XPR02EF3B2.2 length=831	CCGGAUGACCCAAACGGACAA	NO	CCCATATTTGCATTCAGTTTGGGTCCGGAACGGACAGTAAGCGGACAGCGGGCGGACGCCTTGTCCGTTTGTGTCACCCTGTTGGGCCATCTTTTTTGTCCGGATGACCCAAACGGACAAAATGGG	302	322	+ [Positive strand]	7	21	126	202	327	(((((.((((...((.(((((((((((((...((((.((((((((((..((((....)))))))))))))))))).(((....)))............)>>>>>--->>>>>>>->>>>>))))))	5	-56	-44.4444	54.7619	-1	-1	NA	0.009901	0.192662	0.22166	0	0.197836	0.16879	1.57251	0.119005	0
tae_C366	gnl|SRA|ERR016581.173561.2 GHY6XPR02AHLP5.2 length=1001	CCGGCCCCGAACCCGGCGGC	NO	TCCGGTCACCCGTGGACCGACCGGCCCCGAACCCGGCGGCCCGAAGGGGACCTAGGGACCCGGGTTAGGCCGGGGGAACCGGGTGGCCGGG	836	855	- [Negative strand]	2	20	91	784	874	((((((((((((.(..((..<<<<<<---<<<<<<<-<-<((...(....)...))).)))))))).)))))).))..)))))))))))))	1	-63.6	-69.8901	78.022	-1	-1	NA	0.019802	0.192662	0	0.552707	0	0	0	0	0
tae_C367	gi|145258541|gb|EI668544.1|EI668544 TAACSP3AShA_0020E15F TAACSP3AShA Triticm aestivm genomic clone TAACSP3AShA_0020E15	CCGGUACUAAUGAGAGCGGCC	NO	CCACTCTCATTAGTACCGGTTCGTGGCACGAACCGGTTGCTAAAGGTTAGCCACGAACCGGTACTAATGAGAGCGGCC	690	710	- [Negative strand]	26	21	76	691	766	((.((((((((((((((((((((((((...((((..........)))).))))))))>>>>>>>>>>>>>>>>->>	3	-53.6	-70.5263	53.9474	-1	-1	NA	0.009901	0.963309	0.886642	2.21083	0.395671	0	1.57251	0.714031	0
tae_C368	gnl|SRA|ERR016581.265938.2 GHY6XPR02DBFY8.2 length=985	CCGGUACUACUGAGAGCGGCC	NO	GCCACCACTCTCTTTAGCACCGGTTCGTGGCACGAACCAGTACTAAAGGTTCGCCACGAACCGGTACTACTGAGAGCGGCCCGC	280	300	- [Negative strand]	8	21	84	276	359	((..((.(((((..(((.(((((((((((((..(((((.........)))))))))))))>>>>>->>>-->>>>>->>--.))	3	-46.4	-55.2381	59.5238	-1	-1	NA	0.009901	0	0.443321	0.276354	0.197836	0	1.04834	0.357015	0
tae_C369	gnl|SRA|ERR016581.1243213.2 GHY6XPR07JNWF7.2 length=976	CCGGUGUGUGGGCGUUUAGCA	NO	GTGGTATGTGAGAGAGGTCGCCACACATCCGGTTTTACCACACGGAGGGCCGGTGTGTGGGCGTTTAGCAGTTCGC	344	364	- [Negative strand]	10	21	76	337	412	((((..(((...(((.((..(((((((.((((((((.((....))))))>>>>>>>>>>>>>->>>->>>..))))	9	-31.3	-41.1842	59.2105	-1	-1	NA	0.029703	0.385324	0	0.276354	0.197836	0.675161	0	0.357015	0
tae_C370	gnl|SRA|ERR016533.845558.2 GG1XCTX02IJX3F.2 length=655	CCGGUUCUGUAAUCGGCACUAA	NO	TTTTAGTGCCGGTTCTGTAATCGGCACTAAAGGGTGGGGACTGAAGGTCCCCCCTTTAGTACCAGTTCAGCACGAACCGCCATTAAAG	179	200	+ [Positive strand]	3	22	88	170	257	((((((((-<<<<<<<<<<<<-<<-<<<<<((((..(((((.....)))))))))))))).)).)))..))).)))))).))))))))	1	-41.7	-47.3864	51.1364	-1	-1	NA	0.009901	0.385324	0	0	0	0	0	0.23801	0
tae_C371	gi|24989464|gb|CA498504.1|CA498504 WHE3244_C05_F10ZT Wheat meiotic anther cDNA library Triticm aestivm cDNA clone WHE3244_C05_F10	CCGUAGGAUGAAGUGGGAGCA	NO	GTGTCCTGCGAAGTTCAGGTTGTAGTCCTCCATCTCCTTAAAATCAGGGAGGGGATGATTAAATTAGAAAGAAAAGAGAAAAAAAGACAACCGTAGGATGAAGTGGGAGCAC	78	98	- [Negative strand]	29	21	112	76	187	((((((..(...((((.((((((((((.(((.(((((((......)))))))))).))))..........................))))>>--->>>>--->-->>>->>)	2	-32.86	-29.3393	42.8571	-1	-1	NA	0.009901	0.385324	0.443321	1.65812	1.78052	0	1.04834	1.07105	0.286757
tae_C372	gnl|SRA|ERR016581.660973.2 GHY6XPR04DTHSJ.2 length=962	CCGUCGUCGGCACGGCCGGA	NO	CGGCCGCGCCGGCGGCCAAGCCCGGGGGCCACGGTGCCCCCGGTGGCCGTCGTCGGCACGGCCGGA	758	777	- [Negative strand]	99	20	64	759	822	((((((.(((((((((((...((((((((......)))))))))))>>>>--->>>>->>>>>>	8	-51.6	-80.625	87.5	-1	-1	NA	0.009901	9.44043	2.2166	4.69801	4.55022	0	0.524169	0.119005	0
tae_C373	gnl|SRA|ERR016581.133191.2 GHY6XPR01EIO4H.2 length=1051	CCGUCGUCGGCACGGUCGGU	NO	CCGTCGGTCCGGGGACCCACCGACGCCGTCCTGCCGGTCCTCCCTTCTTTCCGTCGTCGGCACGGTCGGTCCCTACCGGCGG	658	677	- [Negative strand]	13	20	82	645	726	((((((((..(((((((.((((..((((...((.(((.............>>>->>->>>>->>>>->>>))))))))))))	2	-42.82	-52.2195	74.3902	-1	-1	NA	0.029703	0.385324	0	1.38177	1.18701	0	0	0	0.143379
tae_C374	gnl|SRA|ERR016581.1242282.2 GHY6XPR07JRBPP.2 length=942	CCGUCGUCGGUACGGCCGGU	NO	GGTTTACCGTCGTCGGTACGGCCGGTTCGGGGCCGTCCCGACGGTACCGGACTTCCCGGAGTTCCGTAGGGTACGGTCCGAAGGCCGACGCCGAGGGACGTAGGCT	834	853	+ [Positive strand]	66	20	106	827	932	((((((<--<<-<<<<<-<<<<<---(((((.(((((((.((((..((((.....))))....)))).))).))))))))).)))))..))))).))..)))))))	3	-57.7	-54.434	68.8679	-1	-1	NA	0.049505	1.73396	0.664981	4.42166	7.31992	0	0.524169	0.119005	0
tae_C375	gi|21652406|gb|AF516758.1|AF516758 AF516758 Triticm aestivm floret differentiation to anther separation Triticm aestivm cDNA	CCGUUAUGUGAUGAAGUCGGA	NO	ATTTGAGAGATACTTGTGTTAAATTTCGTGATTCCTGTAGCATGCACGTACGGTGAACCGTTATGTGATGAAGTCGGAGCATGATTTATTTTTTGACTGTCTTCCTTAT	54	74	- [Negative strand]	21	21	109	22	130	((..(..(((((.....((((((..(((((.((((..(..(((.(((((((((....>>>->>>>>>>>>-->-->>>)))))).......)))))))))))..)..))	3	-27.5	-25.2294	37.6147	-1	-1	NA	0.019802	0.963309	1.99494	1.10541	0.791343	0	0	0	0
tae_C376	gnl|SRA|ERR016581.559347.2 GHY6XPR04A0VTR.2 length=799	CCGUUGGGGUCGCGCGGUGGAG	NO	TGGGCGGAACCCACTTGCCGCCCCAAACGGGACGAAAATACCGGCCAAACCGGAACGTCCGTTGGGGTCGCGCGGTGGAGTTGGCCTA	224	245	+ [Positive strand]	3	22	88	165	252	(((((.((..((((((((.(((((((...(((((......((((.....))))..)))>>->>>>>>>->>>->>>>>--)).)))))	1	-44.7	-50.7955	64.7727	-1	-1	NA	0.019802	0	0	0.552707	0.395671	0	0	0	0
tae_C377	gnl|SRA|ERR016533.537109.2 GG1XCTX01EEJG8.2 length=575	CCGUUGGGGUCGUGCGGUGGAG	NO	CGACCCCATTGCCCTGCCCAAACGGACAGAATCCGGACAAAACGGACGTCCGTTGGGGTCGTGCGGTGGAGTTG	338	359	+ [Positive strand]	5	22	74	288	361	((((.(((((((.(.((((.(((((((....((((.......)))).))>>>>>->>>>->->>>>>>>->)))	2	-37.1	-50.1351	62.1622	-1	-1	NA	0.009901	0	0.664981	0.552707	0.197836	0	0	0	0
tae_C378	gnl|SRA|ERR016533.107423.2 GG1XCTX01B6SO7.2 length=512	CCUAGAGGGUUGAGCUGGUUC	NO	CCTTCTCAGTTCTTTAGAAAGTGGCTAAGATTGAGGGAGGGTGTTAGACTATGTATAGCTTCTGTATTTGTGTACGTATATTTGTACCTATTGTAACACACCCATTATATATATGAGATAAGCCACCCCTAGAGGGTTGAGCTGGTTC	175	195	+ [Positive strand]	2	21	145	47	191	((..(((((..((((((...((((((........(((...((((((.(.((.((((((....(((((....))))).....)))))).)).).)))))).))).((((....))))....)))))).->>>>>>-->>>>>-->>	1	-44.2	-30.4828	40	-1	-1	NA	0.029703	0	0	0.276354	0.197836	0.16879	0	0	0
tae_C379	gi|75685677|gb|CZ891191.1|CZ891191 taa008f001d07f0 Bread wheat methylation nfiltered library (LibID: 138) Triticm aestivm genomic	CCUCGUCGGAGCUGAGCGCGGA	NO	CTTACTCTTCTTCCTCCTCGTCGGAGCTGAGCGCGGAGAGATCAAAGTCCGCCTCCCCCTCCGGTGCGGCGAGGCGGAGGAGTAGG	78	99	+ [Positive strand]	5	22	86	62	147	(((((((((((.(((<-<<<<<<<<<--<<<-<<<<<..........))))))))...)))))..)))).)))).)))))))))))	2	-43.7	-50.814	65.1163	-1	-1	NA	0.009901	0.192662	0.443321	0	0.197836	0.16879	0.524169	0	0
tae_C380	gi|117598427|gb|DX375052.1|DX375052 3B_054_N12_FM2 Triticm aestivm chromosome 3B-specific BAC library (TA3B) Triticm aestivm genomic clone 3B_054_N12	CCUGAGAUUCGAUCGUCGGU	NO	TACTTGCCTGAGATTCGATCGTCGGTATCTTCATACCTAGTTCAATCTCATTACTGGCAAGTA	100	119	- [Negative strand]	11	20	63	62	124	((((((<<<<<<<<<-<<-<---<<<((....)))))..).))))))))).....))))))))	4	-22.2	-35.2381	41.2698	-1	-1	NA	0.009901	0	0.443321	0.829061	1.38485	0	0	0	0
tae_C381	gnl|SRA|ERR016533.758993.2 GG1XCTX02ISZXI.2 length=487	CCUGGCAAGGCUGAGGGAGCU	NO	TTGGACCCCTGGTGTGTTGGGTAACCTGACATCATTGCAAGTGTTGGAGAGGATCTCTGCCTCTCCAAGCATTGTGCAAGANCTTGGCAACCTGGCAAGGCTGAGGGAGCTCGA	350	370	- [Negative strand]	15	21	114	346	459	(((..((((((((.(((..(((..((.....((.((((((((((((((((((.......))))))).)))))).)))))))....))..)>>-->>>-->>>->>>>->--)))	1	-47	-41.2281	53.5088	-1	-1	NA	0.009901	0.192662	0.443321	0	0.197836	0.675161	1.04834	0.476021	0.286757
tae_C382	gi|117596661|gb|DX373286.1|DX373286 3B_044_O21_RM1 Triticm aestivm chromosome 3B-specific BAC library (TA3B) Triticm aestivm genomic clone 3B_044_O21	CCUGGCGCGCCAAAUGUCGGA	NO	TCGGCCATGGAGGTGTCGGAGTGGTGGTGGATCGATTGACGAAAGAGAAGATCTGACGCACCCCTACCTGGCGCGCCAAATGTCGGA	212	232	+ [Positive strand]	14	21	86	145	230	(((((..(((..(((((((.((((.((((..((((((..(....)....)))).))..)))).)))>>>>>>>>->>>--->>>>>	7	-34	-39.5349	59.3023	-1	-1	NA	0.009901	0.192662	1.32996	0.276354	0.989178	0	0.524169	0	0.143379
tae_C383	gi|141634786|gb|CJ862403.1|CJ862403 CJ862403 Y. Ogihara npblished cDNA library	CCUGGGAGCUAGGCGCUGCAC	NO	GCTGACCCGTGACGTCTAGCTCTCAGGCGCTGCACTAGTGCAACGCCTGGGAGCTAGGCGCTGCACTAGC	194	214	+ [Positive strand]	34	21	70	148	217	((((....(((.(((((((((((((((((.((((....)))).))>>>>>>>>>>>>>>>--->>>))))	1	-44.2	-63.1429	64.2857	-1	-1	NA	0.009901	0.192662	0.443321	0.829061	0.989178	0.16879	2.62085	2.3801	0
tae_C384	gnl|SRA|ERR016533.491541.2 GG1XCTX01A7FVF.2 length=555	CCUGUCAGUGACUCAAAGGCA	NO	CCTACCTTTGAGTCACTGCCATATGGGTCCCATAGAGCACAGGGCCCACCTGTCAGTGACTCAAAGGCAGG	197	217	+ [Positive strand]	3	21	71	148	218	(((.((((((((((((((.((..(((((((...........)))))))-->>->>>>>>>>>>>>>>->))	1	-41.1	-57.8873	56.338	-1	-1	NA	0.009901	0.192662	0	0.276354	0	0	0	0.23801	0
tae_C385	gnl|SRA|ERR016533.499085.2 GG1XCTX01C9Y6O.2 length=504	CGAAUGUAUUUUUUAUGGCUUG	NO	CCGTGCAAGCTCCTCCAAGCCATAACACGTACATTCAGCTCTGGCATCCCACGCACGCTGTGGCTTGTGTAGCCGAATGTATTTTTTATGGCTTGGGGAAGATTGCGCGG	453	474	+ [Positive strand]	23	22	110	379	488	((((((((.((.(((((((((((((.(.((((((((.(((...(((..(((((.....)))))..)))..)))->>>>>>>>->->>>>>>>>>>))).)).))))))))	2	-56.8	-51.6364	53.6364	-1	-1	NA	0.009901	1.92662	1.77328	0.552707	0	0	2.62085	0	0
tae_C386	gnl|SRA|ERR016533.630874.2 GG1XCTX02JJQPE.2 length=509	CGACAAGGUAGAGUAGGGCAU	NO	GTTCCGCTGTGCCCATGTCCGGCGACCGGCTGTGCTCTCCAGAGTGTTGGTCCGGTCGCCGACAAGGTAGAGTAGGGCAT	231	251	+ [Positive strand]	6	21	78	171	248	((((..((.((((..((((.((((((((((((..(((....)))..).)).))))))))>>>>>->>>>->>-->>>>	3	-42.5	-54.4872	65.3846	-1	-1	NA	0.009901	0.192662	0.22166	0.552707	0	0	0	0.357015	0
tae_C387	gnl|SRA|ERR016533.448067.2 GG1XCTX01AOEU6.2 length=710	CGACAAGUAAUUUCGAACGGA	NO	GTACTCCCTCCGTTCGGAATTACTTATCTCGAAAATGAATGTATCTAGAACTAAAATACGTCTAGATACATCCATTTCCACGACAAGTAATTTCGAACGGAGGGAGTAC	118	138	+ [Positive strand]	14	21	109	37	145	(((((((((((((((((((((((((.((..(.(((((.(((((((((((.(........)))))))))))).))))).).->>->>>>>>>>>>>>>>>>>))))))))	6	-61.2	-56.1468	39.4495	-1	-1	NA	0.009901	0	0	0	0	1.51911	0	0.595026	0.143379
tae_C388	gnl|SRA|ERR016533.670301.2 GG1XCTX02F42UY.2 length=603	CGACAAGUAUUCCGGACGGAGG	NO	TACTTCCTCCGTTCGGAAATACTTGTCGGAGAAATGCATAAAAATGGATGTATCTAAAACTAAAATCCATCTAGATACATCCATTCCTCCGACAAGTATTCCGGACGGAGGAAGTA	241	262	+ [Positive strand]	3	22	116	151	266	((((((((((((((((((.((((((((((((...........((((((((((((((...............)))))))))))))).)))>>>>>>>>>>>>>>>>>>>>>>)))))	1	-67.16	-57.8966	39.6552	-1	-1	NA	0.009901	0.192662	0	0.276354	0.197836	0	0	0.119005	0
tae_C389	gnl|SRA|ERR016581.856510.2 GHY6XPR05JV3KG.2 length=938	CGACGGCGCUGCAAGAUCCGGU	NO	GGATCCATCCGACGGCGCTGCAAGATCCGGTGTGGTGGCCCTCTTCGCCGGCGTCGGGGGGTGGATCC	347	368	+ [Positive strand]	6	22	68	337	404	(((((((((<--<<<<<<<<<<<<<---<<<......))).)))).).))))))))..))))))))))	2	-38	-55.8824	70.5882	-1	-1	NA	0.019802	0.192662	0	0.276354	0.197836	0	0	0	0.573514
tae_C390	gnl|SRA|ERR016533.970685.2 GG1XCTX02FG1PR.2 length=619	CGACUGGAGUCCAAUCGGCCU	NO	GCCAGTCGGCCAACTGTAGGCCGACTGGAGTCCAATCGGCCTGCTGTGGGCCGACTAGGCCCAGTCGGCCTACAGCGGGCCGACGGT	245	265	- [Negative strand]	10	21	87	199	285	(((.(((((((..((((((((<<<<<<<-<<<---<<<<<<<.....)))))))...))))))))))))))))))..))))))))))	5	-68.7	-78.9655	68.9655	-1	-1	NA	0.009901	0.577986	0	0	0	0.33758	0	0.595026	0.143379
tae_C391	gi|45801509|gb|CN011477.1|CN011477 WHE3884_G05_M10ZS Wheat Fsarim graminearm infected spike cDNA library Triticm aestivm cDNA clone WHE3884_G05_M10	CGAGACCAAGGAUGGGAAGCC	NO	CGAGGCGCCGACCTTGGTGGCGCGAGATCTCATATTCAGGGTTGGCGAGACCAAGGATGGGAAGCCTTG	54	74	+ [Positive strand]	4	21	69	8	76	((((((.(((.(((((((..(((..(((((........))))).)>>-->>>>>>>->>>--->>>)))	1	-32.4	-46.9565	60.8696	-1	-1	NA	0.009901	0	0	0	0	0.16879	0	0.476021	0
tae_C392	gnl|SRA|ERR016533.451811.2 GG1XCTX01ETQ8M.2 length=534	CGAGACCGACUGCAGCGGGAG	NO	CTTTGACCATAAATTTAACCAACGAGACCGACTGCAGCGGGAGAAAAAATTATATAATTGAAAACTTTTTTGAATACGAATTCACTGGTATAACTTTTGCTCCCGCCACAATCGGTTTTGTTGGTTAAATTTATGGTCAAAG	158	178	- [Negative strand]	3	21	142	58	199	((((((((((((((((((((((<<<<<<<<<-<<--<<<<<<<.((((.((((((...((((......((((....))))))))...)))))).)))).)))))))..)).)))))))))))))))))))))))))))))))	2	-69.9	-49.2254	35.2113	-1	-1	NA	0.009901	0	0	0.276354	0.395671	0	0	0.119005	0
tae_C393	gnl|SRA|ERR016533.574664.2 GG1XCTX01DDLQO.2 length=519	CGAGCCUGCUGUGGAUUUGGA	NO	CGAGCCTGCTGTGGATTTGGAGTCGGTTGGTTCCCACCGACCCCCATGCTTGTCGACTCCGACACGGCATCGCTCG	406	426	- [Negative strand]	7	21	76	350	425	<<<<<-<<<<<<<---<<<<<((((((((((....)))))))..((....))..)))))))))))))))..)))))	5	-35.5	-46.7105	63.1579	-1	-1	NA	0.009901	0.385324	0	0.276354	0.197836	0	0	0.476021	0
tae_C394	gnl|SRA|ERR016581.280167.2 GHY6XPR02DX9BU.2 length=1060	CGAGGUGCUGGAAGGUGGUG	NO	GTTGACGAGGTGCTGGAAGGTGGTGAAATAGTTGGACGCCTGTGTGTCCGTAAGTCCGGGATTCAGTCCCTTCAAGAATCTTCCGTTATTGTCTGC	290	309	- [Negative strand]	6	20	96	218	313	((.((<<<---<<-<<<<<<<--<<(.......((((((....))))))........(((((...))))).)))...)))))))))..))))).))	1	-32.6	-33.9583	51.0417	-1	-1	NA	0.019802	0.192662	0	0.276354	0.197836	0.16879	0	0.357015	0
tae_C395	gi|32658810|gb|CD889929.1|CD889929 G118.113H09F010716 G118 Triticm aestivm cDNA clone G118113H09	CGAGUAAAUCGGAACGGAGGG	NO	GTACTCCCTCCATTCCGTTTTACTCGTCGTGATTTTAGTTTAAATTTGAACTAAAACCACAACGAGTAAATCGGAACGGAGGGAGTAC	408	428	- [Negative strand]	55	21	88	402	489	(((((((((((.(((((.(((((((((.(((.((((((((((....)))))))))).))).)>>>>>>>>->>>>>->>>>>>)))))	16	-54.2	-61.5909	40.9091	-1	-1	NA	0.009901	2.31194	0.886642	0	0.791343	2.70064	0	2.14209	0.286757
tae_C396	gnl|SRA|ERR016581.563055.2 GHY6XPR04BIYSR.2 length=668	CGAGUAAUAUGGAACGGAGGG	NO	ATACTCCCTCCGTTCCATATTACTTGTCGTTGTACTAAATCAGTGACGAGTAATATGGAACGGAGGGAGTAT	87	107	+ [Positive strand]	32	21	72	40	111	((((((((((((((((((((((((((((((((........))))))>>>>>>>>>>>>>>>>>>>>>)))))	4	-52.3	-72.6389	41.6667	-1	-1	NA	0.009901	0	0	0	0.197836	1.35032	0	2.85612	0.143379
tae_C397	gi|117595767|gb|DX372392.1|DX372392 3B_038_C22_RM1 Triticm aestivm chromosome 3B-specific BAC library (TA3B) Triticm aestivm genomic clone 3B_038_C22	CGAGUGGAGGAAUCCUUCUGGC	NO	GGAGCAGAGCAAGTGTACCTTGTTTGGATCGCTGTGGTGGTCGAGTGGAGGAATCCTTCTGGCTCC	295	316	+ [Positive strand]	10	22	66	253	318	(((((..((.(((..(.((((..((.((((((....)))))>->>-->>>>->-->>>>>->>)))	6	-24.4	-36.9697	56.0606	-1	-1	NA	0.039604	0.963309	0.664981	0.552707	0	0	0	0	0.143379
tae_C398	gnl|SRA|ERR016581.1201968.2 GHY6XPR07IQP2M.2 length=928	CGAUCCAGAUUAAUUGACGCU	NO	TACTCCCTGCGATCCAGATTAATTGACGCTCCTTTGGTACAACTTTATGAGCGTTCAATTAATTTGGATAGGAGGGTAGTA	479	499	+ [Positive strand]	5	21	81	469	549	((((((((.<-<<<<<<<<<<<<<<<<<<<(.(..((.....))..).))))).))))))))))))))).).)))).))))	3	-38.7	-47.7778	40.7407	-1	-1	NA	0.009901	0.192662	0	0	0	0.33758	0	0.357015	0
tae_C399	gi|147914123|gb|ER778462.1|ER778462 TAACSP3AShA_0095B07F TAACSP3AShA Triticm aestivm genomic clone TAACSP3AShA_0095B07	CGAUGCCGCGUUCGGAGACCA	NO	CGATGCCGCGTTCGGAGACCAGGAAGCCTAGGAGCTGGTCGGCTGGCACTCCGAACACGCATT	714	734	+ [Positive strand]	9	21	62	714	775	<<<<<-<-<<<<<<<<-<<<(...(((........)))...))))..)))))))).))))))	3	-27	-43.5484	62.9032	-1	-1	NA	0.019802	0.385324	0.22166	0	0.395671	0.506371	0	0.23801	0
tae_C400	gi|93031242|gb|CJ674743.1|CJ674743 CJ674743 Y.Ogihara npblished cDNA library Wh_MS Triticm aestivm cDNA clone whms18i03 5'	CGAUUGAAUCGAGGGCGUCACA	NO	GTGAGTTCTTGATCTTGATCGTACACATTTGCGTGTATGATTAGTGTACGATTGAATCGAGGGCGTCACA	649	670	+ [Positive strand]	3	22	69	600	668	(((((((((((((.(..(((((((((.................)))))>>>>-->>>>>>>>>>->>>>	2	-28.13	-40.7681	43.4783	-1	-1	NA	0.009901	0.577986	0	0.276354	0	0	0	0	0
tae_C401	gnl|SRA|ERR016581.128195.2 GHY6XPR01D6BF3.2 length=1174	CGAUUGUAUCGCCGGCUCGCC	NO	CCTGGGGGCGAGCTGGGGACGACGACTGGGCGTAAAACCGCCCCCAACGCCGATTGTATCGCCGGCTCGCCCCAGGG	142	162	- [Negative strand]	20	21	77	135	211	(((.((((((((((((.((..((((.(.(((((.............))))>->>>>>->>->>>>>>>>>>)).)))	6	-44.62	-57.9481	71.4286	-1	-1	NA	0.009901	1.34863	1.99494	0.552707	0.197836	0	1.04834	0	0
tae_C402	gnl|SRA|ERR016533.580508.2 GG1XCTX01DBU7H.2 length=542	CGCAAUCGGUCUCGUUGGUUA	NO	GTTTAACTAACGAGACTGACTACGGCGGGAGAAAAAATTATATCACTACCGAAAATACGAATTCAGTGGTATAATTTTTGCTTCTGCCGCAATCGGTCTCGTTGGTTAAAT	105	125	+ [Positive strand]	11	21	111	17	127	(((((((((((((((((((...(((((((((.(((((((((((((((...(((........)))))))))))))))))).)))))))>>--->>>>>>>>>>>>>>>>)))	4	-57.3	-51.6216	38.7387	-1	-1	NA	0.009901	0.963309	0.443321	0.276354	0	0.16879	2.09668	0	0
tae_C403	gnl|SRA|ERR016581.195276.2 GHY6XPR02A1Y43.2 length=1030	CGCCCGUCGUGGAAGAAGGCUC	NO	CGGGGGGCCTCTTCGCGCCTTGCGCTGCTTGCCACGCTTGCGGCCGCCCGTCGTGGAAGAAGGCTCCCCCG	269	290	+ [Positive strand]	5	22	71	224	294	(((((((((((((((((.(..(((((((..((...))..)))).>>>-->->>>->>>>->>>>->)))))	3	-39	-54.9296	74.6479	-1	-1	NA	0.009901	0.192662	0	0.276354	0.197836	0.33758	0	0.119005	0
tae_C404	gi|14315698|gb|BG908035.1|BG908035 TaLr1164G05R TaLr1 Triticm aestivm cDNA clone TaLr1164G05 5'	CGCCGCGGACGCUGGAGGCGCA	NO	GGGCGCCGACGCGTCCGCGGCCGCCGCGCCGTGGCTCGGCGTCGAGGTCATTCCCGACGGGCTGTCGCTGGAGGCGCCGCCGCGGACGCTGGAGGCGCACC	319	340	+ [Positive strand]	14	22	101	241	341	(((((((..((((((((((((((((...(((((((....(((((.((.....)))))))....))))).)).)))).->>>>>>>>>>>->-->>>>>-))	1	-66.3	-65.6436	81.1881	-1	-1	NA	0.039604	0.192662	0.443321	0	0.395671	0.675161	2.09668	0.23801	0
tae_C405	gnl|SRA|ERR016533.446468.2 GG1XCTX01BHYW0.2 length=576	CGCCGUCGGCACGGCCGGUA	NO	CGGTCGCGCCGGCGGCCAAAGCCCGGGGGCCCTAGGTGCCCCCGGTGGCCGCCGTCGGCACGGCCGGTA	84	103	- [Negative strand]	8	20	66	86	151	((((((.(((((((((((....(((((((((....).))))))))))))>>>>--->>>->>>>>>	1	-52.2	-79.0909	84.8485	-1	-1	NA	0.009901	0.192662	0.22166	0.829061	0.791343	0	0	0	0
tae_C406	gnl|SRA|ERR016581.1395077.2 GHY6XPR08I68KV.2 length=828	CGCCUCGGGCUAGGGCGUCAU	NO	AGCATGGCGCCTCGGGCTAGGGCGTCATGCCAAATAGCATGGCGCCCTAGCCCGGGGCGTCATGCT	301	321	- [Negative strand]	4	21	66	262	327	(((((((<<<<<<<<<<<<<<<<<<<<<((......))))))))))))))))))))))))))))))	3	-65.6	-99.3939	66.6667	-1	-1	NA	0.009901	0	0.22166	0.276354	0.197836	0.33758	0	0	0
tae_C407	gnl|SRA|ERR016533.664703.2 GG1XCTX02GB6NS.2 length=442	CGCGACUGGGGCGUUUUUUCGG	NO	GCGTCCTGGGGGCGCGACTGGGGCGTTTTTTCGGCGCTGGCGCCGAAAAAGTGGCCTGGGGCCTGTTGGGGCGC	34	55	+ [Positive strand]	5	22	74	21	94	((((((..(.((-<<--<--<<-<<<<<<<<<<<((....))))))))))))).))..).)))).)..))))))	1	-45.8	-61.8919	71.6216	-1	-1	NA	0.009901	0	0.22166	0	0	0.16879	0	0.23801	0.286757
tae_C408	gnl|SRA|ERR016533.475463.2 GG1XCTX01AU8MX.2 length=550	CGCGCCGGCGCUGAAAAAACGG	NO	CGCGCCGGCGCTGAAAAAACGGACCCGAATACGACGTCCCCGACGGACGCCCGTTTTTCCGCGTTGGCGT	468	489	+ [Positive strand]	5	22	69	468	536	<<<<<<<<<<-<<<<<<-<<<...((....)).(((((.....))))).))))))))).))))))))))	2	-32.8	-47.5362	65.2174	-1	-1	NA	0.009901	0.192662	0.22166	0.276354	0.197836	0	0	0.357015	0
tae_C409	gnl|SRA|ERR016533.16945.2 GG1XCTX01D4HCK.2 length=712	CGCGCUGCCCGUUGAGCCCUC	NO	GGCGCGCTGCCCGTTGAGCCCTCTAGCCCTTCTGGGCCTTTATTTGCAAACCCGAGGGTTGGAGGGCCCAGCTGGCAGCCGCC	152	172	+ [Positive strand]	39	21	83	149	231	((<<-<<<<<<-<<<<-<<<<<<((((((((..(((..............))))))))))))))))).)))).))))))))))	8	-55.64	-67.0362	67.4699	-1	-1	NA	0.009901	0.770647	1.32996	0.552707	0.593507	0.675161	0	2.3801	0.143379
tae_C410	gnl|SRA|ERR016533.407907.2 GG1XCTX01BDD4T.2 length=569	CGCGCUGCCCGUUGAGCCUGC	NO	GGCGCGCTGCCCGTTGAGCCTGCTGGCCCTTCTGGGCCTGTATTTGCAAACCCTAGGGTTGGCAGGCCCAGCAGGCAGCGCCCC	386	406	+ [Positive strand]	11	21	84	383	466	((-<<<<<<<<-<<<<-<<<<<<..(((((...(((..(((....)))..))).)))))..)))))).)))).)))))))).))	1	-59.6	-70.9524	69.0476	-1	-1	NA	0.009901	0	0.443321	0	0.197836	0	0	0.952041	0.143379
tae_C411	gnl|SRA|ERR016533.566867.2 GG1XCTX01D6J0A.2 length=567	CGCGCUGCCCGUUGAGCCUUC	NO	GGCGCGCTGCCCGTTGAGCCTTCTAGCCCTTCTGGGCCTGTATTTGCAAACCCTAGGGTTGGCAGGCCCTGCGGGCACGCGCC	500	520	- [Negative strand]	5	21	83	439	521	((<<<<-<<<<<<<-<-<<<<-<(((((((...(((..(((....)))..))).)))))))).)))).).)))))))))))))	2	-53.9	-64.9398	67.4699	-1	-1	NA	0.009901	0.192662	0.443321	0	0	0.16879	0	0.23801	0
tae_C412	gnl|SRA|ERR016533.459348.2 GG1XCTX01DPQDY.2 length=707	CGCGCUGCCCUGUGAGUCUGU	NO	CGCGCTGCCCTGTGAGTCTGTTGGGCCTTTAAGGCCTGTAATTACACACCTGTGGCCTATCAGGCCCACGGGGAAGCGC	48	68	+ [Positive strand]	10	21	78	48	125	<<<<<-<<<<<<<-<<<<<-((((((....(((..(((....)))..)))..)))))).))))).))))))).)))))	2	-45.7	-58.5897	60.2564	-1	-1	NA	0.009901	0.577986	1.1083	0.276354	0.395671	0	0	0.119005	0
tae_C413	gnl|SRA|ERR016533.977771.2 GG1XCTX02H9PNK.2 length=731	CGCGCUGCCCUGUGGGCCUGC	NO	GGGCGCGCTGCCCTGTGGGCCTGCCGGCCCTTCTGGGTCTGAATATGCACACCCTAGGTCTGGCAGGCCCACCGGGTAGCGCCCC	142	162	+ [Positive strand]	6	21	85	138	222	(((-<<<<<<<<<-<<<<<<<<<<(((.(((...((((.((......)).)))).))).))))))))))))).))))))))))))	1	-67.2	-79.0588	71.7647	-1	-1	NA	0.009901	0.192662	0.443321	0.276354	0.395671	0	0.524169	0	0
tae_C414	gnl|SRA|ERR016533.1173513.2 GG1XCTX02GW8XR.2 length=602	CGCGCUGCCUUGUGAGUCUGC	NO	GGGCGCGCTGCCTTGTGAGTCTGCTAGCCCTTCTAGGCCTGCATTTGCACACCCTAGGTCTGGTAGACCCACAGGGCAGTGTCGCCT	437	457	- [Negative strand]	14	21	87	373	459	(((<<<<<<<<<<<<<<-<<<<<<(((....((((((..(((....)))...)))))).))))))))).)))))))))))).)))))	3	-55	-63.2184	62.069	-1	-1	NA	0.009901	0.385324	0.886642	0	0.593507	0.16879	0	0.476021	0.143379
tae_C415	gnl|SRA|ERR016533.407083.2 GG1XCTX01DUJEJ.2 length=564	CGCGGACACAAAAGGCGGCCC	NO	GCGCGGACACAAAAGGCGGCCCAATGTGCCGACCCAAACGGACGCGCGTCCGCTTTTCGTCCACGGGCGACCCATTCTCGGCCCATTTTTGAGCCGAATTTGCGTCAGCGC	124	144	- [Negative strand]	14	21	111	34	144	(<<<-<<<-<<<<---<<<<-<((((.(((((......(((((....)))))....(((((....))))).......))))).)))...)).))))..)))).))).))))	3	-46.1	-41.5315	63.0631	-1	-1	NA	0.019802	0	0.664981	0.276354	0.197836	0.16879	0.524169	0.833036	0.143379
tae_C416	gnl|SRA|ERR016581.172508.2 GHY6XPR02AFRBT.2 length=971	CGCGGACGCGGAACGGACGCC	NO	GTCTGTTTTGTGTCCGCGCAGACGCATTTGCGGCTCAAATTTGCGCCCCAAACGCGTCGGCGCGGACGCGGAACGGACGCC	343	363	- [Negative strand]	10	21	78	345	422	(((((((((((((((((((.(((((.((((.(((.((....)).))).)))).))))).)>>>>>>>>>>>>>>>>>>	4	-53.6	-68.7179	62.8205	-1	-1	NA	0.009901	0	0.886642	0.552707	0	0.33758	0	0.23801	0.143379
tae_C417	gi|39557900|gb|CK195510.1|CK195510 FGAS003949 Triticm aestivm FGAS: Library 3 Gate 6 Triticm aestivm cDNA	CGCGGCGUCGGGCGACGCGGCC	NO	TCGCCATGGGCAGCGTCGCCGCCGCCGTGCAGGATGACTCCACGTCGCCGTCGGAGCTGGAGGCGGCGTTCCTCGAGCGGTGCGCGGCGTCGGGCGACGCGGCCTACGGCGA	250	271	+ [Positive strand]	17	22	112	167	278	(((((.(((((.(((((((((.(((((((((...((.(((.((((((((..((....))..)))))))).....))))).))>>>>>>>->->>>>>>>>->>>)).)))))	3	-71.6	-63.9286	75.8929	-1	-1	NA	0.009901	0.577986	0	1.38177	0	1.18153	1.04834	0.119005	0
tae_C418	gnl|SRA|ERR016533.368620.2 GG1XCTX01EFTM6.2 length=519	CGCGGGACGUGCGGGACGCAC	NO	TCGGGCGCGCCGGATGCGCGCGGGACGTGCGGGACGCACTGGTGCGGTTGGGCTCGTTGGGCGCGTCAGGTGCGGTTGGGCTCGTCGGGCGCGTCAGGTGCGCGCGG	266	286	+ [Positive strand]	13	21	107	247	353	(((.(((((((.((((((<-<<<<<-<<-<<<--<<<<<((..(((.(..(.....)..).)))..)).))))).))).)))).))).))))))).))))))).)))	9	-61.6	-57.5701	77.5701	-1	-1	NA	0.019802	0.192662	0	0.552707	0	0.506371	0	0	1.14703
tae_C419	gnl|SRA|ERR016533.261356.2 GG1XCTX01BY4DY.2 length=568	CGCGUACUCCUAGGUCGUCAA	NO	TTTACAGGGCGTGCGCGTACTCCTAGGTCGTCAATTTGACCAACCTAATACAAGTAATATATTACGAAAAATATACCGATATAAACTTCAAGTGTTCTATTTTTCAAAAGGTATAAATTTTACTGTCATATAGTTAATATAGGGTGATAAAATTAGGCAACCTAGGTATACACGCAGGACTTGTAAA	344	364	+ [Positive strand]	7	21	187	330	516	((((((((.(.((<<-<<<--<<<<<<<-<<<<<(((.....((((.(((..((..((((.....(((((((((((.((........))..))))...)))))))....((((.......))))...))))..))..))).))))....))))).))).)))))))..))).)))).).))))))))	6	-49.3	-26.3636	33.1551	-1	-1	NA	0.009901	0.385324	0	0	0	0.16879	0.524169	0.23801	0.286757
tae_C420	gnl|SRA|ERR016581.1103959.2 GHY6XPR07GRRPU.2 length=837	CGCUUUUGCGGGCUGGCUCGGA	NO	TCCGGCCGCCCGCAAAACGTGTTTGCATCTCGTGGAAACCCGCTTTTGCGGGCTGGCTCGGA	294	315	+ [Positive strand]	4	22	62	253	314	(((((((((((((((((((.((((.(((...))).)))).>>->>>>>>>>>>->>>->>>>	3	-35.6	-57.4194	62.9032	-1	-1	NA	0.009901	0.385324	0.443321	0	0	0	0	0.119005	0
tae_C421	gnl|SRA|ERR016533.670409.2 GG1XCTX02F5YQC.2 length=529	CGGAAAAUGUACGGAAGGGCA	NO	GGTTATAGAAATGCCCTTTCGTACATTTTCCGTCTAGTGAAAGTCCCTTGCGCGTATAGAAAAATGTAACGGTCAAAGGCCTTTGACCGGACGGAAAATGTACGGAAGGGCATTTGTATAACC	218	238	+ [Positive strand]	9	21	123	126	248	(((((((.((((((((((((((((((((((((((..((.((((.((.((((.((((((......))).)))).))).)).)))).))..))>>>>>>>>>>>>>>>>>>>>>))).)))))))	1	-70.1	-56.9919	43.9024	-1	-1	NA	0.009901	1.54129	0	0	0.593507	0	0	0.119005	0
tae_C422	gnl|SRA|ERR016581.124100.2 GHY6XPR01DHQYF.2 length=890	CGGAAAGGUGUGUACGACCAGC	NO	TCAGCTGCGGTGCTCATTTTCCGAATGTAATGGACTTTGTCCACAAGTGTTTTGAAATCCGGAAAGGTGTGTACGACCAGCTGG	313	334	- [Negative strand]	15	22	84	309	392	(((((((..((((.(((((((((.((.....((((((((....)))).))))....)).>>>>>>->>>->>>>--->>>>)))	6	-26.8	-31.9048	47.6191	-1	-1	NA	0.009901	0.577986	0.443321	0	0.791343	0.16879	0.524169	0.595026	0
tae_C423	gnl|SRA|ERR016533.196419.2 GG1XCTX01DSK7S.2 length=548	CGGAACCACUAGCCCACGGCA	NO	CCTTCGGAACCACTAGCCCACGGCACGAGGAGCTGACAGCACGCCTTAGGGCGCGCTTGGTATAGGTGTTATTCAATACAGAGGTGTAAGGTTTACAAGTGTATTTTTAGTGGGCATGAGTGTTTCCGGCTGG	519	539	- [Negative strand]	2	21	133	410	542	((.(<<<<<-<<<<-<<<<<<-<<<(...(((((...(((.((((....)))).)))..((((.((......)).))))..........)))))....)))).......))))))...)))).))))))..))	1	-46.7	-35.1128	51.8797	-1	-1	NA	0.019802	0	0	0	0	0	0	0	0.430136
tae_C424	gnl|SRA|ERR016581.916783.2 GHY6XPR06GWKQF.2 length=912	CGGACAGAGGCCGGACAAAC	NO	CGCCGGACAGAGGCCGGACAAACGTCGTTGCACCCGACGCTGCTATCCTATACGTTTGTTCGGATTTTTGCCGTGTG	517	536	+ [Positive strand]	3	20	77	513	589	(((<<<-<<<<<<<<<<<<<<<<(((((((....)))))............)))))))))))).))))))))).)))	2	-30.7	-39.8701	57.1429	-1	-1	NA	0.009901	0	0.22166	0	0	0.33758	0	0.119005	0
tae_C425	gi|93755187|gb|CJ599793.1|CJ599793 CJ599793 Y.Ogihara npblished cDNA library Wh_V4816 Triticm aestivm cDNA clone rwhv16n20i08 3'	CGGACCAUUCACGCGCAUGUC	NO	CGGACCATTCACGCGCATGTCGCATATACGCCTCGCCTCGCCACGGCCCGGCGAGGCGAGCGAGCGCGCGCGTGTGGTTT	51	71	+ [Positive strand]	4	21	79	51	129	<<<<<<--<<<<<<<-<<<<((.....(((((((((..((....))..))))))))).)))).)).)))))))))))))	1	-46.3	-58.6076	69.6203	-1	-1	NA	0.009901	0.192662	0	0	0	0.16879	0	0.357015	0
tae_C426	gnl|SRA|ERR016581.424747.2 GHY6XPR03B8T77.2 length=1189	CGGACCCACCCGUCAGCGGCC	NO	ACACACTGACGTCGTGGGCCCGGACCCACCCGTCAGCGGCCCAACGGCAGGGGGCCGTACGTCAGGGGGATCCGGCTCCCTGAAAGAAGTGTGT	182	202	- [Negative strand]	4	21	94	128	221	(((((((....(((.(((.(<<<<<<<-<<<<<--<<<<<<(.........))))))))))...))))).)))))..))))))....)))))))	2	-47.4	-50.4255	68.0851	-1	-1	NA	0.029703	0.192662	0.443321	0	0.197836	0.16879	0	0	0
tae_C427	gnl|SRA|ERR016533.302734.2 GG1XCTX01B63T8.2 length=652	CGGACCCGUAUUUUGACGGUU	NO	GACGTGTTTGCGGGGTCTGATCGGTCAGCATTTTCCCCACGGACCCGTATTTTGACGGTTATTTTATGGATCGGGGTATTATATGGGTCTGCTAGAAATGCTCTAAGGGCATCTCCAACGGCGACCCTCAAACCACCCGCATATGTC	242	262	+ [Positive strand]	2	21	147	202	348	((((((..((((((((.(((..((((.((..........<<<<<<<<<<<--<<-<<<<<........)))))...))..)))))))))))...((.(((((.....))))).)).....)))))).))).))..))))))))))))	1	-53.5	-36.3946	51.0204	-1	-1	NA	0.029703	0	0	0	0	0.16879	0.524169	0.23801	0
tae_C428	gnl|SRA|ERR016533.790474.2 GG1XCTX02JAVMS.2 length=516	CGGACGCGCCUCCUGUCGUCGC	NO	CCATATGCTTACGCTGGGGGCTGCGCTGGGGGCTGCTCTGCGAAAGTGGATGGCCGCGTCCGGCAGAGTAGTCTCGGACGCGCCTCCTGTCGTCGCAGTGG	195	216	- [Negative strand]	2	22	101	189	289	((((.(((..((((.((((((.(((.(.(((((((((((((.....((((((....))))))))))))))))))>->->>>>>>>>>->->>>->>)))))	1	-54.3	-53.7624	67.3267	-1	-1	NA	0.009901	0.385324	0	0	0.197836	0	0	0	0
tae_C429	gnl|SRA|ERR016533.105132.2 GG1XCTX01C7NXL.2 length=558	CGGACGGCCACAGAGGCAGAC	NO	CGGCGCGGACGGCCACAGAGGCAGACCCCTAAAACGGACCCGTATAAAACGGACCCGTACAAAAGGATATTCGCGGATTATGCTCGGCTTTGCGGGGTCTGGTCTGGCACCGCTCCCGCCG	358	378	+ [Positive strand]	2	21	121	352	472	(((((-<<<<<<---<<<<--<<<<<(((....((((..((((.....))))..))))..............((.((......)).)).....)))))))).))))...))).))))))))	1	-53	-43.8017	61.9835	-1	-1	NA	0.009901	0	0	0	0	0.506371	0	0	0
tae_C430	gnl|SRA|ERR016533.1054569.2 GG1XCTX02GPIBL.2 length=584	CGGACGGGUGACCCAAACGGA	NO	AGTGAACACGGACGGGTGACCCAAACGGACAAAAAGCAAATAAAATCCACGTCCGTTTGGATCGGTCGGTTGGAGTTGCT	394	414	- [Negative strand]	5	21	80	342	421	((..(...<<--<<<-<<<-<<<<<<<<<(....................)))))))))).))).)))..))...)..))	2	-26.85	-33.5625	50	-1	-1	NA	0.019802	0.192662	0.443321	0.276354	0	0.33758	0	0	0
tae_C431	gnl|SRA|ERR016533.1100749.2 GG1XCTX02JT1TW.2 length=524	CGGACGUGUGGGCGAGAUGGC	NO	GAGGAGGCGGACGTGTGGGCGAGATGGCAAACGCCCACACACCAGCCCTTGTGCGTGACTGAAAACTGGTGTATGGGTGAACTGCTAAACGCCCACACATCGGCCCCTC	168	188	- [Negative strand]	17	21	109	86	194	((((.((<-<<-<<<<<<<<<---<<<<(..((((((.(((((((.....((.....))......))))))).))))))...)))))..))))))))).)).)))))))	4	-60.1	-55.1376	60.5505	-1	-1	NA	0.009901	0.385324	0.664981	0.829061	0.791343	0.33758	1.04834	0.119005	0.143379
tae_C432	gnl|SRA|ERR016581.561045.2 GHY6XPR04BAJG1.2 length=921	CGGACUGGCACAGAUGCAGAC	NO	TTTTGCGAGCCGACACGGACTGGCACAGATGCAGACCCCGCATAATGAAACCCGTAAAAAAGCATATTCGCAGAATATACTTTATTTACGGGGCGGCTTCTGCGGGTTCTGATCTGGCGCAGCTTCTCCCGTCCCGTAAAA	144	164	- [Negative strand]	3	21	141	38	178	(((((((.(..(((.-<<<<<<<<-<<<<<-<<<<-((((((........((((((((((((.((((((...)))))).)))).))))))))........)))))).))))))))))).)))....))).)))))))))))	2	-54.49	-38.6454	51.0638	-1	-1	NA	0.009901	0	0	0	0.197836	0.33758	0	0.23801	0
tae_C433	gnl|SRA|ERR016533.665003.2 GG1XCTX02GH36W.2 length=548	CGGAGGUGAUCUGGCGAGGGC	NO	CGGAGGTGATCTGGCGAGGGCATGGTTATGCAGGGCTGCAGGCAACATGGCGGCTGGGTCGCATCTCCG	302	322	+ [Positive strand]	4	21	69	301	369	<<<<<<<<<<<--<<---<-<(((....((((....)))).....)))).).))..))))))..)))))	2	-30.7	-44.4928	65.2174	-1	-1	NA	0.029703	0	0	0	0	0	0	0	0.716893
tae_C434	gi|75684198|gb|CZ889712.1|CZ889712 ftaa009f001b05f0 Bread wheat methylation filtered library (LibID: 111) Triticm aestivm genomic	CGGAGUCCCGGAUGAGAUCAC	NO	GAGACGTGTCTCGGTCATGTCTACATTGTTCTCGAACCATAGGGTCCGCACGCTTAACGTTACGATGACAGTTATTATGAGTTTATGCATTTTGATGTACCGAAGGTTGTTCGGAGTCCCGGATGAGATCACGGACATGACGAGGAGTCTC	120	140	+ [Positive strand]	12	21	151	8	158	(((((...(((((.((((((((....((.(((((..((...(((((((.((((((.((((((.((((.((...((.....))...)))))).))))))....)))..))).>>>>-->>>>>->>>>>->>-))))))))))))).)))))	9	-71.5	-47.351	47.6821	-1	-1	NA	0.009901	0.770647	0	0	0.197836	0.33758	0	0.357015	0.430136
tae_C435	gnl|SRA|ERR016533.977920.2 GG1XCTX02JTU2L.2 length=680	CGGAUAGGAUAGGGUCGCGCG	NO	TACCGTTTCGTCGCCCGTCCTGCTGAGCCGTACTGGTTTGTTCCGTTTTACCCCTAAACCAAGACGGGACGGATAGGATAGGGTCGCGCGGTG	351	371	+ [Positive strand]	4	21	93	281	373	(((((...(((.(((((((((((((..((((..(((((((..............)))))))..))))..>>>->>>>>>->>>>->>>>>)))	2	-36.54	-39.2903	58.0645	-1	-1	NA	0.029703	0.385324	0.22166	0	0.197836	0	0	0.119005	0
tae_C436	gnl|SRA|ERR016533.697434.2 GG1XCTX02GQOOP.2 length=539	CGGAUGACCCAAACGGACGAA	NO	TTGGGTCGGGGCGGAGGACAAAGGGACAACAGGCGGACACGGACGTCCGTTTGGGTCGCCCCGTTGGCCTGCTTTTATGTCCGGATGACCCAAACGGACGAAATGGGTCGTCCCATTGGAGTTGCTCTAAGACCCAA	208	228	+ [Positive strand]	3	21	137	126	262	((((((((((((((....(((.(((((.((...((....))..(((((((((((((((..(((..(((.((....)).)))>>>->>>>>>>>>>>>>>>--....)).))))).)))...)))))))..)))))))	2	-64.2	-46.8613	59.1241	-1	-1	NA	0.009901	0.192662	0.22166	0	0.197836	0	0	0.119005	0
tae_C437	gnl|SRA|ERR016533.314174.2 GG1XCTX01EPQQ8.2 length=582	CGGAUUUGCAUCGGCGCGGAC	NO	GGACGCGTGTCCGTTTTCATCCGCGGGCGACCCATTTCCGGTTAATTTGAGCCGGATTTGCATCGGCGCGGACACGAGACGACGCGCGCC	500	520	- [Negative strand]	2	21	90	482	571	((.((((((((.(((((..(((((.(.(((..((..(((((((......)))>>>>-->>-->>>->>>>>>-..)))))))))))))))	1	-46.5	-51.6667	63.3333	-1	-1	NA	0.009901	0	0	0	0	0.16879	0	0.23801	0
tae_C438	gi|147912201|gb|ER776540.1|ER776540 TAACSP3AShA_0045B17R TAACSP3AShA Triticm aestivm genomic clone TAACSP3AShA_0045B17	CGGCAAAGAACUGGCAGACGGC	NO	CGAACGGCAAAGAACTGGCAGACGGCAAAGAAGGTCTCTGCCACCAGCCTATTCTTTGTCGTTCG	124	145	+ [Positive strand]	3	22	65	119	183	((((<<<<<<<<<<--<<<-<--<<<(.((.....)).))))..).)))..))))))))))))))	1	-32.9	-50.6154	53.8462	-1	-1	NA	0.009901	0	0.443321	0	0.395671	0	0	0	0
tae_C439	gi|19116094|gb|BH759101.1|BH759101 327 119 Sp6 Ml1 Targeted Wheat BAC Library Triticm aestivm genomic clone 119	CGGCAACCGGGACAAUUGGGC	NO	CGTGGAGCCCCATCTGTCCCGGTTTCTCGCAAACCGGGATGAAAGGTATTAGCTTTAGTACCGACCTTTTCGTTCTGGTTCGGCAACCGGGACAATTGGGCCTCATG	191	211	- [Negative strand]	2	21	107	184	290	((((..((((.((.((((((((((.(.((..((((((((((((((((....((....))....))).)))))))))))))>>>->>>>>>>>>>>>->>>>..))))	1	-52.6	-49.1589	54.2056	-1	-1	NA	0.009901	0	0	0	0.197836	0	0	0.119005	0.143379
tae_C440	gi|25153057|gb|CA598615.1|CA598615 wyr1c.pk002.i6 wyr1c Triticm aestivm cDNA clone wyr1c.pk002.i6 5' end	CGGCCAGGGCGUCGGCGGCGA	NO	TCCTGGTGGCGCTGCTGCTGGTGATGGTCAGCATGGTGGTCGTGATGACTGTTGACGGCCAGGGCGTCGGCGGCGA	107	127	+ [Positive strand]	3	21	76	51	126	(((((.(((((((.((((((..((((((((.((((.....)))).))))))))..>>>->>>>>>>>>>->>>->>	2	-34.4	-45.2632	65.7895	-1	-1	NA	0.049505	0.192662	0	0.276354	0.197836	0	0.524169	0	0
tae_C441	gi|25267044|gb|CA681370.1|CA681370 wlm24.pk0020.d12 wlm24 Triticm aestivm cDNA clone wlm24.pk0020.d12 5' end	CGGCCUGCAUACGACUAGAAA	NO	GCCTACTAGGCCAGAGCGGCCTGCATACGACTAGAAACCCAACCTGTCGTTGGTCAGGATGCAGGCCCGCAAAGGCCAAGTGGGC	229	249	+ [Positive strand]	3	21	85	212	296	(((((((.((((...(<<<<<<<<<<--<<<<<<--<(.......))..))))))...))))))).))))...)))).)))))))	1	-46.2	-54.3529	61.1765	-1	-1	NA	0.019802	0	0	0.276354	0	0.16879	0	0	0.286757
tae_C442	gnl|SRA|ERR016533.1264841.2 GG1XCTX02HBVVG.2 length=548	CGGCGACGAUCGACGGCGAUCC	NO	CGGCGACGATCGACGGCGATCCAGAGAGGGCAAGGGTATGGTTGTACTCATGGGACAGTTCCGCATCGGTGGGTGGTGGAGTTGGTCGTCGGCG	523	544	- [Negative strand]	10	22	94	450	543	<<-<<<<<<<<<<<-<<-<<<<(..((..((..((((((....))))))...(((....))))).))..))))).))...))))))))))).))	9	-40.8	-43.4043	62.766	-1	-1	NA	0.009901	0.770647	0.22166	0.276354	0.593507	0	0	0.23801	0
tae_C443	gnl|SRA|ERR016533.525362.2 GG1XCTX01BSBBH.2 length=470	CGGCGAGUUGUUCUUGGCUAC	NO	GTGGGGACTATGGTGCAGCCAAGGATGACTTTGCCGATCGAACAATGATACATCATCATATCATATACATTGATCCATCGGCGAGTTGTTCTTGGCTACATCTTAGCTCCTGC	87	107	+ [Positive strand]	167	21	113	8	120	(..((..(((.((((.(((((((((..((((.((((((.((.((((((((.............))).))))).)).))>>>>>>>>-->>>>>>>>>->))).)))..))..)	1	-51.12	-45.2389	46.0177	-1	-1	NA	0.009901	1.34863	0.886642	2.48718	1.78052	12.6593	4.19336	3.21314	5.30501
tae_C444	gnl|SRA|ERR016581.168699.2 GHY6XPR02AM4K2.2 length=820	CGGCGAUCAGUCGGAGUCGGA	NO	GCCCACCTGCGGCGATCAGTCGGAGTCGGAGTCGAGGTCGACGAAGAGCTTCGCCTGCTCCTCCTTCATCACGCGCAGGTCGGC	209	229	- [Negative strand]	6	21	84	154	237	(((.(((((<<<-<<<-<<--<<<<-<<<-(.(((((((......)).)))))))))))))..))..))).).))))))).)))	5	-38.1	-45.3571	66.6667	-1	-1	NA	0.019802	0.385324	0	0.276354	0.395671	0.16879	0	0.23801	0
tae_C445	gnl|SRA|ERR016581.498048.2 GHY6XPR03EESNY.2 length=886	CGGCGCGCUCCUCCGUCGAGC	NO	TCGACGGCGACGCGCTGCCCCCCTTNTTCCATGGCTGCGTGGTGGCTTTGCTCNCCGGAGCAACGTTCCATGGACTTGGTCCGGCGCGCTCCTCCGTCGAGC	563	583	+ [Positive strand]	6	21	100	481	580	(((((((.(((((((((..((......(((((((..((((....((((((.....)))))).)))).)))))))...))..>>>>>>>->>-->>>>>>>	1	-48.3	-48.3	66	-1	-1	NA	0.009901	0	0.22166	0	0	1.01274	0	0	0
tae_C446	gnl|SRA|ERR016533.24536.2 GG1XCTX01DTBU5.2 length=582	CGGCGCGGACGCGAAGCGGAC	NO	CGTGTCCGTCCGGCGTCCGCGCCGACCCATTTTCGGCCCAAAATTGCGTCTGGAATGCGTCGGCGCGGACGCGAAGCGGACGCG	174	194	+ [Positive strand]	50	21	84	113	196	(((((((((...((((((((((((((.(((((..(((.((....)).)))..))))).))>>>>>>>>>>>>--->>>>>>)))	9	-56.9	-67.7381	69.0476	-1	-1	NA	0.009901	2.5046	0.22166	2.48718	0.197836	0.506371	1.04834	2.49911	0.286757
tae_C447	gi|9427727|gb|BE429884.1|BE429884 TAS004.G09R990617 ITEC TAS Wheat cDNA Library Triticm aestivm cDNA clone TAS004.G09	CGGCUCGGACCGGGACCGGAC	NO	GGTCCGGCCCGGGCTTGGCCGGTCCGCTCGGTCCGGCCCGGGCTTGGCCGCTGCCGGTCCGGTCCCAGAAATCAGGACCGTCGTGATGCTCAGTCCGGTCCGGTCCGGACCGCCGGCGGCCGGTCCAAACGACGGCTCGGACCGGGACCGGACCGGCCCGGACCGTGTCC	244	264	- [Negative strand]	4	21	170	226	395	((.((((.(((((((.(((((((((...((((((((((.(((((.((((((((.((((((((.((.........((((((...((.....))...)))))))).)))))))).)))))))))))))......->>>->>>>>>>>>>>>>>->)))))))).))).).))	1	-111.6	-65.6471	76.4706	-1	-1	NA	0.009901	0	0.443321	0	0.395671	0.16879	0	0	0
tae_C448	gi|25449950|gb|CA727980.1|CA727980 wdi1c.pk002.e5 wdi1c Triticm aestivm cDNA clone wdi1c.pk002.e5 5' end	CGGCUGGAUGAAGCUGCGGCC	NO	CGCCCCGCACGGGCGCGAGCTTGAGCTTCACGGCGAGGTCGCGGATGGCCTGCGTCGGCTGGATGAAGCTGCGGCCCGTGTAATGCG	160	180	- [Negative strand]	2	21	87	148	234	(((...((((((((.(((((((.(.((...(((((((((((....)))))).)))>>--->>->->>>>>->>>>>)))))...)))	1	-44.5	-51.1494	71.2644	-1	-1	NA	0.039604	0	0	0	0	0.33758	0.524169	0	0
tae_C449	gnl|SRA|ERR016581.688254.2 GHY6XPR04E1P6P.2 length=604	CGGCUGUAGAGGAUCGUUCC	NO	TGGGCCGACGAGCGTGATTAAACGGTCCGTCGGAGTACACCTCGATGGGTGGCCACTCCGACGGCTGTAGAGGATCGTTCCCTGCCTA	405	424	+ [Positive strand]	10	20	88	343	430	(((((.(..(((((...((..((((.((((((((((.(((((....)))))...)))))))>>>>>>>-->>--->>>>>-).)))))	7	-42.4	-48.1818	61.3636	-1	-1	NA	0.009901	0	0.22166	0	1.97836	0	0.524169	0	0
tae_C450	gnl|SRA|ERR016533.765115.2 GG1XCTX02J0JHU.2 length=562	CGGGAAAUGGCAUGACGCAC	NO	CGAGTGCGTACGCTTGCCGCAGGTAGCGAAGGGTACTGGTCGGGAAATGGCATGACGCACTCG	42	61	+ [Positive strand]	6	20	63	1	63	(((((((((..((((.((((.((((.(....).)))).).>>>->--->>>--->>>>>>)))	1	-28.9	-45.873	61.9048	-1	-1	NA	0.009901	0	0	0	0	0	0	0	1.29041
tae_C451	gi|147911409|gb|ER775748.1|ER775748 TAACSP3AShA_0085P23R TAACSP3AShA Triticm aestivm genomic clone TAACSP3AShA_0085P23	CGGGACAGCUUUCGGACGCGC	NO	GTGTTTGGGGATGATCCGGACCCATCGGTCGTGACTGCTCGGGTCGGGTTCGGGACAGCTTTCGGACGCGC	321	341	- [Negative strand]	9	21	69	322	390	(((((((..(.((.((((((((((((.(..((....)).).))).)))))>>>>->>-->-->>>>>>>	4	-29	-42.029	63.7681	-1	-1	NA	0.039604	0.385324	0.443321	0	0.197836	0.506371	0.524169	0.119005	0
tae_C452	gnl|SRA|ERR016581.595446.2 GHY6XPR04CL0YV.2 length=780	CGGGACAUGUAUGGGCCACCA	NO	CTTGTTCCCCATCGAATCATTGCGACTGCTTAGCGGGACATGTATGGGCCACCAATGACGGACTCAAATCTGGTGGATCTCGGGTAGGGGTCCCGAACTAAGGGTCTTGACACGATGGTAACAGG	492	512	- [Negative strand]	4	21	125	420	544	((((((..((((((..(((....((((.(((((<<<<<<-<<--<<<<<<<<<<.(((.....)))....))))))..))))..))...))))))..))))))))).)))..)))))).))))))	1	-45.6	-36.48	53.6	-1	-1	NA	0.049505	0.963309	0	0	0	0	0	0	0
tae_C453	gnl|SRA|ERR016581.366312.2 GHY6XPR03BDHS0.2 length=919	CGGGACUAAAGAGGGGCAUUGG	NO	GTTCGTGAAACCAACCGGGACTAATGCCACCTTTAGTCCCGGTTGGTGCCACCAACCGGAACCAAATGCAAATTTTCAGCAGCCCAAAGGGCGGGAAGCGGCGGCCTTTGGTCCCGTTTGGTGGCACCAACCGGGACTAAAGAGGGGCATTGGTCACGGTTGGTGCCACCAAC	286	307	+ [Positive strand]	11	22	173	154	326	(((.(((..((((((((.((((((((((.((((((((((((((((((((((((((.(((.((((((.((....((((....((((...))))..)))).....)).)))))).))).))))))))))))))>>>>>>>>>>>->->>>>>>>>)).))))))))..))).)))	8	-113.5	-65.6069	57.8035	-1	-1	NA	0.009901	0.385324	0.22166	0.552707	0	0	0.524169	0.833036	0
tae_C454	gnl|SRA|ERR016581.642425.2 GHY6XPR04D0XVP.2 length=850	CGGGAUGCAGGGUCUGAUCGGG	NO	GGGCCGGGGCGGGATGCAGGGTCTGATCGGGCTGCTTTTTCCGCCCCGACCCGCATTTTGGTGGTTATTTTACGGGGCGGGGCGGGATGCGGGGTCTGTTAGAGTTGCTCTTACCCTCCC	116	137	- [Negative strand]	5	22	120	26	145	(((..((((--<<<-<<<-<-<<<<<-<<<<((.(...((((((((((.((((...................)))).))))))))))...).))))))))))).)))))))..)))))))	1	-58.91	-49.0917	64.1667	-1	-1	NA	0.009901	0	0	0	0.395671	0	0	0.357015	0.143379
tae_C455	gnl|SRA|ERR016533.830339.2 GG1XCTX02FSFPV.2 length=492	CGGGCGUGUGGGCGAGAUGGU	NO	GGGGACGGGCGTGTGGGCGAGATGGTAAATGCCCACACACCAGTCCTTGTGCGTGACTGAAAACTGGTGTGTGGGTGAACTGCTAACGCTCACGCACCGGCCCT	360	380	+ [Positive strand]	3	21	104	354	457	((((.<-<<-<<<<<<<<<---<<<<(..(((((((((((((((....((.....)).....)))))))))))))))...))))).))))))))).)).)))))	2	-55.8	-53.6538	60.5769	-1	-1	NA	0.009901	0.192662	0.22166	0	0.197836	0	0	0	0.143379
tae_C456	gnl|SRA|ERR016581.585824.2 GHY6XPR04B4QOQ.2 length=851	CGGGGACGAAUGGAGGAGCGAC	NO	GGTCGCTTCTCCTTCATTCCCGTGTGCTAGACATTTTGGTGTATTGCACTCGGGGACGAATGGAGGAGCGACC	134	155	- [Negative strand]	4	22	73	132	204	(((((((((((((((.((((((.((((...((((....))))...)))).>>>>>>->>>->>>>>>>>>>>)	3	-46.5	-63.6986	54.7945	-1	-1	NA	0.009901	0.192662	0	0	0.197836	0	1.57251	0.119005	0
tae_C457	gnl|SRA|ERR016581.163821.2 GHY6XPR01E3VBV.2 length=785	CGGGUUCGGGCUGGGUCCGGC	NO	GCCCGGCGCCCCCGGGCGCCCCCCACGCGCGCCGGGTTCGGGCTGGGTCCGGCCGGCGCTGTTTTCGGTCCCGAACGCCGGCGAAAAATACGGGCGTCCTCGGGGGCGACGACTGGGC	174	194	+ [Positive strand]	2	21	118	141	258	(((((((((((((((((((((........(((<<<<<<<<<<<<<<<--<<<<....))))..))))).))))))).))))))........))))).)).))))))))....))))))	1	-80.49	-68.2119	78.8136	-1	-1	NA	0.009901	0.192662	0	0	0.197836	0	0.524169	0	0
tae_C458	gnl|SRA|ERR016533.687100.2 GG1XCTX02IOBCC.2 length=560	CGGGUUCGGGUGAGUUUCGGA	NO	GTGCGTGATGATCCGGACCCAACGGTGATGACTGTCCGAGTCGGGTTCGGGTGAGTTTCGGAC	46	66	+ [Positive strand]	2	21	63	4	66	((.((.(((.((((((((((.((...(((....)))...))->>>>>>>>>>-->>>->>->)	1	-71.8	-113.968	60.3175	-1	-1	NA	0.009901	0	0	0	0.197836	0	0	0.23801	0
tae_C459	gi|39617949|gb|CK211845.1|CK211845 FGAS023707 Triticm aestivm FGAS: Library 6 CAP GATE 1 Triticm aestivm cDNA	CGGUACCUCAAGAACGGCCGC	NO	CCGCATCGGCCGGTACCTCAAGAACGGCCGCTACGCGAAGCGCGTCGGCACGGGCGCCCCCGTCTACCTGGCCGCCGTCCTCGAGTACCTGGCCGCGG	458	478	- [Negative strand]	18	21	98	390	487	((((...(((<<<<<<-<<-<<-<<<<<-<<((((((...))))).((.(((((....)))))...)).))).))))).)).))))))).))))))))	7	-47.3	-48.2653	74.4898	-1	-1	NA	0.039604	0.192662	0.664981	0.829061	0.395671	0.33758	0	1.07105	0
tae_C460	gnl|SRA|ERR016533.557275.2 GG1XCTX01EJCKL.2 length=590	CGGUACUACGGCAGAGGGGUC	NO	CCCAGCGGTACTACGGCAGAGGGGTCAAAGGGCGGTAGTACCGCTGTGGAGCGGTACTGCCACTTGTGGACCCATCGGCCGTAGTACCGCAGGG	258	278	- [Negative strand]	39	21	94	189	282	(((.(<<<<<<<<<<<<-<<-<<<<<...(((.((((((((((((....)))))))))))).)))...))))).)).))))))))))))).)))	4	-70.5	-75	64.8936	-1	-1	NA	0.009901	1.73396	0.664981	2.48718	0.593507	0.33758	2.62085	1.30906	0
tae_C462	gnl|SRA|ERR016581.704990.2 GHY6XPR05FGRDY.2 length=782	CGGUAGGGCUGUAUGAUGGUGA	NO	GATTCGCCATCATACGCCCAATCGTGCATTTGATATGCATATATATGCATCACGAGCCACGGTAGGGCTGTATGATGGTGATATC	212	233	+ [Positive strand]	8	22	85	152	236	(((((((((((((((((((.((((((..((((..((((((....))))))..)))).))>>>>->>>>->>>>>>>>>>>>.)))	3	-42.2	-49.6471	45.8824	-1	-1	NA	0.009901	0.192662	0.443321	0.276354	0.197836	0	0	0.476021	0
tae_C463	gnl|SRA|ERR016533.1078032.2 GG1XCTX02F1J2Z.2 length=573	CGGUAGGGUUGUACAGGCUAC	NO	CTACCGCCGGGCACCTTGGCGGTAGGGTTGTACAGGCTACTGCCAGCCTGTTTGGCGGTAGGGTTCTTTCCTACCGCCAAAGTCCTTGGCGGTAGGCTGGTACACCCTATCGTCATGGACCCTGGCGGTAG	125	145	- [Negative strand]	6	21	131	33	163	(((((((((((..((.(((<<<<<<<<<-<<<<<<-<<<<((((((....(((((((((((((.....)))))))))))))....)))))))))).)).)))))))))))))))).))..)))))))))))	4	-92.3	-70.458	61.0687	-1	-1	NA	0.009901	0.192662	0.443321	0.276354	0.395671	0	1.04834	0	0
tae_C464	gnl|SRA|ERR016533.297168.2 GG1XCTX01DX9P3.2 length=525	CGGUCAGUCCGGACGUUUGAG	NO	AGGAGTGTCGGTCAGTCCGGACGTTTGAGGCAACCGTCTGGGTCAAAAAATCATGGCCGGACGGCCTGTCCAGACTATGAGGCGGATTTGAGAGGTCCGATTGTACATGCTCTT	26	46	+ [Positive strand]	9	21	114	17	130	((((((((-<--<<<<<-<<<<-<<<-<<(...((((((((.(((........))))))))))).(((((((.....)).))))).))).))).)))))))))..)))))))))	7	-53.5	-46.9298	54.386	-1	-1	NA	0.009901	0	0.443321	0.829061	0	0.16879	0.524169	0.357015	0
tae_C465	gnl|SRA|ERR016533.1243189.2 GG1XCTX02HBCKX.2 length=518	CGGUGUAGUAAGGGUCGUCGUC	NO	GGCCTCCCGTGCCCGGGACGTCCTCCTAACTACTCCTGGACGTCGTCAGCAGGCTGCACGTAGTAGTAGGTCGACCTCCGGTGTAGTAAGGGTCGTCGTCGACGGTGGCGGTCTGGCT	398	419	- [Negative strand]	45	22	118	379	496	((((..((((..(((.((((.(.((((.(((((.((.(((.((((...((..(((((.....)))))..)))))).))>>>->>>>>->>>>-->->>>>..)))..))))...))))	11	-53.6	-45.4237	64.4068	-1	-1	NA	0.039604	0.770647	1.1083	1.10541	1.78052	1.6879	0	1.90408	0
tae_C466	gnl|SRA|ERR016533.625802.2 GG1XCTX02HKCNS.2 length=418	CGGUUCGUGUGGCUAAGGCAU	NO	CGGTTCGTGTGGCTAAGGCATTAGTCCCGGTTCACCTGTGCCCTTTAGTCCCGGTTCGTGCCTCAAACTGGGACTAAAGGGTGCGATGCCCATTAGTCCGTCGTGCT	115	135	+ [Positive strand]	3	21	106	115	220	<<<-<<<<-<<<<<<<<<<<(......((....)).(..((((((((((((((((.(.....).))))))))))))))))..)))))))..)))))))).)).)))	1	-49.3	-46.5094	56.6038	-1	-1	NA	0.009901	0.192662	0	0	0	0	0.524169	0.23801	0
tae_C467	gnl|SRA|ERR016533.474102.2 GG1XCTX01CDMEP.2 length=537	CGGUUGGCUGUAUGAUGGCGA	NO	CAAATCATTCGGATTCGCCATCATACGTCCAACCATGCATTTGATATGCATATATATGCATCACGAGCCACGGTTGGCTGTATGATGGCGATACCGATTGGTTTG	194	214	+ [Positive strand]	47	21	105	123	227	(((((((.((((..(((((((((((((.((((((.((..((((..((((((....))))))..)))).))->>>>>>->>>>>>>>>>>>>..)))).)))))))	2	-53.3	-50.7619	44.7619	-1	-1	NA	0.009901	5.39453	0.886642	4.42166	0.395671	0	0	0	0
tae_C468	gi|93166559|gb|CJ719650.1|CJ719650 CJ719650 Y.Ogihara npblished cDNA library Wh_VWD Triticm aestivm cDNA clone whvd4m22 5'	CGGUUGGGAUGUGCGUUGGCU	NO	GGAGGATAGAGTAGGGCGGTTGGGATGTGCGTTGGCTGCTTCCCGAATGGCAGCCCTTGCAGCCTCAACTCTGCTGATATCGTCC	386	406	- [Negative strand]	3	21	85	337	421	(((.((((.(((((..-<<<<<<<---<<<<--<<<<(((........)))))))..))))..))))))))))))..)))).)))	2	-38.6	-45.4118	58.8235	-1	-1	NA	0.009901	0.192662	0	0.276354	0	0.33758	0	0	0
tae_C470	gnl|SRA|ERR016533.524765.2 GG1XCTX01AZE1G.2 length=477	CGGUUGGGCUGUAUGAUUGCGA	NO	ACAAATCATTCGGATTCGCATCATGCATCCAACCGTGCATTTGATATGCATATATATGCATCACGAGCGACGGTTGGGCTGTATGATTGCGATATCGATTGGTTTGT	285	306	- [Negative strand]	31	22	107	269	375	((((((((.((((..(((((((((((((((((((((((..(((..((((((....))))))..))))).)>>>>>>>>->>>>>>>->>>>>..)))).))))))))	1	-50.7	-47.3832	42.9907	-1	-1	NA	0.009901	5.77986	0.22166	1.10541	0	0	0	0.23801	0
tae_C471	gi|147916777|gb|ER781116.1|ER781116 TAACSP3AShA_0125H22R TAACSP3AShA Triticm aestivm genomic clone TAACSP3AShA_0125H22	CGGUUGGUGGCUUGAACCGGGA	NO	CATTGGTCCCGGTTGGTGGCTTGAACCGGGACCAAAGGCGTCCCTTTAGTCCCGGTTCATGTCATCAACCGGGACCAATG	150	171	- [Negative strand]	27	22	80	100	179	(((((((((<<<<<<<<<<<-<<<<<<<<<<(.(((((....))))).))))))))))).))))))))))))))))))))	6	-65.2	-81.5	57.5	-1	-1	NA	0.009901	0.385324	0.443321	1.10541	0.593507	0.506371	0	1.78508	0.286757
tae_C472	gnl|SRA|ERR016581.617420.2 GHY6XPR04C360L.2 length=916	CGGUUGGUGGGAUGAACCGGA	NO	CCCGGTTGGTGGGATGAACCGGAACCAATGGGCCTCGCTCCTGGCCCACAACCATTGGTCCCGGTTCGTGCCTCAAACCGGG	210	230	+ [Positive strand]	3	21	82	207	288	((<<<<<-<-<<-<<<<<<<<<-(((((((((((........))))))......))))).))))))))).)).).)))))))	1	-50	-60.9756	64.6342	-1	-1	NA	0.009901	0.192662	0.22166	0	0	0.16879	0.524169	0	0
tae_C473	gnl|SRA|ERR016581.72230.2 GHY6XPR01B8CO0.2 length=1086	CGGUUGUGGAACCGGCACUAA	NO	GGCACTTTAGCGCCGGTTCGTGCCGAACCGGTACTAAAGGGGGGGCCTTTAGTGCCCACCCTTTAGTGCCGGTTGTGGAACCGGCACTAAAGGCC	211	231	+ [Positive strand]	8	21	95	141	235	(((.((((((.((((((((.(((..((((((((((((((((.(((((....).)))).)))))))))))>>>>>>>>>>>>>>>>->>>>)))))	7	-65.9	-69.3684	61.0526	-1	-1	NA	0.009901	0.192662	0.443321	0.276354	0.197836	0.16879	0.524169	0.119005	0.143379
tae_C474	gnl|SRA|ERR016533.905015.2 GG1XCTX02GDXCG.2 length=592	CGGUUUGAGACACGAACUGGG	NO	ACCTTTAGTCTCGGTTTGAGACACGAACTGGGACTTAAAGGGCATCGCACCCTTTAGTCCCGGTTCGTGTCTTAAACCAGGACTAAAGGT	408	428	- [Negative strand]	2	21	90	349	438	((((((((((.-<<<<<<<<<<<<<<<<<<<<(((.((((((.......)))))))))))))))))))))))))))))..))))))))))	1	-66.5	-73.8889	48.8889	-1	-1	NA	0.009901	0	0	0	0	0	1.04834	0.119005	0
tae_C475	gnl|SRA|ERR016581.1071578.2 GHY6XPR07FOPNB.2 length=1161	CGUCGUCGGUACGGCCGGUA	NO	GGTACGCGTACCACCGTCCGTACGTCCGTCGTACGTCGTCGGTACGGCCGGTACGGCGTACGCGTACGTAGTCCGTGGTCACGGTCGACGTCGTACGTCGTCGTAGTTCGGTAGTTCGTGTACC	727	746	+ [Positive strand]	135	20	124	693	816	((((((((.((.((((..(.((((..((.((((<<-<<<<<<<--<<<<<<-<(.(((((....))))).))))..))))...))))))).)))))).)).)))))..)))).)).))))))))	7	-60.2	-48.5484	62.9032	-1	-1	NA	0.039604	1.73396	3.10325	17.1339	10.2875	0	1.04834	0	0
tae_C476	gi|22211398|gb|BQ841989.1|BQ841989 WHE2987_F04_K07ZS Wheat dormant embryo cDNA library Triticm aestivm cDNA clone WHE2987_F04_K07	CGUCGUCGUCGACGUUGGCAC	NO	GCGCATCCGACGCGCCCGACGAGCCCGGCCACACTATGCGACGTGGCTTATTCCAACACACACACCCTAAGCCACGACCTAGAGGTGTCCGTCGTCGTCGACGTTGGCACCAGC	213	233	- [Negative strand]	4	21	114	208	321	((....((((((((..((((((...(((.(((.((......(((((((((.................)))))))))......))))).)>>>>>>>>->>->>>>>>---..))	1	-39.93	-35.0263	64.0351	-1	-1	NA	0.039604	0.192662	0.22166	0	0.197836	0	0	0	0.286757
tae_C477	gnl|SRA|ERR016581.420282.2 GHY6XPR03CK1JG.2 length=663	CGUCUAUUUUGGAAUGGAGGG	NO	TACTCCCTTCATTCCAAAATAGATGACTCAACTTTGTACTAACTTCAGTACAAAGTTACTACAAAGTTGGGTCGTCTATTTTGGAATGGAGGGAGTA	203	223	- [Negative strand]	36	21	97	198	294	((((((((((((((((((((((((((((((((((((((.((((((.......)))))).)))))))))))))>>>>>>>>>>>>>>>>>>>>>))))	3	-66.2	-68.2474	37.1134	-1	-1	NA	0.009901	0.192662	0.22166	0.829061	0	1.18153	1.04834	2.2611	0.573514
tae_C478	gnl|SRA|ERR016533.985222.2 GG1XCTX02GDABP.2 length=633	CGUGCUGCCCUGUGAGUCUGC	NO	CGTGCTGCCCTGTGAGTCTGCTGGGCCTTTAGGGCCTGTAATTGCACCGCCCGTGGCCTAGCACGGCCCACGAGGGCAGT	560	580	- [Negative strand]	4	21	77	500	576	<<<<<<<<<<<-<<<<<<((((((....((((.(((....)))..))))..))))))))).))).))).))))))))	1	-48.6	-63.1169	66.2338	-1	-1	NA	0.009901	0.770647	0	0	0	0	0	0.119005	0
tae_C479	gi|49516861|gb|AL810160.1|AL810160 AL810160 d:15 Triticm aestivm cDNA clone B10_d15_plate_7	CGUGCUUCCUCGUCGAACGGU	NO	GCTCCGTTCGCCGGAGAAGCATGTTGCGGACCAGCGCCGCGTGCTTCCTCGTCGAACGGTGGC	124	144	+ [Positive strand]	137	21	63	84	146	((((((((((.((..(((((((((.(((......))).)>>>>>>>>-->>->>>>>>>-)))	1	-37.2	-59.0476	68.254	-1	-1	NA	0.009901	0.385324	0.443321	0.829061	1.18701	14.0096	3.66919	3.21314	1.57716
tae_C480	gnl|SRA|ERR016581.503378.2 GHY6XPR03D3TS9.2 length=996	CGUGGCACCAAUCGGGACUA	NO	GGACCGTTTAGTACCGGTCCGTGCCACTGAACCGGTACTAATGGGCATCGACGCCTTTAGCCGGTTCGTGGCACCAATCGGGACTAAAAGGTCC	296	315	- [Negative strand]	128	20	94	287	380	(((((.((((((.(((((..(((((((.(((((((..((((.((((......))))))))))))))>>>>>>>>-->>>>>->>>>)).)))))	2	-77.9	-82.8723	57.4468	-1	-1	NA	0.009901	2.69727	3.32491	2.48718	1.97836	3.88218	2.62085	6.42628	0.286757
tae_C481	gi|117598319|gb|DX374944.1|DX374944 3B_054_L02_RM2 Triticm aestivm chromosome 3B-specific BAC library (TA3B) Triticm aestivm genomic clone 3B_054_L02	CGUGGUACUAGUGGCGCACCA	NO	TACTAATGGCGCACCAGTGGTGCGCCATTAGTATATAGTACTAGTGGCGTGGTACTAGTGGCGCACCAGTAATGCGCCATTAGTA	476	496	- [Negative strand]	6	21	85	458	542	(((((((((((((..(.(((((((((((((((((...((.......)>--->>>>>>>>>>>>>>>>>.)..)))))))))))))	2	-54.3	-63.8824	49.4118	-1	-1	NA	0.009901	0.192662	0	0.276354	0	0	0.524169	0.476021	0
tae_C482	gnl|SRA|ERR016533.36366.2 GG1XCTX01BPGFF.2 length=479	CGUUCGCUGGUAGACGGCAAAG	NO	CTCTTTGCCGTCTGCCAGCAGACGACAAAGAATCTTTGCCGTTCGCTGGTAGACGGCAAAGAG	330	351	+ [Positive strand]	2	22	63	290	352	(((((((((((((((((((..(((.(((((...))))).>>>-->>>>>>>>>>>>>>>>>))	1	-45.6	-72.3809	53.9683	-1	-1	NA	0.009901	0.385324	0	0	0	0	0	0.119005	0
tae_C483	gnl|SRA|ERR016581.316639.2 GHY6XPR02D11RL.2 length=1025	CGUUUGGGUAGGGCAACGGGG	NO	ACTCCAATGCACGACCCCAAACAGACCTCCATTTTGCCCGGATTCTGTCCGTTTGGGTAGGGCAACGGGGT	254	274	+ [Positive strand]	2	21	71	204	274	(((((..(((.(...(((((((.(((.(((.........)))....)))->>>>>>>-->->>>-->>>>)	1	-79.2	-111.549	56.338	-1	-1	NA	0.009901	0	0.22166	0.276354	0.197836	0	0	0	0
tae_C484	gnl|SRA|ERR016533.312355.2 GG1XCTX01COGDZ.2 length=540	CGUUUGGGUCGGCGCGGACAGA	NO	GCGTCGTCCGTTTGGGTCGGCGCGGACAGAAAAGACGACCCAACGCGCCAACCCAAACGGACGCGCGTCCGCTTTGTCCGCCTGCCGACCCATTCCCGGCCCAACGC	84	105	- [Negative strand]	19	22	107	6	112	((((.(.(<<--<<<<<<<<<<<<<<<<<<...((((......((((((.........)).))))))))...)))))))))..)))))))))....)))..).))))	8	-50.8	-47.4766	68.2243	-1	-1	NA	0.009901	0.963309	0.886642	0	0.593507	0.506371	1.57251	0	0.286757
tae_C485	gnl|SRA|ERR016533.539425.2 GG1XCTX01D4OOM.2 length=573	CGUUUGGGUCGGUCAGGCGGA	NO	TCCTTCCAGCAGCCGACCCAAACGGACGGTGATTATGTCCTTTTTTATTCGTTTGGGTCGGTCAGGCGGATACGGA	199	219	- [Negative strand]	5	21	76	192	267	(((.(((.((.(((((((((((((((..(.((.........)).)..))>>>>>>>>>>>>>--->>>>>...)))	2	-33.2	-43.6842	52.6316	-1	-1	NA	0.009901	0.192662	0	0	0.197836	0.33758	0	0.23801	0
tae_C486	gnl|SRA|ERR016581.318943.2 GHY6XPR02D7HQ7.2 length=766	CGUUUGGGUCGGUGCGGACAAA	NO	GGCCATCCGTTTGGGTCGGTGCGGACAAAAAAGCCGGCCCAACGCGCCGACCCAAATGAACGCGCGTCTGCTTTCGTCCGCCTGCCGACCCATTCCCGGCC	97	118	- [Negative strand]	78	22	101	24	124	((((...-<--<<<<<<<<<<<<<<<---(((((.((....((((((..............))))))))))))).))))))..)))))))))..)..))))	1	-46.24	-45.7822	66.3366	-1	-1	NA	0.019802	2.69727	3.76823	2.21083	3.36321	1.35032	2.62085	1.07105	0.286757
tae_C487	gi|143682696|gb|CJ920279.1|CJ920279 CJ920279 Y. Ogihara npblished cDNA library	CUAAGACAAGAAUUUUAGGAC	NO	TACTTCTTCCATTCCAAAATTCTTGTCTTAGATATACCCGTGTCTAGACGAATCTAAGACAAGAATTTTAGGACTGAGGGAGTA	364	384	+ [Positive strand]	38	21	84	310	393	(((((((((...(((((((((((((((((((((.....(((......))).))>>>>>>>>>>>>>>>>->>>-.)))))))))	12	-35.9	-42.7381	36.9048	-1	-1	NA	0.009901	0.192662	1.1083	1.38177	0.791343	0.843951	1.57251	1.78508	0.286757
tae_C488	gi|21835437|gb|AL816321.1|AL816321 AL816321 j:122 Triticm aestivm cDNA clone C05_j122_plate_3	CUAGGGUUGUACAAAGUCGGU	NO	CCTGTATGATTGTGATTGCCTCTACGGACTAAACCCTCCGGTTAATATAGACACCGGAGGGGACTAGGGTTGTACAAAGTCGGTTACAGAGAAAGG	159	179	- [Negative strand]	3	21	96	146	241	(((......(((((((((.((.(((((.(((..(((((((((..........)))))))))..->>>-->>>>>--->>->>>>)))))....)))	2	-31.3	-32.6042	47.9167	-1	-1	NA	0.029703	0.192662	0	0	0.593507	0	0	0	0
tae_C489	gi|117602099|gb|DX378724.1|DX378724 3B_094_A12_RM1 Triticm aestivm chromosome 3B-specific BAC library (TA3B) Triticm aestivm genomic clone 3B_094_A12	CUCAUGUGGGCUGUGAGGAGA	NO	GTCGGGATACCCTCCTCATGTGGGCTGTGAGGAGATGACCATTTGAGGCCTTTTAGGCAGCCCAAAGAGGTGCAGAAGCCCACTACCCATTATATGAGAGAACAAGAATCCCGAC	537	557	- [Negative strand]	2	21	115	456	570	((((((((.(..((<<<<<<<<<<--<<<-<<---(((((.((((..(((.....)))....))))..))).))....)))))..)))))...))))).))....).))))))))	1	-42.6	-37.0435	52.1739	-1	-1	NA	0.009901	0	0	0	0.395671	0	0	0.119005	0
tae_C490	gi|33218484|gb|CF133906.1|CF133906 WHE4365_B03_D05ZT Wheat meiotic floret cDNA library Triticm aestivm cDNA clone WHE4365_B03_D05	CUCCGCCAUCGCCGCCGCCGC	NO	CCGACCTTGCCCTTGGCTCCGCCATCGCCGCCGCCGCCTCCGGCGCTTTCCTCCTCGCCTCCTCTGGCGGCTTTGGGGGCGGCCCCGGGGGCCCCCTCGGCGGGGGAGGCGGATGGGGCGGTGGCGGCGGTGGTGCCGGTGGTGGTGGCGGCGGCGGGGGCTTCTGGTCGCG	386	406	+ [Positive strand]	4	21	172	369	540	((((((..(((((((.<-<<<<<<<<<<<<<<<-<<<(.(((.((((.((((((((((((((((((.(((....((((((..((....))))))))))).))))))))))))..)))).)).)))).))).)))).))))))))))))))).).)))))))....))))).)	3	-127.2	-73.9535	80.2326	-1	-1	NA	0.009901	0.385324	0.22166	0	0	0.16879	0.524169	0	0
tae_C491	gnl|SRA|ERR016533.552109.2 GG1XCTX01D5UI4.2 length=548	CUCCGUUCCAAAAUAGACGAC	NO	CTCCCTCCGTTCCAAAATAGACGACTCAACTTTGTACTAAAGTCAACTTGTACTAACTTTAGTACAAAGTTGGTCATCTATTTGGAACAAAGGGAG	367	387	+ [Positive strand]	4	21	96	362	457	((((<<--<<<<<<<<-<<<<-<<<.(((((((((((((((((............)))))))))))))))))))).))))))))))))..))))))	3	-50	-52.0833	38.5417	-1	-1	NA	0.009901	0	0	0	0.197836	0	1.57251	0.119005	0
tae_C492	gnl|SRA|ERR016581.248304.2 GHY6XPR02COC2U.2 length=786	CUCCUGGGACGCGACUGGGCC	NO	CCCAGCGCGCCGGGTTCGGTTTAGATCTGCCGGTGCCAGTTTCGGCTTAAACCGGCGAAAAATGGCCTCCTGGGACGCGACTGGGCC	428	448	+ [Positive strand]	22	21	85	361	445	((((((((((((((...((((......((((((((((......)))....)))))))......)))>->>>>>-->>>>->>>>>	3	-41.5	-48.8235	63.5294	-1	-1	NA	0.009901	0	0.443321	0	0.395671	2.86943	0.524169	0.23801	0
tae_C493	gi|282836251|gb|FL488863.1|FL488863 CWFTAALSCS-21B1-T7_L13_F07 Wheat anther fll-length cDNA library Triticm aestivm cDNA clone CWFTAALSCS-21B1-T7_L13_F07	CUCCUGUAGAAAUAGGCACCGG	NO	GCACCGGTGCTTATTTGTACAGGATAAACGCTTAACTAAGCGTCTCTCCTGTAGAAATAGGCACCGGTGC	139	160	+ [Positive strand]	21	22	70	93	162	((((((((((((((((.(((((((.(.((((((....)))))).)->>>>>>>->>>>>>>>>>>>>)))	2	-47.6	-68	48.5714	-1	-1	NA	0.009901	0.770647	0.22166	1.10541	1.18701	0	0.524169	0.714031	0
tae_C494	gnl|SRA|ERR016533.119871.2 GG1XCTX01BA90L.2 length=742	CUCGAACUCGGGUGGGCUGGC	NO	CGGGACTCGAACTCGGGTGGGCTGGCAGCAACCTCAGCTGCCCAGACAACGGGTCGACGCCCCG	143	163	+ [Positive strand]	14	21	64	137	200	((((.<<<<<-<<<<--<<--<<<<<(((.......)))).)))).)).)))))))).).))))	5	-29.3	-45.7812	70.3125	-1	-1	NA	0.039604	0.577986	0.664981	0.829061	0.791343	0.506371	0.524169	0	0
tae_C495	gnl|SRA|ERR016581.68136.2 GHY6XPR01CEUHI.2 length=814	CUCGAGGAAGAGGGUCGUCGA	NO	CGACGTGGCTGATGACCAGCACTTCGGTGACGGCGCTGTTGCCGCTGTCAGCTCGAGGAAGAGGGTCGTCGAAGACCACCACGTCG	225	245	+ [Positive strand]	28	21	86	173	258	((((((((.((((((((..(.(((((((((((((((....).)))))))).>->>>>>-->-->>>>>>>>-......))))))))	13	-41.3	-48.0233	63.9535	-1	-1	NA	0.009901	0.770647	0.443321	1.38177	0.989178	0.16879	0	1.78508	0
tae_C496	gnl|SRA|ERR016581.656646.2 GHY6XPR04DNYOR.2 length=717	CUCGCCGGAGGAGCGUGCAGC	NO	GGCTGCGCTCGCCGGAGGAGCGTGCAGCGGAGTCATTCCCGCGCGCTTCTCCGTCGAGTGTGGCT	311	331	- [Negative strand]	135	21	65	273	337	(((..((<<<<-<<<<<<<<<<<<<-<-((((...)))))))))))))))))).))))))..)))	2	-46.2	-71.0769	70.7692	-1	-1	NA	0.009901	6.74316	6.20649	4.1453	1.58269	2.19427	1.04834	2.85612	2.15068
tae_C497	gi|147912066|gb|ER776405.1|ER776405 TAACSP3AShA_0045G08F TAACSP3AShA Triticm aestivm genomic clone TAACSP3AShA_0045G08	CUCUGAGAGCUGCUGGGCGU	NO	CTCTGAGAGCTGCTGGGCGTCAGCCTCCTTATATAAAGGCACGACCCGGCAGCGGTTTAGGG	364	383	+ [Positive strand]	4	20	62	363	424	<<<<<<<-<<<<<<<<<<<<..((((..........))))))).)))))))))..)))))))	2	-31.9	-51.4516	59.6774	-1	-1	NA	0.009901	0	0.22166	0	0	0	0	0	0.573514
tae_C498	gi|117593132|gb|DX369757.1|DX369757 3B_030_M05_RM1 Triticm aestivm chromosome 3B-specific BAC library (TA3B) Triticm aestivm genomic clone 3B_030_M05	CUCUUAUAUUAUGAGACGGAG	NO	TACTCTCCCCGTCGCATAATATAAGAGCATTTTTAATTTTAACATTAGTATAGTGTCGAAAACGCTCTTATATTATGAGACGGAGCGAGTA	431	451	+ [Positive strand]	3	21	91	366	456	(((((.(.(((((.((((((((((((((.((((..((.(((((....)).))).))..)))).)>>>>>>>>>>>>>->>>>>->.)))))	1	-37.6	-41.3187	35.1648	-1	-1	NA	0.009901	0	0	0	0	0.506371	0.524169	0	0
tae_C499	gnl|SRA|ERR016581.1394102.2 GHY6XPR08JB8P2.2 length=1061	CUCUUAUAUUGUGGGACGGAG	NO	CTATTCCCTCCGTCCCATAATATAAAAGTGTTTTTGACATTAATGTAGTGTCAAAAACGCTCTTATATTGTGGGACGGAGGGAATAG	204	224	- [Negative strand]	463	21	87	196	282	(((((((((((((((((((((((((.((((((((((((((((...))))))))))))))>>->>>>>>>>>>>>>>>>>>)))))))	4	-62.9	-72.2989	37.931	-1	-1	NA	0.009901	4.0459	5.98483	4.97436	2.57186	27.6816	10.4834	20.2309	5.59177
tae_C500	gnl|SRA|ERR016533.107457.2 GG1XCTX01EK060.2 length=519	CUCUUAUAUUUUGGGACGGAG	NO	ACTACTACCTCTGTCCCGTAATATAAGTGTTTTTGACACTACACTACACTAGTGTCGAAAACACTCTTATATTTTGGGACGGAGGGAGTAGT	267	287	+ [Positive strand]	77	21	92	203	294	((((((.(((((((((((.((((((((((((((((((((((........))))))))))))))>>-->>>>>>->>>>>>>>>>).))))))	2	-53.3	-57.9348	40.2174	-1	-1	NA	0.009901	0.385324	0.886642	0.552707	0.593507	7.25798	1.04834	2.85612	0
tae_C501	gnl|SRA|ERR016533.473093.2 GG1XCTX01CWSQN.2 length=557	CUGAAAUGCGUCGGCGCGGAC	NO	GCGTTCGCGCCAACCCATTTCTAGCCCAAAATTGCGTCTGAAATGCGTCGGCGCGGACGC	309	329	- [Negative strand]	5	21	60	306	365	(((((((((((.((.((((((..((.((....)).))-->>>>>>->>->>>>>>>>>))	3	-31.8	-53	60	-1	-1	NA	0.009901	0	0.22166	0	0	0.506371	0.524169	0.119005	0
tae_C502	gnl|SRA|ERR016533.359037.2 GG1XCTX01AN4ID.2 length=598	CUGAACCGGGACCAAAGGACGA	NO	GTCTGGACCTATTGGTCCCGGTTGGTGGGACGAACCGGGACCAATGGCCCTCGCTCCTGGCCCACCACCATTGGTCCCCGGTTGGTGGCCTGAACCGGGACCAAAGGACGAC	323	344	+ [Positive strand]	8	22	112	233	344	(((.(..(((.((((((((((((.(.((.((.(((((((((((((((.....((.....))......)))))))).))))))).))..)>>->>>>>>>>>>>>>>>->>>)	5	-58.7	-52.4107	65.1786	-1	-1	NA	0.009901	0.192662	0.443321	0	0	0.33758	0	0.476021	0
tae_C504	gi|183395095|gb|ET673603.1|ET673603 Taest_Aat31-1_A06 Methyl-filtered wheat genome library Triticm aestivm genomic	CUGACCACGUAGAACGUGCAA	NO	GACTGACCACGTAGAACGTGCAAACTTGCGTTGGAAAAAGAGGTGCTTGATTGTCTCGTCATGAGTACAAAAATAACACTTCTTACTCCCTCGCCAGTTTCGCCGTGCGAGGTTGTC	180	200	- [Negative strand]	3	21	117	85	201	((<-<<<<-<<<---<<<-<<<<(((.(((..(((..((((((((.(((.(((((((.....))).))))...)))))))))))..)))..))).))))).)))))))).)))))))	1	-41.2	-35.2137	47.8632	-1	-1	NA	0.009901	0.192662	0.443321	0	0	0	0	0.119005	0
tae_C505	gnl|SRA|ERR016533.186763.2 GG1XCTX01BCPJY.2 length=569	CUGAUUUGCGUCGGCGCGGAC	NO	CGCGCGCGTTCCGTTTTCGTCCGCGGGCGACCATTCCCGGCCTATTTTTAGCCTGATTTGCGTCGGCGCGGACACGCGACGGACGCCGCGCG	292	312	- [Negative strand]	14	21	92	272	363	(((((((((.(((((...((((((.(.((((((...(.(((.((....))))>->--->>->>>>->>>>>>>....)))))))).))))))	13	-45	-48.913	68.4783	-1	-1	NA	0.019802	0.192662	0.443321	0.276354	0.791343	0.675161	0.524169	0.23801	0
tae_C506	gi|25237411|gb|CA658886.1|CA658886 wlm0.pk039.e18 wlm0 Triticm aestivm cDNA clone wlm0.pk039.e18 5' end	CUGCGUUCGGGAAGGAUGAAU	NO	GGGGGAAGAAGCACACTTGAAGAGCGCAGTACAACGGGGAGTTGTATGCTGCGTTCGGGAAGGATGAATCGCTCCC	51	71	- [Negative strand]	8	21	76	43	118	(((((..((..((..(((...((((((((((((((.....)))))..)>>>>>>>>--->>>-->>-->).)))))	3	-32	-42.1053	56.5789	-1	-1	NA	0.009901	0.385324	1.1083	0.276354	0.197836	0	0	0	0
tae_C507	gnl|SRA|ERR016581.442567.2 GHY6XPR03CWMLU.2 length=860	CUGCUGUAGAAAAAUAGGCAC	NO	GCTGAACTTACTCTATAATCTGCTGTAGAAAAATAGGCACAAAAGTAGGAAAAGTTGGTTATTTAAACGGTAAACGGGATCATCATAATCTACCACAATGCACCATTTGCCAACCAGCTTTTGCCTATCTATTGGTTGGCTAACCACCCTTTCCTGCTTCCGTGCCTATTCTTCTACAGCAGATTATAAATAAATTTAGC	246	266	- [Negative strand]	47	21	200	85	284	((((((.(((...((((((<<<<<<<<<<<-<<<<<<<<<..((((((((((.(.((((((.......((((((.((...(((..............)))..)).))))))..((((((..((......))..)))))).)))))).).))))))))))..))))))))).)))))))))))))))))..))).))))))	1	-80.94	-40.47	38.5	-1	-1	NA	0.009901	0.192662	1.99494	2.21083	0.989178	2.02548	2.09668	0.952041	0.430136
tae_C508	gnl|SRA|ERR016581.1125352.2 GHY6XPR07GNNSX.2 length=999	CUGGAGCAGUUUGUGGCACUC	NO	TCCCAACCAAGCATTTGCTGGAGCAGTTTGTGGCACTCGTTGGTTTCCCTTCACCAGTTCTTTGCTGGAGGCCTGCTCCTGATAGACTGTACATCGTGGGA	69	89	- [Negative strand]	6	21	101	5	105	(((((.....(((((((<-<<<<<<<<<<-<<<<<---.(((((........))))).....))))).))).))))))).).)))).)))......)))))	4	-69	-68.3168	52.4753	-1	-1	NA	0.009901	0.192662	0.664981	0.276354	0	0	0	0.23801	0
tae_C509	gnl|SRA|ERR016533.1255062.2 GG1XCTX02FF879.2 length=567	CUGGAGGCGCGACUGGGCCGU	NO	CTGGAGGCGCGACTGGGCCGTTTTTTCGGCGCCGGCGCGAAAAAACCGCCTGGGAGGCCTTC	336	356	+ [Positive strand]	7	21	60	337	396	<<<<<<-<--<--<<<-<<(((((((((....)).))))))))).)))..)..)))))))	2	-33.7	-56.1667	68.3333	-1	-1	NA	0.019802	0.192662	0.443321	0	0	0.675161	0.524169	0	0
tae_C510	gnl|SRA|ERR016533.895288.2 GG1XCTX02HWXMC.2 length=520	CUGGCGCGGGCUGCGGCCGAA	NO	TGAGGGCTGGCGCGGGCTGCGGCCGAAGGCAGATTTACCGTTCGGCCGTGCGGGGTGTGTTCGGGAGCAGCCCACGCCAGCCCTCA	153	173	- [Negative strand]	3	21	86	93	178	((((((<<<<<<-<<<<<<<--<<<<<.(((......((((.(....).))))..))).)))))..))))))).))))))))))))	1	-61.1	-71.0465	70.9302	-1	-1	NA	0.009901	0	0	0	0	0	0	0	0.573514
tae_C511	gnl|SRA|ERR016533.1079890.2 GG1XCTX02G4QAP.2 length=503	CUGGCGUGAUGUAGGAGGCAU	NO	CCTGTGCGGTCTGGGTTGCCAGATTGCATGGACTGGCGTGATGTAGGAGGCATCACCCCTCCTCGTGGTCCCCGACTGCCACTGTTTGTGGGACCAAGGCCACATCCAAGTTCCTATGGCCCCCAAGCTCCACAGG	122	142	+ [Positive strand]	29	21	136	89	224	((((((.((..((((..((((....((.((((-<<<<---<<<-<<<<<<---....)))))))))((((((((((.......).))).))))))...))))..)))).)).....)))).))))..)).))))))	8	-60.4	-44.4118	61.0294	-1	-1	NA	0.019802	0.577986	0.886642	0.552707	1.18701	0	0	1.78508	0
tae_C512	gnl|SRA|ERR016581.1249561.2 GHY6XPR08FRPJ2.2 length=879	CUGGGCUAGUGUGUGGGCAU	NO	GCCCACATGCGTGGATCCACGTCCGTTTGTGGTTGCACAAATCTTGGCATGTTTGTGGTGCCATGTAGGACTGGGCTAGTGTGTGGGCAT	41	60	- [Negative strand]	3	20	88	42	129	((((((((((.(((.((((.((((...((((((..(((((((........)))))))..))))))..)))>>>>>>>>>>>>>>>>>>	1	-43.1	-48.9773	55.6818	-1	-1	NA	0.009901	0.192662	0	0.276354	0	0.16879	0	0.119005	0
tae_C513	gnl|SRA|ERR016581.1187471.2 GHY6XPR07IU6S0.2 length=863	CUGGGUCGAAGGCGAGCUCGGG	NO	CCTCGAGGTCCTCCTAGTGGCTGGGCGCGGCTCTGGTGAGCTGTAGGGGTGGTGCTGGGTCGAAGGCGAGCTCGGGG	26	47	- [Negative strand]	5	22	77	24	100	(((((((.((..(((..(((((.(((((.(((((((....))...))))).)))>>->>>>>->>>->>->>>>>>)	4	-38.3	-49.7403	70.1299	-1	-1	NA	0.019802	0	0.443321	0.552707	0.395671	0	0	0	0
tae_C514	gi|195945611|gb|FM203578.1|FM203578 FM203578 Triticm aestivm cv. Chinese Spring methylation-filtered Triticm aestivm genomic clone RD-13R_E12_A_087.ab1	CUGGUCGAUGUAGAGGCGCGCA	NO	CATACTGGTCGATGTAGAGGCGCGCACATAGCATGTACACGTACGTACAACGACCAGTGTG	213	234	+ [Positive strand]	9	22	61	208	268	((((<<<<<<<-<<<<---<<<-<-<(((...)))).).)))...)))).)))))))))))	4	-26.8	-43.9344	52.459	-1	-1	NA	0.009901	0.192662	0.443321	0	0.989178	0	0	0	0.286757
tae_C515	gnl|SRA|ERR016581.598824.2 GHY6XPR04CJTWN.2 length=1003	CUGGUGCGGUAUUGUGACGGU	NO	ACGCCAACATAATAGCACAGGAACGCAGGGGAAGCCGACGACATGTGCCGGCGTCCAGGGCGACCTGGTGCGGTATTGTGACGGTGT	297	317	+ [Positive strand]	3	21	87	232	318	(((((..((((((((((((((..(((...(((.((((.((.....)).)))).)))...))).)>>->>>>-->>>>>>>-->>>))	1	-37.2	-42.7586	60.9195	-1	-1	NA	0.009901	0.192662	0	0.829061	0	0	0	0	0
tae_C516	gi|32684838|gb|CD910514.1|CD910514 G550.001H10F010301 G550 Triticm aestivm cDNA clone G550001H10	CUGUAGAAAUAGGCACCGGUGC	NO	AAGTGCCGATGCTTATTTGTACAGGAAAGACCCTTCCTGTAGAAATAGGCACCGGTGCTT	644	665	- [Negative strand]	13	22	60	641	700	(((..(((.(((((((((.((((((((......)))>>>>>->>>>>>>>>->>>-->))	10	-34.2	-57	46.6667	-1	-1	NA	0.009901	0	0.664981	0	0.791343	0.16879	0.524169	0.595026	0
tae_C517	gnl|SRA|ERR016581.913040.2 GHY6XPR06F315C.2 length=1301	CUGUAGACCACCUAACGACGAC	NO	GTCATCGCTAGACGATCTACGGACCTGGATGTAAGTTTTATTTCTTCCTTTTTTGCGGAAAAATTTCCGATCTATTCATCTTAAATCATGGCAGTACAACGAACACCAGAAATAATAAAATTACATCTAGACCTGTAGACCACCTAACGACGAC	134	155	+ [Positive strand]	2	22	154	1	154	(((.(((.(((..(.(((((((..((((((((((...((((((((..........(((((....)))))...................((......)).........)))))))).....))))))))))..>>>>>>>->-->>>->>>->>>	1	-40.9	-26.5584	38.3117	-1	-1	NA	0.009901	0	0	0	0.197836	0	0	0.23801	0
tae_C518	gnl|SRA|ERR016581.933760.2 GHY6XPR06GYIX7.2 length=949	CUUAGAGGGGUGCUUAGAAA	NO	CTTGTACAATGGGAGGTGCTTAGAGGGGTGCTTAGAAAAATAAACCGGGTTTTTCTAAAGCATCGGTGAGCGTCTCTCATGTAGAAATAGGCATTGGTGTTTTAGAAAAATCCGATTTATTTTTCTAAGCACCTCTCTAAGCACCTCCCATTGTACAAG	209	228	- [Negative strand]	24	20	159	87	245	((((((((((((((((((<<<<<<<<<<<<<<<<<<<<((((((.(((((((((((((((((((((((....((((....).)))......))))))))))))))))))))))).))))))))))))))))))))))))))))))))))))))))))))	6	-110.9	-69.7484	40.8805	-1	-1	NA	0.009901	0.192662	0	0	0	2.86943	0	0.833036	0
tae_C519	gnl|SRA|ERR016533.330601.2 GG1XCTX01DLPLY.2 length=524	CUUAUAUUUUGAUACGGAGGA	NO	TACTACCTCTGTATCAAAATATAAGACGTTATTTAGGCTAAACTAGCCTATAAGAACGTCTTATATTTTGATACGGAGGAGTA	471	491	+ [Positive strand]	10	21	83	411	493	((((.(((((((((((((((((((((((((...(((((((...)))))))....)))))>>>>>>>>>>>>>>>>>>>>>)))	1	-49.7	-59.8795	32.5301	-1	-1	NA	0.009901	0.192662	0.22166	0.276354	0.197836	0.675161	0	0.476021	0
tae_C520	gnl|SRA|ERR016533.1074616.2 GG1XCTX02ICDVL.2 length=509	CUUAUGUUAUGGGACGGAGGG	NO	GTACTCCCTCCGTCCCATAATATAATATCTTATTGCACTCATTTTGCTCAAAAATTGGATGTAATACGATCTTATGTTATGGGACGGAGGGAGTAC	236	256	- [Negative strand]	44	21	96	230	325	(((((((((((((((((((((((((.(((.(((((((..((.(((......))).))..))))))).)))->>>>>>>>>>>>>>>>>>>>)))))	10	-58.5	-60.9375	38.5417	-1	-1	NA	0.009901	2.11928	0.664981	0	0	2.70064	0	1.66607	0.143379
tae_C521	gnl|SRA|ERR016581.1203196.2 GHY6XPR07ILV4W.2 length=973	CUUAUUUUGGAUCGAAGGGAG	NO	TACTCCCTCCGATCCATAGTAACTGTCTCAAATTTTATACTAAGCTAGTATAAACTTTGTACTAAGTGGGTGACACTTATTTTGGATCGAAGGGAGTA	88	108	- [Negative strand]	15	21	98	85	182	((((((((.(((((((.(((((.((((.((((.(((((((((...))))))))).))))..((....))..))))->>>>>->>>>>>>->>>>>>))	4	-39.6	-40.4082	36.7347	-1	-1	NA	0.009901	0	0	0.276354	0	0.675161	0	1.30906	0
tae_C522	gnl|SRA|ERR016581.235118.2 GHY6XPR02B97P7.2 length=967	CUUAUUUUGGGUCAGAGGGAG	NO	CCTCCGATCCATGATAAGTGTTGCAGTTTTGAACTAACCCCAGTTCAAAACTGCGACACTTATTTTGGGTCAGAGGGAG	36	56	- [Negative strand]	2	21	76	38	113	((((.((((((.(((((((((((((((((((((((......)))))))))))))))))>>>>>>->>>>>>->>>>	1	-49.4	-65	44.7368	-1	-1	NA	0.009901	0	0	0	0	0.33758	0	0.119005	0
tae_C523	gnl|SRA|ERR016533.73530.2 GG1XCTX01CU0UR.2 length=549	CUUGAACUCGGGUGGGCUGGCA	NO	CGGGGCTTGAACTCGGGTGGGCTGGCAGCAACCTCAGCTGCCCAGCCAACTGGTCGACGCCCCG	350	371	+ [Positive strand]	12	22	64	344	407	(((((<<<<<-<-<<<---<<<<<<<<((.......)))).))))))..)))))))).))))))	3	-37.4	-58.4375	70.3125	-1	-1	NA	0.009901	0.385324	0.664981	0	0.593507	0.33758	0.524169	0.119005	0.143379
tae_C524	gi|21835356|gb|AL816240.1|AL816240 AL816240 j:122 Triticm aestivm cDNA clone A10_j122_plate_2	CUUGAGACUCGACCGGGACAGC	NO	CTCTGTGGTCAGGGTTGAGTGGTGTGGGTTCGCGACCCTTGAGACTCGACCGGGACAGCAGTG	402	423	+ [Positive strand]	3	22	63	364	426	(.((((.(((..((((((((..((.(((((...))))>->>-->>>>>>>>-->>>->>)).)	1	-27.4	-43.4921	61.9048	-1	-1	NA	0.029703	0.192662	0	0.276354	0.197836	0	0	0	0.143379
tae_C525	gnl|SRA|ERR016581.34139.2 GHY6XPR01BI5WY.2 length=835	CUUGAUGGGGCAUCGUUCGGUA	NO	AGGACGTCGAGCGTGCCTTTTGGNGTTTTGCAATCTTGATGGGGCATCGTTCGGTATCCT	412	433	- [Negative strand]	19	22	60	407	466	((((..((((((((((((((..(.(((....)))->-->->>>>>>->>>>>>>--))))	3	-23.6	-39.3333	51.6667	-1	-1	NA	0.009901	2.5046	0.22166	0.552707	0	0.16879	0	0.476021	0
tae_C526	gnl|SRA|ERR016581.254792.2 GHY6XPR02C4K6B.2 length=1094	CUUGUUUGUCAUUAAGCUUCUG	NO	CACTTGTTTGTCATTAAGCTTCTGAGTCTCTTTGCCATCCTATAGCGGTGAAAGGTCAAAGTTACTCTGAAGCTTAATGTGAACATGTG	332	353	+ [Positive strand]	27	22	89	329	417	((<-<<<<<<-<<<<<<<<<<<-<(((..(((((((..((......)).....)).)))))..)))).))))))))))))))))).)))	1	-36	-40.4494	40.4494	-1	-1	NA	0.009901	0.385324	0.886642	0.276354	0	0.843951	1.04834	1.90408	0
tae_C527	gi|25415504|gb|CA693718.1|CA693718 wlmk4.pk0006.b3 wlmk4 Triticm aestivm cDNA clone wlmk4.pk0006.b3 5' end	CUUUAUCGCGUUGGUUGCAA	NO	GATCTCACCTTTGCAAGTGACTGTGAAGGGATGGACAACCCCTTTATCGCGTTGGTTGCAAGTGTTTGATT	189	208	- [Negative strand]	5	20	71	178	248	((((..((.(((((((.(((((((((((((.........))>>>>>->>->>>>->>>>>>).))..))))	2	-22.9	-32.2535	46.4789	-1	-1	NA	0.039604	0.385324	0.664981	0	0	0	0	0.23801	0
tae_C528	gi|194325160|gb|FM198988.1|FM198988 FM198988 Triticm aestivm cv. Rennin methylation-filtered Triticm aestivm genomic clone FRBA001f004j23f0.abd	CUUUGGCGUGAAGAAGACGGA	NO	CACTTTGGCGTGAAGAAGACGGAGGACGTACTTGCTACACATTTCTTTTGGCCAAAGATG	139	159	+ [Positive strand]	14	21	60	136	195	((<<<<<<<--<<<<<<<---<-((.((....)))).)...)))))))..))))))).))	1	-16.5	-27.5	46.6667	-1	-1	NA	0.029703	0.963309	0.886642	0.829061	0.593507	0	0	0	0
tae_C529	gi|25235084|gb|CA656559.1|CA656559 wlm0.pk0031.e8 wlm0 Triticm aestivm cDNA clone wlm0.pk0031.e8 5' end	CUUUUAUAUUAUGGGACGGAG	NO	TACTTCCTCTGTCCCATAATATAAGAGCGTTTTTGGTATTATACTAGTGTCAAAAACGCTTTTATATTATGGGACGGAGAGAGTG	143	163	+ [Positive strand]	10	21	85	84	168	((((..(((((((((((((((((((((((((((((..((((...))))..))))))))>>>>>>>>>>>>>>>>>>>>>..))))	5	-53.1	-62.4706	36.4706	-1	-1	NA	0.009901	0.192662	0	0	0	0.843951	0	0.595026	0
tae_C530	gnl|SRA|ERR016533.794459.2 GG1XCTX02HCXEE.2 length=485	GAAGCCCAUGGUCGUCGAUGUC	NO	CTCTTTAGAAGCCCATGGTCGTCGATGTCGTTGGTGCAACACGTAGACGGCCGCCAATGTTATCTTGTCACGCCGATTGCCGCCATTGCCATTGGCTTCGATGAGAG	164	185	- [Negative strand]	3	22	107	85	191	(((((..<<<<<<-<<<<<-<<-<--<<-(((((((..(((...(((..((.......))..))))))..))))))).))..).)).))))).))))))...)))))	1	-37.3	-34.8598	54.2056	-1	-1	NA	0.049505	0.385324	0	0.276354	0.197836	0	0	0	0
tae_C531	gi|183394239|gb|ET674405.1|ET674405 Taest7_Pst_13_E08 Methyl-filtered wheat genome library Triticm aestivm genomic	GAAUGGGAUUCGCUUGGGCA	NO	TTGATTGAACTTTCCAACGGACTCATTCCATGAGTAAACGATTGAATGGGATTCGCTTGGGCAACGAAATCAA	777	796	+ [Positive strand]	5	20	73	733	805	((((((......((((((((((((((((.((..(....).)).>>>>>>>->>>>->>>>>--....))))))	3	-18.6	-25.4795	41.0959	-1	-1	NA	0.039604	0	0	0	0	0	0	0.714031	0
tae_C532	gnl|SRA|ERR016533.766487.2 GG1XCTX02IZ56Z.2 length=523	GACAACAAGGCGCUGCACUCUA	NO	TTTGTGTAGCGTCCGACAACAAGGCGCTGCACTCTATTGTGCAACTTCTTACAGCTAGGCGTTGCACAGTGTAGTGCAACTCTTTAGAGTTAGGCGCTGCATAGA	79	100	- [Negative strand]	3	22	105	9	113	(((((((((((((.-<<---<<<<-<-<<<<<<-<<(((((((((.(((.......))).))))))))))).)))))).).))))...))..)))))))))))))	2	-49.8	-47.4286	48.5714	-1	-1	NA	0.009901	0	0.22166	0	0	0.16879	0	0.23801	0
tae_C533	gi|25239662|gb|CA661137.1|CA661137 wlm1.pk0018.b2 wlm1 Triticm aestivm cDNA clone wlm1.pk0018.b2 5' end	GACAAGCUUUUUGGGACGGAG	NO	CCTCCGTCCCAAAAAGCTTATCTTAGACATCCGTATCTAGATAAATCTAAGACAAGCTTTTTGGGACGGAGG	40	60	- [Negative strand]	2	21	72	38	109	(((((((((((((((((((.(((((((.(((........)))...)))))>>->>>>>>>>>>>>>>>>>>)	1	-43.2	-60	43.0556	-1	-1	NA	0.009901	0.192662	0	0	0	0	0	0.23801	0
tae_C534	gi|51664559|gb|CL902060.1|CL902060 CSHC1435 1639HC library Triticm aestivm genomic clone 1639HC08A03	GACAAGUAAUAUGGAUCGGAG	NO	CCTCCGATTCATATTAATTATCATTGATTTAGTACAAAGTTGTACTAAATAAGTGACAAGTAATATGGATCGGAGG	205	225	- [Negative strand]	5	21	76	203	278	((((((((((((((((.((.(((((.((((((((((....)))))))))).)))>>->>->>>>>>>>>>>>>>>)	2	-38.7	-50.9211	31.5789	-1	-1	NA	0.009901	0.192662	0	0	0.197836	0.33758	0	0.23801	0
tae_C535	gi|117591602|gb|DX368227.1|DX368227 3B_017_F21_RM1 Triticm aestivm chromosome 3B-specific BAC library (TA3B) Triticm aestivm genomic clone 3B_017_F21	GACAAGUAAUUCGGAACGGAG	NO	AACTACTCCCTCCATTCCAAATTACTCGTCGCTGAAATGGATGTATCTAGAACTAAAATACATCTAGATACATCCATATGAGCGACAAGTAATTCGGAACGGAGGGAGTAGTT	392	412	+ [Positive strand]	21	21	113	308	420	(((((((((((((.((((.(((((((.((((((.(.(((((((((((((((...........))))))))))))))).).)))>>>->>>>>>>->>>>->>>>)))))))))	4	-70.8	-62.6549	39.823	-1	-1	NA	0.009901	0	0.443321	0.552707	0.197836	1.6879	0	0.833036	0.143379
tae_C536	gi|51663366|gb|CL901473.1|CL901473 CSHC0848 1639HC library Triticm aestivm genomic clone 1639HC05A20	GACAAGUAAUUCGGGACGGA	NO	AGTACTCCCTCCATGCCAAATTTCTTGTCGTAAAAATGGATAGAGATAGATTTATCTAGAACTAAAAATCAAAATACATACATTTCCGTGACAAGTAATTCGGGACGGAGGGAGTAGT	293	312	+ [Positive strand]	9	20	118	203	320	(.((((((((((.(.((.((((.(((((((...(((((((((((......))))))..((........))..........)))))...)>>>>>>->>>>->>->->>>))))))).)	2	-38	-32.2034	36.4407	-1	-1	NA	0.009901	0	0	0	0.197836	0.16879	1.04834	0.714031	0
tae_C537	gnl|SRA|ERR016533.219502.2 GG1XCTX01D4A8G.2 length=521	GACACAUGUGAGUGCGUCGGAC	NO	GGTTGTCGAATGGGAGGAGGACCGTGTCAAGGCTCGCGTAGGTGGAGGTCGTTGTTTGGCGTCGTGGTGGCGTCGATGGCAAAGGACCTGCCAAGATTGTCACCTCAATCTGCTCTGAAGAGGACCAGTGAAAGATGCAAGCGACGACACATGTGAGTGCGTCGGACCGGTCTGACGCCCCGGACC	354	375	- [Negative strand]	20	22	186	334	519	((((..((...(((.(..((((((.(((..(((.(((.((.(((...(((((((((((.((((..(((((((((..(((((.......))))).)).))))))).....(((.(((.....))).))).....))))))))))))>>>->>>->>->>>->>>->>>))))))..).)))))))))	16	-77.8	-41.828	59.1398	-1	-1	NA	0.029703	0	0.22166	0.552707	0.197836	0.506371	1.04834	0.357015	1.57716
tae_C538	gnl|SRA|ERR016581.374193.2 GHY6XPR03BD0UT.2 length=1256	GACAUAGCAUGGCAGAACCGAA	NO	TATGTATGACATAGCATGGCAGAACCGAAGCCGTATTTTGGTTTCTCGGGTAAAGATTATGTTGGTTAACATA	181	202	- [Negative strand]	23	22	73	136	208	(((((.(<<<-<<<<<<<<<---<<<<<<((((.....)))))))...)))...).)))))))))))))))))	1	-19.8	-27.1233	38.3562	-1	-1	NA	0.039604	0.963309	0.22166	0.829061	0.791343	0	0	1.30906	0
tae_C539	gnl|SRA|ERR016581.1288996.2 GHY6XPR08GKXX9.2 length=1146	GACCGACUGCGGCAGGAGCAAA	NO	ACGAGACCGACTGCGGCAGGAGCAAAAATTATATAATTAAAAACTTCTTTTGAATACGAATTCACTGATATAATTTTCGCTCCCGTTGCAGTCGGTCTCGT	248	269	+ [Positive strand]	11	22	101	243	343	((((<<<<<<<<<<<<<-<<<<<-<<((((((((..((((((.....))))))....(....)....)))))))))).))))).)))))))))))))))))	1	-49.7	-49.2079	39.604	-1	-1	NA	0.009901	0.192662	0.886642	0	0.395671	0.506371	1.04834	0	0
tae_C540	gi|143794915|gb|CJ960843.1|CJ960843 CJ960843 Y. Ogihara npblished cDNA library	GACCGAUUGCGGCGGGAGCAA	NO	AGACCGATTGCGGCGGGAGCAAAAGTTATATCAATGAATTCGTATTCGAAAGAAGTTCTTAATTATGTAATTTTTTCTCCCGCTGCAGTAGGTCT	272	292	+ [Positive strand]	7	21	95	270	364	(<<<<-<<<<<<<<<<<<<-<<(((((((((.(((.........(((....))).......)))))))))))))).))))))))))))).)))))	4	-44.79	-47.1474	38.9474	-1	-1	NA	0.009901	0	0.664981	0.829061	0.197836	0	1.04834	0	0
tae_C541	gnl|SRA|ERR016581.419869.2 GHY6XPR03CP7R7.2 length=1170	GACCGCAUAGCGCAGUGGAUU	NO	CGCGATCTCCAGTACTGTGTTAATGTTTTACCAGCATAGTGACCGCATAGCGCAGTGGATTAGCGCG	28	48	- [Negative strand]	163	21	67	21	87	((((...(((...(((((((((.(((.((((.......))>>-->>>>>>>>>>>>>>>--..))))	3	-60.32	-90.0298	50.7463	-1	-1	NA	0.009901	4.23856	2.43826	0.552707	0.791343	9.62104	10.4834	2.3801	0.430136
tae_C542	gnl|SRA|ERR016533.210803.2 GG1XCTX01B223P.2 length=579	GACGAACCGGGACCAAAGGCA	NO	TGGACCTTTTGGTCCGGTTGGTGGGACGAACCGGGACCAATGGGCCTCGCTCCTGGCCCACCACCATTGTTCCCGGTTGGTGGGACGAACCGGGACCAAAGGCAGTCCA	208	228	- [Negative strand]	8	21	109	202	310	(((((((((((((((((((.((...((.((((((((.(((((((((........))))))......))).)))))))).))..->>->>>>->>>>>>>>>>--)))))	7	-58.7	-53.8532	63.3028	-1	-1	NA	0.009901	0	0.886642	0	0	0.33758	0	0.357015	0.143379
tae_C543	gnl|SRA|ERR016581.1116112.2 GHY6XPR07GLDEH.2 length=753	GACGAACCGGGACCAAUGGCA	NO	CATTGGTCTCGGTTCGTCCCACCGAATCGGGACCAAAAGGTCCAGGACGAACCGGGACCAATGGCA	557	577	+ [Positive strand]	3	21	63	511	573	(((((((((((((((((((..........(((((....))))).)>>>>>>>>>>>>>>>>>>	1	-41.8	-66.3492	58.7302	-1	-1	NA	0.009901	0.192662	0.22166	0.276354	0	0.16879	0	0	0
tae_C544	gnl|SRA|ERR016533.102305.2 GG1XCTX01DDDBF.2 length=600	GACGAACCGGGACCAAUGGCU	NO	GACGAACCGGGACCAATGGCTCACGTGGCCCGGCCGGCCCCCGGGGCTCACGAACCGGATCCAATGACACCATTGGTCCCGGTTC	341	361	+ [Positive strand]	5	21	82	343	424	<<<<<<<<<<<<<<<<-<((..(((.((((..(((((...)))))......))))..))).)))..))))))))))))))))	3	-47.2	-57.561	68.2927	-1	-1	NA	0.009901	0	0	0.276354	0	0.675161	0	0.119005	0
tae_C545	gi|117598837|gb|DX375462.1|DX375462 3B_055_G18_RM1 Triticm aestivm chromosome 3B-specific BAC library (TA3B) Triticm aestivm genomic clone 3B_055_G18	GACGAACUGGGACCAAUGGCC	NO	GGCACATTGGTCCCGGTTCGTCCCGCCAACCGGGACCAAAAGGTCCAGACGAACTGGGACCAATGGCC	285	305	+ [Positive strand]	6	21	68	237	304	(((.((((((((((((((((((..........(((((....))))).>>>>>>>>>>>>>>>>>>>>>	1	-45.5	-66.9118	63.2353	-1	-1	NA	0.009901	0.192662	0.443321	0	0.197836	0.16879	0.524169	0.119005	0
tae_C546	gnl|SRA|ERR016533.1201111.2 GG1XCTX02ISD59.2 length=567	GACGACUUAGGGGUACGCGCAC	NO	TCTCAGTTTACAAGTCCTTACGCGTATACCTAAGGTTGCCCAATTCTATCACCCTAATATAAACTATATAACACAAAAATTATACCTTTGAAAATAGAACTATCTGAAGTTTATATTTGATATAATTTTTGTAATATATGACTTGTATTAGGTTGGTCAAATTGACGACTTAGGGGTACGCGCACGCCTTGTAAACTGAGA	343	364	- [Negative strand]	2	22	201	326	526	((((((((((((((.(....((((((..((((((.(((..(((((..((((.((((((((((..((((((..((((((((((((...(..((.(((((.((......))))))).))..)))))))))))))..))))))..)))))))))).))))..))))>->>>>>>>>>-->>>>>>---).))))))))))))))	1	-73.5	-36.5672	32.8358	-1	-1	NA	0.009901	0.192662	0	0	0.197836	0	0	0	0.143379
tae_C547	gi|21997047|gb|BQ788575.1|BQ788575 WHE4151_D08_G15ZS Wheat CS whole plant cDNA library Triticm aestivm cDNA clone WHE4151_D08_G15	GACGGGCUUACCGCGUCGGGC	NO	CCGCGGCGACGGGCTTACCGCGTCGGGCGCGTGTATGGGCGCGCGCCAGACGTAGCGGGCACGTCGGGACCGCGG	428	448	+ [Positive strand]	4	21	75	420	494	(((((((<<<<-<<<--<--<<<<-<<<((((((....))))))))).))))..)..))).)))))...))))))	2	-51.8	-69.0667	78.6667	-1	-1	NA	0.009901	0	0.22166	0.276354	0.197836	0	0	0	0.286757
tae_C548	gnl|SRA|ERR016533.327841.2 GG1XCTX01CAT1Y.2 length=531	GACGGUCGAGAUGGUUUGGAU	NO	GGCAGTAGTGGGTAATTAGAGCGTTAAACGTGTTTGGTGCTCAACATTGAAGCGATTTGAACCGCTAGATAACATGATTTGACGGTCGAGATGGTTTGGATCTGCC	241	261	+ [Positive strand]	5	21	106	160	265	(((((.............(((((..(((....)))..)))))...(((.((((.((((..((((.(((((......))))>->>>>-->>>>->>>>->>>)))))	4	-31.9	-30.0943	45.283	-1	-1	NA	0.019802	0	0.443321	0	0	0	0.524169	0.357015	0
tae_C549	gnl|SRA|ERR016581.261334.2 GHY6XPR02C3GAN.2 length=768	GACGUAGAUCACGCGUGCAUG	NO	CGGCTGCCCCTGATGCTGCGCTGGCTGATCCCGACGTAGATCACGCGTGCATGTCCCATGCATGTGGATCCGATGGGGCGCCCGCGTCGCCTGGGCCGGCTG	514	534	+ [Positive strand]	26	21	102	481	582	((((((.(((....((.((((.(((.(.((((<-<<--<<<<-<<<<<<<<<<...)))))))))))))))).))))))))).)))).))..))).))))))	1	-53.7	-52.6471	69.6078	-1	-1	NA	0.009901	0	0	0	0	0	0	0	3.87122
tae_C550	gnl|SRA|ERR016581.372049.2 GHY6XPR03A9ABV.2 length=799	GAGAAGCUGGGUAGGGGUCGG	NO	CTGGGGATTCTCCCAGAATCCGCCCCCTACCCAGCTTCTCCCAGAATCTTTGAGCCCCATTTGTTCTACAATCCTGTCTAATTAGACCGTAACTAGACAGGATTGTAGAACAAAGGGGGCTCAAAGATTCTGGGAGAAGCTGGGTAGGGGTCGGATTCTGGGAGAATCCCCAG	166	186	- [Negative strand]	11	21	173	146	318	((((((((((((((((((((((.(((((((((((((((((((((((((((((((((((.(((((((((((((((((((((.(((.....))).))))))))))))))))))))).))))))))))))))))))>>>>>>>>>>>>>>>>>->>>)))))))))))))))))))	4	-160.3	-92.659	51.4451	-1	-1	NA	0.009901	0	0.22166	0	0	0.843951	0	0.714031	0
tae_C551	gnl|SRA|ERR016581.460339.2 GHY6XPR03DVJ7E.2 length=809	GAGAGGAGAAAGGACGAACGGG	NO	GGAGAGGAGAGAGGAGAAAGGACGAACGGGGCGGCCCCTAGTCCAATCGGTTTGGGCTAGGGGGCCGCGCGCCCTGCCTCCTCTCTTCCACC	517	538	- [Negative strand]	2	22	92	454	545	((.(.(((<<<<<<<<--<<<-<<--<<-<((..((((((((((((.....))))))))))))))).)))).)))..)))))))))))).))	1	-57.1	-62.0652	67.3913	-1	-1	NA	0.009901	0	0	0.276354	0	0	0	0.23801	0
tae_C552	gi|143712791|gb|CJ928594.1|CJ928594 CJ928594 Y. Ogihara npblished cDNA library	GAGAGGUAUCUCUGGGCCCUC	NO	ATTATAAAGGTGCTCTACAGGTGTCTCTGATGGTGTTTGTTGAGTTGGCATGGATCAAGATTAGGATTTGTCACTCCGATTGTCGGAGAGGTATCTCTGGGCCCTCTCGGTAAT	131	151	- [Negative strand]	18	21	114	122	235	(((((..(((.((((...((((((((((((..((...((..((((.((((..((((........))))))))))))))))..)))>>>>-->>>>>-->>>>>>>-...)))))	14	-63.3	-55.5263	45.614	-1	-1	NA	0.009901	0.577986	0.22166	0.276354	0	0.675161	0	1.07105	0.143379
tae_C553	gnl|SRA|ERR016533.70490.2 GG1XCTX01B08YF.2 length=527	GAGAUGAAGGGUGGGACGGUU	NO	ATGTTGAGAGATGAAGGGTGGGACGGTTGGGATGGATGTCCATTGCTTGCCTCACCGCTGCCTTCACCTTTTCAATAT	391	411	+ [Positive strand]	12	21	78	383	460	(((((((<<<-<<<<<<<<<<<<-<<<-(.(((((....))))).)..))))).))))..))))))..))))))))))	2	-32.2	-41.282	50	-1	-1	NA	0.019802	0	0	0	0	1.6879	0.524169	0.357015	0
tae_C554	gi|147916117|gb|ER780456.1|ER780456 TAACSP3AShA_0125M02F TAACSP3AShA Triticm aestivm genomic clone TAACSP3AShA_0125M02	GAGAUGGAGGAUGCGGCAACUU	NO	GAGTTGTAGTGCTGCTACCTCTGAGACATCGGCCCGGGCCGATGACCACGAGATGGAGGATGCGGCAACTT	195	216	+ [Positive strand]	7	22	71	145	215	(((((((.((.((.(((.(((((.(.(((((((....))))))).))).>>>->>>>>->>--->>>>>>>	1	-29.4	-41.4085	59.1549	-1	-1	NA	0.009901	0.385324	0.22166	0.276354	0	0	0	0.595026	0
tae_C555	gi|183394599|gb|ET674597.1|ET674597 Taest_Sac44B_E11 Methyl-filtered wheat genome library Triticm aestivm genomic	GAGAUGGGUGUAGGUGUGCGU	NO	GAGATGGGTGTAGGTGTGCGTGGTCTATGGGTCAAGAGACCTGCTTGTAAATGTATGAGCATGGGATTACGAGAGGCTGGATTCCGTC	238	258	+ [Positive strand]	2	21	86	239	324	<<<<<<<-<<<-<---<<<(((((..(((((....)))))(((..((....))..)))...))))))))...).))).).))))))	1	-30.9	-35.9302	51.1628	-1	-1	NA	0.009901	0	0	0	0	0.16879	0	0.23801	0
tae_C556	gi|49521534|gb|AL815833.1|AL815833 AL815833 j:122 Triticm aestivm cDNA clone C01_j122_plate_10	GAGGACCCUAGUAGGCCGGCC	NO	TTAATGGGTCGGCCCAGCTGTAGGCCCACAAGATTTTGAGGACCCTAGTAGGCCGGCCCATTAA	298	318	+ [Positive strand]	5	21	64	260	323	((((((((((((((..((((..((.((.(((....))>->>->>->>>>->>>>>>>>))))))	1	-31.3	-48.9062	54.6875	-1	-1	NA	0.009901	0	0	0.276354	0	0.506371	1.04834	0	0
tae_C557	gi|117591881|gb|DX368506.1|DX368506 3B_017_M08_RM1 Triticm aestivm chromosome 3B-specific BAC library (TA3B) Triticm aestivm genomic clone 3B_017_M08	GAGGACGGCCACGCGGAGGCUC	NO	GAGGACGGCCACGCGGAGGCTCTTGGTGGTGTGGGTGGTGCTGGATGGCGCCGTACTGCAGGGCTGGCCCCTGCTGGCCGCC	126	147	+ [Positive strand]	8	22	80	127	206	<<-<<<<<<-<<<<-<<<<-..(((..((..(..((((((....))))))...)..))..))))))).))))))))))))	1	-43.2	-54	73.75	-1	-1	NA	0.039604	0.963309	0.22166	0.276354	0.197836	0	0	0	0.143379
tae_C558	gnl|SRA|ERR016581.725265.2 GHY6XPR05F9M6P.2 length=1049	GAGGAGCGGAUGCAGAUUGUGG	NO	TTGCGACGGTGTCTGCTCCAACGTCGGCGCGGAGTTTGAGAGGTAGTCGAGGAGCGGATGCAGATTGTGG	2	23	- [Negative strand]	2	22	70	1	70	(..(((..(((((((((((....(((((.................)))>>>>>>>>>>>>>--->>>-->	1	-61.1	-87.2857	60	-1	-1	NA	0.009901	0	0	0.276354	0.395671	0	0	0	0
tae_C559	gnl|SRA|ERR016533.923943.2 GG1XCTX02IYVKO.2 length=491	GAGGCAGCUAGCUGAACUGCC	NO	GAGGCAGCTAGCTGAACTGCCCGTGCTTGCAGCACCGATCGATAAAGAGCCATTATTATTATATGTGGCTGCTAATGCCCGGGCTGTTAGCGTAGCCATTGCT	384	404	+ [Positive strand]	2	21	101	385	485	<<<<<<<<<<<<<---<<<((.((..(((((..((...(((((.((....)).)))))...))..)))))....)).)))))..))))).))))...))))	1	-37.3	-36.9307	51.4851	-1	-1	NA	0.009901	0.192662	0	0	0.197836	0	0	0.119005	0
tae_C560	gi|93113387|gb|CJ665182.1|CJ665182 CJ665182 Y.Ogihara npblished cDNA library Wh_KMP Triticm aestivm cDNA clone whkp2k02 5'	GAGGCGAGCGGAGGCGAGAGC	NO	GAGGCGAGCGGAGGCGAGAGCGGCGAGTGGCACTCTGATGGGGGAGAAGACGACGAAAGCGACGACTCTGATGACGGTGAAGAAGTCGACTCGCCCCCTCGC	137	157	+ [Positive strand]	2	21	99	139	237	<<<<<-<<-<<<<<<--<(((...(..((((.(.((.((((....(.((.(....))).)..)))).)).).))))..)..)))).)))))))))))))	1	-41.7	-42.1212	64.6465	-1	-1	NA	0.029703	0.192662	0	0.276354	0	0.16879	0	0	0
tae_C561	gnl|SRA|ERR016581.447448.2 GHY6XPR03DDECK.2 length=736	GAGGCUAGAGGGUAGGGACA	NO	GAGTATATTTGTCTACCCTCTATTTCCTTCATCAAGTCCGTGGTGCAGCTCACAATGCGTATATGAGGCTAGAGGGTAGGGACATATTTATACTC	342	361	+ [Positive strand]	2	20	95	277	371	(((((((..(((((((((((((...(((((((((......)))))..((.......))......>>>>->>>>>>>>-->>>>>....)))))))	1	-31.3	-32.9474	43.1579	-1	-1	NA	0.009901	0	0	0	0.197836	0.16879	0	0	0.143379
tae_C562	gnl|SRA|ERR016533.459472.2 GG1XCTX01DPPQC.2 length=516	GAGGCUAGAGGGUAGGGACC	NO	GGTCTACCCTCTAATTCCTCTGCCTTTTTTCGTGGTGCCGCTCACAATGCGTATTGAGGCTAGAGGGTAGGGACC	180	199	+ [Positive strand]	13	20	75	124	198	(((((((((((((...((((.(((.........)))..(((.......)))....>>>>->>>>>>>>-->>>>>	4	-28.3	-37.7333	53.3333	-1	-1	NA	0.009901	0.192662	0	0.552707	0.197836	0.675161	0.524169	0.23801	0.430136
tae_C563	gnl|SRA|ERR016533.1011795.2 GG1XCTX02GXTX4.2 length=568	GAGGGACUCUUUGGCCAACGGU	NO	TTGGCCGAAGAGGGACTCTTTGGCCAACGGTTGGCCGAAAAGTCCTTTTTGGCCAACGGTTGGCCGAAAAGTCCCTCTTCGGCCAA	131	152	+ [Positive strand]	2	22	86	121	206	(((((((((<<<<<<<<-<<<<<<<<<<-<<((((((((((....)))))))))))).)))))))))).)))))))))))))))))	1	-72.9	-84.7674	55.814	-1	-1	NA	0.009901	0	0	0	0	0	0	0.357015	0
tae_C564	gnl|SRA|ERR016581.267736.2 GHY6XPR02CXQ04.2 length=854	GAGGGCUGAACGGCUGGAGAU	NO	ATTTTCGCCGATAGCCCTCCAAGCGGCGAAAAAAATGTCTCCTGGAGGGCTGAACGGCTGGAGAT	371	391	+ [Positive strand]	2	21	65	326	390	((((((((((.((((((((((.(.((((.......)))).).))>>>>>>>>-->>>>->>>>>>	1	-31	-47.6923	53.8462	-1	-1	NA	0.009901	0	0.443321	0.276354	0	0	0	0	0
tae_C565	gnl|SRA|ERR016533.744181.2 GG1XCTX02G33E0.2 length=517	GAGGUCUGUGGUAUUAGGCCC	NO	GGTGTGTACCACATACCCGGCAAGTTGCTTCGTTGGGGCCTCAGGTCTTAGATGTTAGGCTTGACTGCGAGGTCTGTGGTATTAGGCCC	148	168	+ [Positive strand]	14	21	88	79	166	(((.(((((((((.((((((((((((......((((((((...))))))))......)))))).))).-->>>->>>>>>>->>->>>	5	-33.7	-38.2955	54.5455	-1	-1	NA	0.049505	0.385324	0.22166	0.276354	0.197836	0.33758	0.524169	0.714031	0.143379
tae_C566	gi|25214469|gb|CA636173.1|CA636173 wle1n.pk0104.c12 wle1n Triticm aestivm cDNA clone wle1n.pk0104.c12 5' end	GAGGUUGAGGACGGUGAAGUC	NO	GAACACCACCAACCTTGGTAGCCTCCTGGGGCTGCTGGAGAGGTTGAGGACGGTGAAGTC	7	27	- [Negative strand]	3	21	60	6	65	((.((((.((((((((((((((((....))))))))...>>>>>>>->--->>>>--->>	2	-27.4	-45.6667	60	-1	-1	NA	0.019802	0	0.22166	0	0	0	0	0.357015	0
tae_C567	gnl|SRA|ERR016581.1376783.2 GHY6XPR08IP7MI.2 length=882	GAGUCGUAUGGUUGGACGGCU	NO	AGTCGTATGGTTGGACGGCTTCGCGCCGCTATGGAACTTGCAGGGGGCATCAAGGGCACGGGCCGCTCTTCGAGGTTGTTCGGCTTCGACT	431	451	+ [Positive strand]	25	21	91	431	521	<<<<<---<<<<<<<<<<<<(((.(((.((.((.......)))).)))...((((((.......))))))))))))))))))))).)))))	5	-37.8	-41.5385	61.5385	-1	-1	NA	0.049505	0.385324	0	0.829061	0.593507	0.843951	0.524169	1.54707	0
tae_C568	gi|117605839|gb|DX382464.1|DX382464 3B_171_L17_RM1 Triticm aestivm chromosome 3B-specific BAC library (TA3B) Triticm aestivm genomic clone 3B_171_L17	GAGUGCUCGGAAACAGGCUAC	NO	CCTGGAGTGCTCGGAAACAGGCTACTGTATCACGTAGCAGTACTGAATCTGAGTACAAGG	485	505	+ [Positive strand]	17	21	60	480	539	(((.--<<<<<<<<<--<<<--<<<(((........)))))))))..))))))))).)))	2	-23.1	-38.5	50	-1	-1	NA	0.009901	0.963309	0.664981	0.552707	0.395671	0.16879	0	0.595026	0
tae_C569	gnl|SRA|ERR016533.275991.2 GG1XCTX01CRUV5.2 length=523	GAUCGAUUGCGGCGGGAGCAAA	NO	TTAACTTTGACCGTAAATTTAACTATCAAGATCGATTGCGGCGGGAGCAAAAATTATGTCAGTGAATTCGTATTCCAAAGAAGTTTTCAATTATACAATTTTTTATCCCATTGCAGTCGGTCTCGTTGGTTAAATTTATGATCAAAGTTAA	368	389	+ [Positive strand]	4	22	151	338	488	((((((((((.((((((((((((((.(.(<<<<<<<<<<<<-<<<<--<<<((((.(((...((((..(.............)..))))...))).)))))))..)))).))))))))))))).).)))))))))))))).))))))))))	2	-58.22	-38.5563	32.4503	-1	-1	NA	0.009901	0	0.443321	0.276354	0.395671	0	0	0	0
tae_C570	gi|239861001|gb|GR303294.1|GR303294 WRIS_1808 cDNA library of a compatible interaction between stripe rst (Pccinia striiformis) and wheat Triticm aestivm cDNA 5'	GAUGCACGAGAGGAGAAGCUGG	NO	GGTCGAGTGCAAGAATGGAAGAAGTCTTCTGCGAGGTGCGGCGCTGACGTTGCCCTGTCCCTGGTCCGCGTTCACTGCAAGGATGCACGAGAGGAGAAGCTGGCGTCCATCAAAGTTGCCAATACCAAGAAGCACGACTTCCAATCTTTCATGGAGACC	357	378	+ [Positive strand]	38	22	159	275	433	((((..(((.((((.((((((..(((((((....((((.((((((((((((((..(.(((((.((..((((((.......)>>>>>>>->>->>>->->>->>))))......)).))))..)))).))))).))..)))))).)))).)))...))))	4	-57.7	-36.2893	55.3459	-1	-1	NA	0.049505	0.577986	0.22166	1.65812	1.38485	0	0.524169	2.49911	0
tae_C571	gnl|SRA|ERR016533.973305.2 GG1XCTX02H3N1S.2 length=557	GAUGGGUCUAGCAUCGUCGGA	NO	GACGCATCTCTGAAGATGGAATAAGCTTCCCCCATCTGATCCCATTCTGGTGATGGGTCTAGCATCGTCGGAGGGCGTGTGGAGGTGTGTCTCCGATAGATCTTGCAGGACTTCAGTCAGGTACTGGTCTTTGATGGGATCTGTTTGTATCCAGTCCTTCGTTCGTGCGTC	233	253	+ [Positive strand]	2	21	171	181	351	(((((((...(((((.((((((((((....((((((.((((....((((((<<--<<<<<-<<<<<<<<<<<((.((..(....)..)))))))))).))...))).)))))))).)))))....))))...))))))....)))))).))))...)))))...)))))))	1	-65.5	-38.3041	52.0468	-1	-1	NA	0.009901	0	0	0	0.197836	0.16879	0.524169	0	0
tae_C572	gi|25221439|gb|CA643143.1|CA643143 wre1n.pk0071.b1 wre1n Triticm aestivm cDNA clone wre1n.pk0071.b1 5' end	GAUUACGACGUUCGGACACA	NO	AATAGAGTGCGATTACGACGTTCGGACACACCATTACGCTGAGGTGTTCCAGGCGGCGTGAGTTGTGAAACTATT	37	56	+ [Positive strand]	53	20	75	26	100	(((((..(((<<<<<<<-<<<--<<<-<<<((..........))))))))..))).))))).)))))...)))))	6	-24.6	-32.8	49.3333	-1	-1	NA	0.039604	2.5046	1.99494	2.48718	3.36321	0.33758	0	0.357015	0.143379
tae_C573	gi|194326005|gb|FM199834.1|FM199834 FM199834 Triticm aestivm cv. Rennin methylation-filtered Triticm aestivm genomic clone FRBA001f007d16k0.abd	GAUUACGAUGUUCGGACACA	NO	GTAAATCGGTGAGTGACATCATACATTGTACCATATCCAATAGAGTGCGATTACGATGTTCGGACACACCGTTAC	358	377	+ [Positive strand]	11	20	75	309	383	((((..(((((.((((((((.((.(((((((..(((...)))..))))>>>>>->>>>>>--->>->>)))))))	6	-20.1	-26.8	42.6667	-1	-1	NA	0.039604	0.385324	0.22166	0.276354	1.38485	0	0	0.119005	0
tae_C574	gnl|SRA|ERR016533.1057212.2 GG1XCTX02FE7F5.2 length=599	GAUUGCGUCGGCGCGGACAC	NO	ACGGACGTGTGTCCGTCTTTCGTCCGTCTGTCGATCCTACTTTCCTCGTCCTATTTTGAGCCGGATTGCGTCGGCGCGGACACAATACGGACGCGCGCGCGT	242	261	- [Negative strand]	2	20	102	222	323	((((.(((((((((((.((..(((((((((.((((((.......((((........))))..)>>>>>--->>>->>>>>>--)).)))))))))))).)))	1	-40.7	-39.902	59.8039	-1	-1	NA	0.049505	0.192662	0	0	0.395671	0	0	0	0
tae_C575	gnl|SRA|ERR016581.728719.2 GHY6XPR05F9GU9.2 length=1036	GAUUUGGCUGACGUGGAAGGGC	NO	CAGATGTGATTTGGCTGACGTGGAAGGGCTTATAGCCAGCTGAGTCAGCCTTATTATACTTG	178	199	+ [Positive strand]	3	22	62	170	231	(((.(((<<<--<<<<<<<--<<---<<<.....)))..))..)))))))..)))))).)))	1	-25.5	-41.129	46.7742	-1	-1	NA	0.009901	0.192662	0.443321	0.276354	0	0	0	0	0
tae_C576	gi|75685373|gb|CZ890887.1|CZ890887 taa002f001h09f0 Bread wheat methylation nfiltered library (LibID: 138) Triticm aestivm genomic	GCAAAACCGUGACUCUCGCGA	NO	TTTCCCGTTTCCGAGAAGCACAGCCGTGACTCTCGCTAAAGCACAACCGTGTCTCTCGCGGAAGCAAAACCGTGACTCTCGCGAAAGGGAAA	476	496	- [Negative strand]	3	21	92	467	558	((((((.(((((((((..(((.(...((.((..(((...(((((....))).))...)))..)>>>--->->>>-->>>>>->>))))))))	1	-33.3	-36.1957	54.3478	-1	-1	NA	0.019802	0.192662	0	0	0.197836	0	0.524169	0.119005	0
tae_C577	gnl|SRA|ERR016533.954650.2 GG1XCTX02IMA7I.2 length=497	GCAACUGGGGACUCCUGGGGCA	NO	TAGGCCGTTGGAATAGTGCTGGCGTGAGCTCCCAGTTGCTGACACGTGATAGCTATGCCGACGGCCAGGCTGTCGGCGTAGCCCTGCCACGTGTCAGCAACTGGGGACTCCTGGGGCAGGGCTATGCCGACGGCCTA	270	291	+ [Positive strand]	2	22	137	173	309	(((((((((((.(((((.(((.(.((((..((((((((((((((((((...((((((((((((((...)))))))))))))).....)))))))))>>>>>>>>>-->>>-->->->>).))))).)))))))))))	1	-100.8	-73.5766	63.5036	-1	-1	NA	0.009901	0.192662	0	0	0.197836	0.16879	0	0	0
tae_C578	gnl|SRA|ERR016581.453212.2 GHY6XPR03DA36E.2 length=1226	GCACCUGAGCAGCUCUUGGCA	NO	CAATTTTTCAGATCATTTGGGCACCTGAGCAGCTCTTGGCAAAAAAGACAAATTTGTGGCCTGTAAAAAAGTTTACTGTTCATGTACTGTTCTGACCCGATCTGTCTTTTTTGCTGAGAGCTACTCAGATGTCCAAATGATCTGAAAATTG	175	195	- [Negative strand]	12	21	151	64	214	(((((((.((((((((((((<<<-<<<<<-<<<<<<--<<<(((((((((.....(((..(.(((((....))))).)..))).......((......))..))))))))))))..)))))).))))).))))))))))))))))))))))	1	-72.4	-47.947	39.0728	-1	-1	NA	0.009901	0	0	0	0	1.01274	0	0.595026	0.286757
tae_C579	gnl|SRA|ERR016533.1163558.2 GG1XCTX02J3KIM.2 length=600	GCACGCGGGCUGGCACGGCAC	NO	ACGGGCTAAACGGGCCGTGCCTGGGCACGCGGCACGCCTTGGGCCGTGCCCTGGGCCAGGAGCCTGGGCACGCGGGCTGGCACGGCACGGGCCCGT	183	203	+ [Positive strand]	5	21	96	115	210	(((((((...((.((((((((..(((.((((((..((((.((((...)))).))))(((....))).>>->>>>->>>>>>>>>>>->))))))))	2	-59.7	-62.1875	78.125	-1	-1	NA	0.039604	0	0.443321	0.276354	0.197836	0	0	0	0.286757
tae_C580	gnl|SRA|ERR016533.231523.2 GG1XCTX01BHN2G.2 length=585	GCACGGAAACCGAGGACGCGCU	NO	AATATAGCGCGCCCACGCTTTTCGAGGTTCAACTTTGACCATAAATTTAAACCACGAGACCGACTGCGGCGGGATCAAAAATTATATAATTAAAAACTTTTTTTGAATACGAATTCATTGGTATAATTTTTTCGCCCGCCGCAGTCGGTCTTGTTGATTAAACTAATGGTCAAAGTTGAAGCACGGAAACCGAGGACGCGCTATATT	108	129	- [Negative strand]	19	22	207	102	308	(((((((((((.((.((.((((((.(.(((((((((((((((.(.(((((.(.((((((((((((((((((((...(((((((((((................(((((....)))))...)))))))))))...)))))))))))))))))))).).))))).).)))))))))))))))->->>>>>>->>->>->>>>>>)))))	2	-106.61	-51.5024	40.0966	-1	-1	NA	0.009901	0.385324	0.664981	0	0.989178	0.506371	1.04834	0.595026	0
tae_C581	gi|147911714|gb|ER776053.1|ER776053 TAACSP3AShA_0005P12F TAACSP3AShA Triticm aestivm genomic clone TAACSP3AShA_0005P12	GCACGGGCGUGCCUCUUUCGGA	NO	TTTGTTTCCACGAGAGGCACGGTTGTGATTTCGCGAGAGGCACGGGCGTGCCTCTTTCGGAAAGGAA	358	379	+ [Positive strand]	3	22	67	318	384	(((.(((((..((((((((((.(((((.((((....)))>>>>>>->>>>>>>>>>-->>>)).)))	2	-37.1	-55.3731	55.2239	-1	-1	NA	0.009901	0	0	0	0	0.33758	0	0.119005	0.143379
tae_C582	gnl|SRA|ERR016581.220907.2 GHY6XPR02BW16R.2 length=747	GCAGCGGGUAGUUGGACGGCC	NO	GCCGTCGCTGACGCGTGAGCCCGTGGTCAGAAATTAAGCTGACCGCGTAGGCAGCGGGTAGTTGGACGGCC	503	523	+ [Positive strand]	11	21	70	452	521	((((((((((.(.(((..((((((((((((........)))))))))..)>>->>>->>>>>-->>>>>>	8	-37.5	-53.5714	64.2857	-1	-1	NA	0.009901	0	0.443321	0.552707	0	0.506371	0	0.595026	0
tae_C583	gnl|SRA|ERR016533.925791.2 GG1XCTX02IQ1Z1.2 length=525	GCAGGGAGGGCAACAUGGAUAG	NO	TATTCGTTCGCCTCTCCCTGGTTATAACATATCTCCTTTTTCGACCTGAAAAGCCAAAGAAAGTAGGAAGCAGGGAGGGCAACATGGATAG	430	451	- [Negative strand]	5	22	90	430	519	(((((((..(((.(((((((.(...........(((((((((...((....)).....))))).)))))->>>>>>>>>>--->>>>>>>	3	-26.8	-29.7778	44.4444	-1	-1	NA	0.029703	0.192662	0.443321	0.276354	0.395671	0	0	0	0
tae_C584	gi|31368687|gb|CD454059.1|CD454059 WHE0966_D06_H12ZT CS wheat pre-anthesis spike cDNA library Triticm aestivm cDNA clone WHE0966_D06_H12	GCAGUGUUGGAAGCGACCGGA	NO	ACGGGGCAGTGTTGGAAGCGACCGGATATTCAAGCACCCTTCGATTTGTAGTTCCTTGAGCGATGTAAGGTGCTCCATATTGCCTGGT	432	452	+ [Positive strand]	25	21	88	426	513	((.((<<<<<<<-<<<-<<-<<<--<((((((((....((.........))...)))))...))))..))))))))))))))))).))	2	-28.1	-31.9318	51.1364	-1	-1	NA	0.049505	0.385324	1.1083	0.829061	1.18701	0.506371	1.57251	0.595026	0
tae_C585	gi|39618590|gb|CK212486.1|CK212486 FGAS024359 Triticm aestivm FGAS: Library 6 CAP GATE 1 Triticm aestivm cDNA	GCAUGAGGCGACAACUGCAUU	NO	GCATGTGGTGGCACCAAGCATGAGGCGACAACTGCATTACTTGCAAGGAAGTTACAAAATCTATGGGTCATCATAATCGTGACTTTCTCGCAAGTTGTGCAGTTCATGTGTCAAGCTTGCTGACTCCGTTTGC	664	684	- [Negative strand]	71	21	133	568	700	(((..(((.(.((.(((<<-<<<-<<<--<<<<<<<<-((((((.((((((((((......(((((....)))))...)))))))))).)))))).))))))))..))).))).))))).)).).)))..)))	3	-56.2	-42.2556	46.6165	-1	-1	NA	0.009901	5.39453	1.55162	0.829061	1.18701	2.19427	3.14502	0.952041	0.286757
tae_C586	gi|289683639|gb|GD188141.1|GD188141 Taw21-012-H08-A-064.g Triticm aestivm developing seed heat stress reverse sbtractive library Triticm aestivm cDNA clone Taw21-012-H08-A-064 3'	GCAUGCCUGUCGGGACCCGA	NO	CTGGCGGGATCCCCTCGTGGGTTGCACCGCCGACCGACCTTGATCTTCTGAGAAGGGTTCGAGTGAGAGCATGCCTGTCGGGACCCGAAAG	147	166	+ [Positive strand]	23	20	91	78	168	((..((((.((((...(..((((((.(((((((...(((((..((....))..)))))))).))).).>>>->>>-->->>>>>>>>-.))	2	-36.2	-39.7802	62.6374	-1	-1	NA	0.049505	0	0.664981	3.5926	1.18701	0.506371	0	1.42806	0.286757
tae_C587	gi|194327976|gb|FM198181.1|FM198181 FM198181 Triticm aestivm cv. Rennin methylation-filtered Triticm aestivm genomic clone FRBA001F003P23K0.ABD	GCCAACAAGGAGGUCAGUCGA	NO	TGCGGCCAACAAGGAGGTCAGTCGATTGAAGAATGACAAGATTGATTTGATTGACAAGGCCAGCGAGTTGGCGGGA	253	273	- [Negative strand]	30	21	76	201	276	(.(.<<<<<<--<--<<<<-<<<<<(..((.(((......)))..))..))))))..))))..)..)))))).).)	8	-25.6	-33.6842	50	-1	-1	NA	0.009901	0.770647	1.1083	0.829061	0.395671	0.675161	0	1.19005	0.430136
tae_C588	gnl|SRA|ERR016581.30460.2 GHY6XPR01BBLYY.2 length=862	GCCACAGUCGGUCUCGUUGGU	NO	CAACTTTGACCATAAATTTAATAACAAGACCGAATGCGGCGGGAGCAAAACTTATACCAATGAATTCGTGTTCAAAAGAAGTTTTCTATTATATAAAATTTTCTCTCGCCACAGTCGGTCTCGTTGGTTAAATTTATGGTCAAAGTTG	160	180	+ [Positive strand]	2	21	148	52	199	(((((((((((((((((((((((((.(((((((.((.((((((((.(((..(((((....(((((....)))))..(((.....)))....)))))..))).)))))>>>->>->>>>>>>->>>->>))))))))))))))))))))	1	-64.6	-43.6486	35.1351	-1	-1	NA	0.009901	0.577986	0	0	0	0	0	0	0
tae_C589	gnl|SRA|ERR016533.1138287.2 GG1XCTX02GCO8O.2 length=494	GCCAUCAUACGCCCAACCGUG	NO	ACAAATCATTCGGATTCGCCATCATACGCCCAACCGTGCATTTGATATGCATATATATGCATCACGAGCCACGGTGGAGCTGTATGATGGCGATACCGATTGGTTTGT	139	159	- [Negative strand]	5	21	108	68	175	((((((((.((((..((<<<<<<<<<<<<<<<-<<<<<..((((..((((((....))))))..)))).)))))))).)).))))))))))))..)))).))))))))	3	-57.2	-52.963	46.2963	-1	-1	NA	0.009901	0	0	0	0.197836	0	0	0.595026	0
tae_C590	gnl|SRA|ERR016581.689339.2 GHY6XPR04E1AEN.2 length=915	GCCAUCAUACGUCCAACCGUG	NO	TCGCCATCATACGTCCAACCGTGCATTTGTATACTGCATATATATGCATCACGAGGCCACGGTTGGGCGTGTATGATGGGCGA	435	455	+ [Positive strand]	23	21	83	432	514	((<<<<<<<<<<<<<<<<<<<<<..(((((....(((((....)))))..)))))..)))))))))))))..))))).)))))	10	-42.4	-51.0843	50.6024	-1	-1	NA	0.009901	4.0459	0	0.276354	0	0	0	0.23801	0
tae_C591	gi|195946059|gb|FM203995.1|FM203995 FM203995 Triticm aestivm cv. Chinese Spring methylation-filtered Triticm aestivm genomic clone RD-22R_D11_A_093.ab1	GCCAUCGAUCGAUCGCUCGG	NO	GTGCAACGCTCACTGTTCATCCCAGAGGCAGCATCGATCGGCTTCAGTTAGCAGTGGTAGCGAAGGAATCGCTCCATCGGGTTCAGTTAACAGCCATCGATCGATCGCTCGGGTTCAGTAACGCGTAGCC	105	124	+ [Positive strand]	24	20	130	12	141	(.((.((((..((((.....(((.(((...(.(((((((((((...((((((.((((.(((((.....))))))))).(....).)))))))>>>--->>>>>>>>->>>>>)..))))...)))).)))	11	-44.7	-34.3846	55.3846	-1	-1	NA	0.019802	1.15597	1.55162	1.10541	1.38485	0.16879	0	0.119005	0
tae_C592	gnl|SRA|ERR016533.540014.2 GG1XCTX01B87AZ.2 length=545	GCCCACUAGCGCGAUCGAGCGG	NO	TACCTTATGTTGTTGGACGCGTCTAGTGGGCGGCCGGCTGCCCACTAGCGCGATCGAGCGGCTGACCGAAAAAGGTA	109	130	+ [Positive strand]	2	22	77	69	145	((((((..((((((.((((((.(((((((((((....))>>>>>>>>>>>>>->>->>>>>).........))))))	1	-41.3	-53.6364	59.7403	-1	-1	NA	0.009901	0	0	0	0	0.16879	0	0	0.286757
tae_C593	gnl|SRA|ERR016581.30498.2 GHY6XPR01A76PH.2 length=972	GCCCAUGGGUCGGAUUGCCGGG	NO	GCCCACACCCTAGGCAAGACCCATGGGTGAAGATGGCAACCCATACCCTACCCATTCAGGTCGGGTGGCCATGGGCGGCCAAGCCCATGGGTCGGATTGCCGGGTTCAGC	301	322	+ [Positive strand]	5	22	110	218	327	((....((((..((((((((((((((((.....((((..(((((((((.(((......))).))))....)))))..)))).>>>>>>>>>>>--->>>>>>>>)...))	3	-56.8	-51.6364	63.6364	-1	-1	NA	0.009901	0.577986	0.22166	0.276354	0	0	0.524169	0	0
tae_C594	gi|195946369|gb|FM204173.1|FM204173 FM204173 Triticm aestivm cv. Chinese Spring methylation-filtered Triticm aestivm genomic clone RD-6R_E01_A_003.ab1	GCCCGAGACUCGAUCGUCGGU	NO	CGGTACGTTACTTGCCCGAGACTCGATCGTCGGTATCCCAATACCTTGTTCAGTCTCGTTACCGGCAAGTCACTTTACTCGTACCG	136	156	- [Negative strand]	18	21	86	83	168	(((((((..((((<<<<<<<<<<-<<-<<--<<<((....))))).)).))))))))).....))))))).........)))))))	8	-32.9	-38.2558	52.3256	-1	-1	NA	0.009901	0.770647	0.22166	2.76354	0.791343	0	0.524169	0	0
tae_C595	gi|143704561|gb|CJ925612.1|CJ925612 CJ925612 Y. Ogihara npblished cDNA library	GCCCGAGAUUCGAUCGUCGGU	NO	ACTTGCCCGAGATTCGATCGTCGGTATCCCAATACCTCGTTCAATCTCGTTACTGGCAAGT	639	659	- [Negative strand]	183	21	61	602	662	((((<<<<<<<<<<-<<-<<--<<<((....))))).)).))))))))).....)))))))	16	-23.7	-38.8525	49.1803	-1	-1	NA	0.009901	3.66058	5.98483	24.8718	11.2766	0	1.04834	0	0
tae_C596	gi|32634983|gb|CD879489.1|CD879489 AZO4.105G09R011122 AZO4 Triticm aestivm cDNA clone AZO4105G09	GCCCGUCUAGCUCAGUUGGU	NO	GCTCTGCTCGTTGAGCTAGAGGAGCAGTCCGCAAAATGCTACATTACTCTCTGAATATAAATGGCTAGATATGGTTGCAGTCACACAGCCCGTCTAGCTCAGTTGGTAGAGC	115	134	- [Negative strand]	156	20	112	109	220	((((((((..((((((((((((.((.....((.....))......................(((((.(((...)))..)))))....>>>>->>>>>>>>>>-->>>)))))	4	-38.9	-34.7321	48.2143	-1	-1	NA	0.019802	8.47712	6.20649	3.31624	1.97836	4.38855	1.57251	5.11722	0
tae_C597	gi|93257279|gb|CJ594709.1|CJ594709 CJ594709 Y.Ogihara npblished cDNA library Wh_SHDr Triticm aestivm cDNA clone rwhsd20l03 3'	GCCGCAGUUGGUCUCGUUGGU	NO	CCGTAAATTTAACCAACAAGACCGAATGTGGCGGGAGCAAAACCTATGCTACTGAATTNGTATTTTTGATATAATTCAGCGATATAATTTTTGTTCCCGCCGCAGTTGGTCTCGTTGGTTAAATTTACGG	230	250	- [Negative strand]	16	21	130	218	347	(((((((((((((((((.(((((((.((((((((((((((((..((((...(((((((.(((((...))))))))))))...))))..))))))))))>>>>>>->>>>>>>->>>>>>)))))))))))	3	-72.7	-55.9231	39.2308	-1	-1	NA	0.009901	0.192662	0.443321	0.552707	0.197836	0.506371	0	0.833036	0.143379
tae_C598	gi|117587352|gb|DX363977.1|DX363977 3B_005_J21_FM1 Triticm aestivm chromosome 3B-specific BAC library (TA3B) Triticm aestivm genomic clone 3B_005_J21	GCCGCUGUGGAACUUGCAGGGG	NO	TCTCCCTTGGCGATTCTGGTCAGCCAGTGGCATTTCTGGGTGGTGTGGTTTGACAGCTTCGCGCCGCTGTGGAACTTGCAGGGGCCATCCAGGGTCTGCTCGTAGGAGA	315	336	- [Negative strand]	11	22	109	289	397	(((((..((((((((((((...(((....(((.(((((((((((((((..........))))>>>>>>->>>>>-->>>--->>)...)))))))).)).))..)))))	4	-47.7	-43.7615	59.633	-1	-1	NA	0.029703	0.192662	0	0.276354	0.395671	0.33758	0.524169	0.595026	0
tae_C599	gnl|SRA|ERR016533.730810.2 GG1XCTX02JU4D5.2 length=389	GCCGGCCGGACGGACCGGGA	NO	TCCGTCCGTCGTACCGTCCGTCGTCGGTCGTCGTCGCGAGCGCCGGCCGGCCGGACGGACCGGGACGGGACGGACGGA	285	304	- [Negative strand]	11	20	78	271	348	((((((((((.(.(((((((((((((((((.((.(....))).))>>>>>>-->>>>>>->>>--.).))))))))))	1	-52	-66.6667	76.9231	-1	-1	NA	0.019802	0.963309	0.664981	0	0.791343	0	0	0	0
tae_C600	gnl|SRA|ERR016581.225391.2 GHY6XPR02B2E0B.2 length=1169	GCCGGCCGGGACGGACCGGG	NO	CCGGGGGCCGGCCGGGACGGACCGGGGGTAGTACCCGGTACCGGTACCGGACCGGTACCCGG	992	1011	+ [Positive strand]	6	20	62	985	1046	(((((.-<<<<<<<<--<<<<<<<<<.......)))))).)))...)))).))))..)))))	1	-47	-75.8064	79.0323	-1	-1	NA	0.009901	0.577986	0.664981	0.276354	0	0	0	0	0
tae_C601	gnl|SRA|ERR016581.303009.2 GHY6XPR02D2DY5.2 length=1018	GCCGGCCGGGGGACGGCCCG	NO	CGGGCCGCCCCCCGACCCCGTACGGGTTCCCGAACCCGTCGGCCGGCCGGGGGACGGCCCG	650	669	+ [Positive strand]	2	20	61	608	668	(((((((.((((((.(((((.(((((((....)))))))))>-->>->>>>>>->>>>>>>	1	-47.6	-78.0328	85.2459	-1	-1	NA	0.009901	0	0.664981	0.276354	0	0	0	0	0
tae_C602	gnl|SRA|ERR016581.462740.2 GHY6XPR03DN6PO.2 length=807	GCCGUCGGCUGGCAGAUGGCAA	NO	TTTGCCATCAGCCAGCAGATGGCAAGCCCACNCTTGTATCAGCCAGCCAGCTGATGGCAAGAAGCTTTGCCGTCGGCTGGCAGATGGCAAG	415	436	- [Negative strand]	4	22	91	413	503	(((((((((.((((((.((((((((((.....(((((((((((......)))))).)))))..)).))>>>>>>->>>>>>->>>>>>>>)	1	-33.5	-36.8132	57.1429	-1	-1	NA	0.009901	0.192662	0	0.276354	0.395671	0	0.524169	0	0
tae_C603	gi|25232133|gb|CA653608.1|CA653608 wre1n.pk190.b8 wre1n Triticm aestivm cDNA clone wre1n.pk190.b8 5' end	GCCGUUGUCGGCACGGCCGG	NO	TCGAGCTNGTCGCCGTTGTCGGCACGGCCGGACCATGTAGGCGTGGAGTACTCGTAGCGGCTGTGCGTGACGCGGTGGAACTTCTTGG	297	316	- [Negative strand]	5	20	88	239	326	(((((....((<<<<<-<<<<<<<<<<<<<-.(((((....))))).(....)....))))))))).))))))))))).....)))))	3	-40.4	-45.9091	63.6364	-1	-1	NA	0.009901	0.770647	0	0.276354	0.395671	0	0	0	0
tae_C604	gnl|SRA|ERR016533.89128.2 GG1XCTX01B3FKJ.2 length=640	GCCUACUGGGUCGUACGGGCC	NO	GCCTACTGGGTCGTACGGGCCTGCATCCTGGCCCAACTAGAGATTGGGTTTCTAGTCGTATGCAGGCCGTGCCGGCCTAGTAGGC	89	109	+ [Positive strand]	2	21	85	88	172	<<<<<<<<<<<<<<<<<<-<<(((((.((((((((((....).)))))...))))....)))))))))))).)))))))))))))	1	-50.6	-59.5294	61.1765	-1	-1	NA	0.009901	0	0	0	0	0	0	0	0.430136
tae_C605	gnl|SRA|ERR016581.662671.2 GHY6XPR04EFB0N.2 length=901	GCGACAACUAAUAUGGAACGG	NO	ACTCCCTCCGTTTTATATTAGTTGTCACTGATTTAGTTGCGACCTAGAGTATAAAGTTGTATTAAATCAGCGACAACTAATATGGAACGGAGGGAGT	227	247	- [Negative strand]	9	21	97	219	315	((((((((((((((((((((((((((.((((((((((.(((((............))))))))))))))>->>>>>>>>>>>>>>>>>>>)))))))	8	-58.6	-60.4124	38.1443	-1	-1	NA	0.009901	0	0	0.276354	0.197836	0.675161	0.524169	0.357015	0
tae_C606	gnl|SRA|ERR016533.204988.2 GG1XCTX01CLBAS.2 length=643	GCGAGCAACACGGACGAACAU	NO	GCAGATTTTGTTTCGTTCTTTGTTCTATTGGTATCGGTCGAGCCGGACTGTCAATTTCCGTTTTTGTTCCGCCGGTCCGAGATGCGAGCAACACGGACGAACATATTCTAC	439	459	+ [Positive strand]	3	21	111	355	465	(.(((...((((.(((((.((((((..((((.((((((.((((((((.........)))).....)))).))))))))))...-->>>>>>--->>>>>>>>>-..))).)	1	-34	-30.6306	47.7478	-1	-1	NA	0.039604	0	0	0	0.197836	0.16879	0	0.23801	0
tae_C607	gi|147908706|gb|ER773045.1|ER773045 TAACSP3AShA_0005E22R TAACSP3AShA Triticm aestivm genomic clone TAACSP3AShA_0005E22	GCGAGCAACUGAUUUGUUGGA	NO	AACAATGGAGCGAGCAACTGATTTGTTGGAAATCATACATGCAGATGTATGTGGTCCGATGAATGTTGAGGCTCGCGGCGGGTATTGTT	439	459	- [Negative strand]	3	21	89	379	467	(((((((..<<<<<<--<--<<<--<<<<<...(((((((....)))))))...)))))..)))...)..))))))......)))))))	1	-32.2	-36.1798	46.0674	-1	-1	NA	0.009901	0.385324	0.443321	0	0	0	0	0	0
tae_C608	gnl|SRA|ERR016581.247361.2 GHY6XPR02B9IYH.2 length=748	GCGAGGCGGACACAGACGGAC	NO	TGGGGGCGAGGCGGACACAGACGGACGACGAGGACGCGAAGACGTCCGCTTTCTGTCCGCTTTGACCCCA	118	138	+ [Positive strand]	2	21	70	112	181	(((((-<<<<<<<<<<<-<<<<<<<<(.((......))....)))))).))).))))))))))).)))))	1	-38.7	-55.2857	65.7143	-1	-1	NA	0.009901	0.192662	0	0.276354	0	0.16879	0	0	0
tae_C609	gnl|SRA|ERR016533.884230.2 GG1XCTX02IBQJ9.2 length=510	GCGCAUCGGACGGCUGGUGC	NO	CTGACTGGCGCATCGGACGGCTGGTGCTGGACCGGCCCAACGGTTGGGCCGGCGCACCGGCGCAGATCAGCGCCCTTCGG	337	356	+ [Positive strand]	2	20	80	329	408	((((..(<<<<<<<-<---<<<<<<<<..(.((((((((.....))))))))))))))))).).)))..)))))..))))	1	-45.3	-56.625	73.75	-1	-1	NA	0.009901	0.192662	0	0.276354	0	0	0	0	0.143379
tae_C610	gnl|SRA|ERR016581.632462.2 GHY6XPR04CXJC5.2 length=726	GCGCCAAGUGACGCUGAUCGU	NO	CGAAGGGAGCGCCCACGAGTGCGACACATGGCGAATAGCTAAGAGCGCGCCAAGTGACGCTGATCGTTGCGAGGCTCCCGAACG	309	329	+ [Positive strand]	19	21	84	262	345	((..((((((.((.((((..(((.(((.(((((....((.....))->>>>>->>>->>>--->>>>.).)..))))))...))	12	-37.6	-44.7619	63.0952	-1	-1	NA	0.009901	0.192662	0.664981	0.829061	0	0.675161	0.524169	0.714031	0.286757
tae_C611	gnl|SRA|ERR016581.356020.2 GHY6XPR03AHJS8.2 length=949	GCGCCGGCGCUGAAAAAACGGG	NO	TTTCGGCGCCGGCGCTGAAAAAACGGGTCCCAGTCGTCGCCCCCCGGAGCCCGGATTTTCGCCGGCTTGGCCGAAA	454	475	+ [Positive strand]	2	22	76	448	523	(((((<<<<<<<<---<<<<<--<<<<..((.(..(....)..).))..))))..)))))))))))...)))))))	1	-36.3	-47.7632	67.1053	-1	-1	NA	0.039604	0	0	0	0	0	0.524169	0.119005	0.143379
tae_C612	gi|117601546|gb|DX378171.1|DX378171 3B_083_J14_FM1 Triticm aestivm chromosome 3B-specific BAC library (TA3B) Triticm aestivm genomic clone 3B_083_J14	GCGCGCGAAGCGGGGCGGACCG	NO	GCGCGCGAAGCGGGGCGGACCGTGGTACTCGGATGAGATAAGGCATAGACGCCTCGATTTCTGCGCCGCCTTTTTTGCCACGTATCGCGTGC	230	251	- [Negative strand]	3	22	92	159	250	<<<<<<<<-<<<-<<<<<<--<(((..(......(((((.((((......))))..))))).)..))))....)))))).))).))))))))	1	-39.9	-43.3696	61.9565	-1	-1	NA	0.039604	0.192662	0	0	0	0.33758	0	0	0.143379
tae_C613	gnl|SRA|ERR016581.17124.2 GHY6XPR01BDYWG.2 length=775	GCGCGUCGCGCGACUCGCCGGU	NO	CATCGGTTGATTTGGCGCGACGCGCAGCGCTGACTCCAGCGGCCGCGTTAAAATACAGCGCGCGCGCGTCGCGCGACTCGCCGGTG	3	24	- [Negative strand]	2	22	86	1	86	(((((((.((..(.(((((((((((..(((((....)))))..((((((.......)))))).>>>>>>>>>>>->->>>>>>>>)	1	-49.2	-57.2093	68.6047	-1	-1	NA	0.009901	0	0.443321	0	0	0.16879	0	0	0
tae_C614	gnl|SRA|ERR016533.786029.2 GG1XCTX02HLHNO.2 length=544	GCGGACACAAAGCGGACGCAAA	NO	GCGTCCACTTTGTGTCCGCCGCGGATCCAAATGCAACCCAAATTTGAGACCGAAATGGGTCCGCGCGGACACAAAGCGGACGCAAA	216	237	+ [Positive strand]	47	22	83	151	233	((((((.((((((((((((.(((((((((..((.....))..((((....)))).)))))))))>>>>>>>>>>>>->>>>>>	2	-50.1	-60.3614	59.0361	-1	-1	NA	0.009901	3.08259	1.32996	1.38177	1.97836	0	3.14502	0.714031	0.143379
tae_C615	gnl|SRA|ERR016533.178255.2 GG1XCTX01EG9IJ.2 length=516	GCGGACAGACGGCAAAGCAGA	NO	TTTGCCATCAGCCACCGAGCGGACAGACGGCAAAGCAGAGATTTGCCGTCATCAGTTGATGGAAAACTTTATTTGCCGTCTACCCCGATGAAAAGCTGACGGCAAA	90	110	+ [Positive strand]	2	21	106	71	176	((((((.(((((......-<<<--<<<<<<<<<<--<<<(.(((.((((((.....))))))))).)))).))))))))))...))).......))))).))))))	1	-47.04	-44.3774	50	-1	-1	NA	0.009901	0	0	0.276354	0.197836	0	0	0.119005	0
tae_C616	gi|25214959|gb|CA636663.1|CA636663 wle1n.pk0111.b4 wle1n Triticm aestivm cDNA clone wle1n.pk0111.b4 5' end	GCGGAGCCGUCGACGUCGGGC	NO	GTGCCGAGGGAGCCCGGCGCCGGCGGCTGCGCGGCAGGCGGGAGCTGCCGGCCAGGGAGGGTCCAAGTGCGCGCTGTCCTCCGCGGNCGTCCGTCNAAGCGGGAGCGCATGGAGTCCTTAACCGCCGGAGCGAAGCGCCTGGCCTACGGCGGAGCCGTCGACGTCGGGCTCCTCCTCTTCGGATAAC	427	447	+ [Positive strand]	5	21	187	278	464	((.((((((((((((((((.((((((((.(((.(.(((((((.(((.(((((....(((((((((.((((.(((........)))....(((((....))))).)))).)))).)))))....))))).....))).))).)))).).>>>->>>>>>>>->>>>>>>>)))).....))))...))	2	-107.4	-57.4332	73.262	-1	-1	NA	0.009901	0	0	0.552707	0	0	0	0.595026	0
tae_C617	gi|145254834|gb|EI667308.1|EI667308 TAACSP3AShA_0020P08F TAACSP3AShA Triticm aestivm genomic clone TAACSP3AShA_0020P08	GCGGAUUGCCUACAAGUGAGGA	NO	TCTGAGGAATTTGTACTGACTGAGGAGTTAGGAATTCGCTAGTGCGGATTGCCTACAAGTGAGGAACATGATAGCCCTGAGG	730	751	+ [Positive strand]	2	22	82	686	767	(((.(((..(.(((.((.(((...(...(((((((((((....>>>>>>>->>>>>->>>->>--)))....)..))).)))	1	-22.1	-26.9512	47.561	-1	-1	NA	0.049505	0	0	0	0.197836	0	0	0.23801	0
tae_C618	gnl|SRA|ERR016581.1246235.2 GHY6XPR07J5JWX.2 length=952	GCGGCAGCGUUGGAUGGCGGCC	NO	GAGTTTGAAATGTATGCGGCAGCGTTGGATGGCGGCCACCCGCATTTATGCCTGCCGATTCGACCGCCCCTCGTCCGCGAACGGATGCGGAAGGAAATTTGCGGGTTGCCCTAAGACCTCCCCAAGATCGAGCTC	131	152	- [Negative strand]	2	22	135	32	166	((((((((....(.(<-<<-<<-<<<---<<<-<<<-(((((((......(((.((((((((..(((.........)))..))))).))).))).....))))))).)))))).))))).)))).).))))))))	1	-50.2	-37.1852	59.2593	-1	-1	NA	0.049505	0.385324	0	0	0.197836	0	0	0	0
tae_C619	gnl|SRA|ERR016581.442440.2 GHY6XPR03CZFP8.2 length=782	GCGGCGUCGUCGAACUCGCCC	NO	GACGCGGTGGGCTTGTTCGCCGGCGCGCGCGTGCATCGACGAGACGGTGCGCGCGGCGTCGTCGAACTCGCCCTCTCCGCGTC	302	322	+ [Positive strand]	47	21	83	249	331	(((((((.((((..(((((.((((((.(((((((((((......))))))))>>>>>>>>>->>>>>-->>>>...)))))))	2	-62.1	-74.8193	74.6988	-1	-1	NA	0.009901	0.385324	0.22166	0	0	3.5446	5.24169	0.714031	1.14703
tae_C620	gnl|SRA|ERR016581.309521.2 GHY6XPR02D29NT.2 length=837	GCGGGACGGACGGGACGUGCG	NO	CTGGTGTCGTCGGGCTCGTCGGGTTCGTCGGGCGTGTCGATGGCACGCGGGACGGACGGGACGTGCGGGACGCAGCGG	147	167	- [Negative strand]	5	21	78	135	212	(((.((.((((..((.((((..(((((((..((((((.....))))>>-->>>>>>>-->>>>->>-.)))))).)))	3	-42.2	-54.1026	74.359	-1	-1	NA	0.029703	0.192662	0.22166	0.552707	0.395671	0	0	0	0
tae_C621	gnl|SRA|ERR016533.528858.2 GG1XCTX01BHVZA.2 length=555	GCGGGGAUAGCUCAGUUGGG	NO	CAGATTTTTACCATGATGAGGTTCCCAACTGGAACTAAATAAACGCTAAGCAAGGACATATAGGAGAAGATTTTACGAACAACGCATAGCGGGGATAGCTCAGTTGGGAGAGCGTCAGACTGAAGATCTG	124	143	+ [Positive strand]	1417	20	130	35	164	((((((((((...(((((...(((((((((((..(((..(...(((((.((.........(((((.....)))))........)).))>>>->-->>>->>>>>>>>>))..)))))...))))))))))	13	-41.53	-31.9462	43.8462	-1	-1	NA	0.009901	41.8076	28.1509	25.9772	16.4204	49.2868	30.4018	68.1899	2.86757
tae_C622	gnl|SRA|ERR016581.723510.2 GHY6XPR05FX10N.2 length=847	GCGGUAUGUGUGGGACGACAUG	NO	GCATTGTGTGGCCCGTGCGCGCTGCCGTGATGTAGCACAGGACAGAGGGACAACCATTTACATACACACACACACCGTTGGATGAAGCTGAAGGGGCGGTATGTGTGGGACGACATGATCC	100	121	+ [Positive strand]	2	22	121	4	124	(.((..(((.(((((..((..(((((.(....((((..........((.....)).....(((...((.((.....)))).)))..))))..).)>>>>-->>-->>>>->->>>--)).)	1	-61.1	-50.4959	56.1983	-1	-1	NA	0.009901	0	0.22166	0.276354	0	0	0	0	0.143379
tae_C623	gnl|SRA|ERR016581.1265959.2 GHY6XPR08FYWR5.2 length=828	GCGUCGGCGUCGGCUGGGAUGG	NO	GGTCTCGGCGTCGGCGTCGGCTGGGATGGGGACAGACAACTCATGCATCGCCGTTTGTAGGGCGTCATGGGCATTCTCGCCCGAGTCGGCGACGTGGCTGATGACC	298	319	+ [Positive strand]	8	22	106	290	395	(((((((<<--<<-<<<<<<<<<<<-<<<(((.......((((((...((((.(....).)))).))))))..))))))))).)))))))).))..))))).))))	6	-49.3	-46.5094	65.0943	-1	-1	NA	0.009901	0.385324	0.22166	0.552707	0.791343	0	0	0	0
tae_C624	gnl|SRA|ERR016581.1381018.2 GHY6XPR08IEMJT.2 length=859	GCGUGACAGCGGUUCGGACGC	NO	CGCGTGCGTGACAGCGGTTCGGACGCCTGCAAAGCCCCTCTGATTTATGGGGTACCGCATTGGATAATAAATTGGGTCCAGACCGCTCGTTCGAACGGATGCG	371	391	- [Negative strand]	4	21	103	293	395	(((((-<<<<<<<<<<<<--<<<<-<((((...(((((..........)))))...)))..............))))))..)))))).)))...))).)))))	2	-41.23	-40.0291	57.2816	-1	-1	NA	0.009901	0.192662	0.443321	0	0.197836	0.16879	0	0	0
tae_C625	gi|143294904|gb|CJ807231.1|CJ807231 CJ807231 Y. Ogihara npblished cDNA library	GCGUGCUUGGGCGAGAGUAGUA	NO	GTTAAGCGTGCTTGGGCGAGAGTAGTACTACCTCGTGCCGAATTCGGCACGAGGGAGAGATAGGACTTGTGCGCCGCACGCCAAAC	19	40	+ [Positive strand]	137	22	86	13	98	(((..<<<<<<---<<<<-<<<<--<<((.((((((((((....))))))))))...)).))..))))...))))))))))..)))	7	-44.7	-51.9767	58.1395	-1	-1	NA	0.009901	0.963309	0.443321	3.86895	7.91343	4.05097	1.57251	5.95026	0.143379
tae_C626	gnl|SRA|ERR016533.943063.2 GG1XCTX02FQSGL.2 length=533	GCUAAACAGGGCGGACGCCGG	NO	GCTAAACAGGGCGGACGCCGGGCGGGCGGCCGACCCAAATGGACAAAAAGCGGACGAAATTGTCGTCCGTTTGGGTCGCCTCATTGGAGTTGCTCTTAGC	481	501	- [Negative strand]	2	21	100	401	500	<<<<---<<<<<<-<<-<<<<..((((((((...((....)).....((((((((((.....)))))))))).))))))))..)))).))))))))))))	1	-46.4	-46.4	60	-1	-1	NA	0.009901	0	0	0	0.197836	0.16879	0	0.119005	0
tae_C627	gi|147911798|gb|ER776137.1|ER776137 TAACSP3AShA_0045M11R TAACSP3AShA Triticm aestivm genomic clone TAACSP3AShA_0045M11	GCUAGCGGACGGCAAAGAGGU	NO	GCAGATTTTTCTTTGTCGTCCGCTAGCTAACGGCAAAGTATCTTTGCCGTCAGCTAGCGGACGGCAAAGAGGTGGGGC	527	547	- [Negative strand]	3	21	78	521	598	((.....(((((((((((((((((((((.(((((((((...))))))))).)>>>>>>>>>>>>>>>>>>>>-...))	2	-52.1	-66.7949	53.8462	-1	-1	NA	0.009901	0.192662	0.22166	0.552707	0	0	0	0	0
tae_C628	gnl|SRA|ERR016581.615886.2 GHY6XPR04CSU52.2 length=944	GCUAGGAGUAGAUGGCCCGAC	NO	CGCTTTCTTCGTGGTCGTCATCCTGGTTCTAGTGGCACCGCTAGGAGTAGATGGCCCGACCATCGGCG	315	335	- [Negative strand]	2	21	68	306	373	((((......((((((((((((.((.((((((((....)>>>>>>>->>>>>>>>-->>>))).))))	1	-29.2	-42.9412	60.2941	-1	-1	NA	0.009901	0	0	0	0	0	0	0	0.430136
tae_C629	gi|147909095|gb|ER773434.1|ER773434 TAACSP3AShA_0025B20FC TAACSP3AShA Triticm aestivm genomic clone TAACSP3AShA_0025B20FC	GCUAGGCUGAUAGGUUGGGCA	NO	CGGAGTCTTCCTTCGCATGCTTGCGAATAAGACCGACTATGTGTCGGTCACTGGCGCGTGATCGACAGGCTAGGCTGATAGGTTGGGCACCG	5	25	- [Negative strand]	4	21	92	1	92	(((.((((.(((((((..((((((((....(((((((.....))))))).(........).))).)))>>--->>->>->>>-->>>>-)))	3	-34.8	-37.8261	57.6087	-1	-1	NA	0.049505	0.192662	0.443321	0	0	0	0	0.23801	0
tae_C630	gi|145260123|gb|EI669511.1|EI669511 TAACSP3AShA_0040B15R TAACSP3AShA Triticm aestivm genomic clone TAACSP3AShA_0040B15	GCUAGGUUGGGGUCUCAGGUC	NO	CGTCGGACCAGTGTGTCCCAGACCCGGCAAGTGGCTAGGTTGGGGTCTCAGGTCTTAGATG	552	572	+ [Positive strand]	2	21	61	518	578	(((((((((..((.(.(((.((((..((.....>>-->>>>->>>->->>>>>>)..))))	1	-24.7	-40.4918	60.6557	-1	-1	NA	0.049505	0	0.22166	0	0	0	0	0.23801	0
tae_C631	gnl|SRA|ERR016581.460986.2 GHY6XPR03DKBOV.2 length=687	GCUCCAAAUGCGUCGGCGCGGA	NO	TCACGTTTGCGTTGACGTATTTGCGGCCCAAATTTGTGCTCCAAATGCGTCGGCGCGGACGTCGA	200	221	- [Negative strand]	2	22	65	193	257	(((((((((((((((((((((((.(((.((....)).>>>->>>>>>>>>>>>>>>>>>))).))	1	-36.6	-56.3077	55.3846	-1	-1	NA	0.009901	0.385324	0.22166	0	0	0	0	0	0
tae_C632	gnl|SRA|ERR016533.1017568.2 GG1XCTX02II5NM.2 length=375	GCUCCUGGGUGUAGAAUGGUA	NO	CCGGGTACGGTAGTAGTAGTACTTACTACACCCAGGAGCATTTGCTCCTGGGTGTAGAATGGTACTTTCGAGGTCCCGG	115	135	- [Negative strand]	6	21	79	99	177	(((((.((....(....((((((..((((((((((((((....>>>>>>>>>>>>>>--->>>>))..)...)))))))	3	-44.9	-56.8354	53.1646	-1	-1	NA	0.009901	0.192662	0.443321	0	0.197836	0	1.04834	0.119005	0
tae_C633	gnl|SRA|ERR016533.242134.2 GG1XCTX01CN9I5.2 length=553	GCUCGGGCUGACCGGCACCCC	NO	GCTCGGGCTGACCGGCACCCCCCATATCCAGCCCAAACTATGGGGCGGATATGGGGGCGCCCGGGCACGCCTG	307	327	+ [Positive strand]	2	21	70	309	378	<<<<<<<-<<<<---<<<((((((((.((((........)))))))))))))))...)))).)).)))))	1	-46.1	-65.8571	71.4286	-1	-1	NA	0.009901	0.385324	0.22166	0	0	0	0	0	0
tae_C634	gnl|SRA|ERR016581.626988.2 GHY6XPR04CYXPM.2 length=797	GCUCGGUUUGGGGUGAAACGGA	NO	GGCCCAATGCGCGGCCTCAAACGGACAAATGTCCAGATTCCGTCCGTTTTCGACCCATCCCCGGCCCAAACTTGCGCTCGGTTTGGGGTGAAACGGACACGCGCGGACAGCC	185	206	+ [Positive strand]	26	22	112	109	220	(((....((((((.........((((....)))).......(((((((((...((((..((.(((.((....)).>>>->>-->>>>-->>>>>>>>).))))))....)))	15	-49.2	-43.9286	62.5	-1	-1	NA	0.009901	0.577986	0	0.552707	0.395671	0.16879	0	2.2611	0
tae_C635	gnl|SRA|ERR016533.283970.2 GG1XCTX01A2OI4.2 length=522	GCUCUGCCGCAGCUGCCCGGA	NO	GGCAGCTCTGCCGCAGCTGCCCGGACAGTGTTACACTTGTTTGGGCTAGCTGCGGTAGTGCTGCT	427	447	+ [Positive strand]	4	21	65	422	486	((((<<-<<<<<<<<<<<<<<<<<<(((((...))).))))))))).))))))))))).))))))	1	-50	-76.9231	61.5385	-1	-1	NA	0.009901	0.577986	0.22166	0	0	0	0	0.119005	0
tae_C636	gi|20079852|gb|BJ256172.1|BJ256172 BJ256172 Y. Ogihara npblished cDNA library	GCUCUGUGGGUCUGACCGGCU	NO	ACTGGCTCTGTGGGTCTGACCGGCTGTGGTTTCACCACAACCCAGTCAGGATCAGCACAAATAAATGCCAGT	275	295	- [Negative strand]	2	21	72	227	298	((((<<--<<<--<<<<<<<<<<<<(.((((.......))))))))).)).)))).))..)))...))))))	1	-28.7	-39.8611	52.7778	-1	-1	NA	0.019802	0.192662	0	0.276354	0	0	0	0.119005	0
tae_C637	gnl|SRA|ERR016533.636765.2 GG1XCTX02F4QZV.2 length=495	GCUGAGAGCUGCACAGAAGUC	NO	TCCAATTTTCCAAACATTTGGACTTCTGTGTAGCTCTCAGCAAAAAAGACAAATCGGAGGTCTGTAAAAATGTGTACTATTCATATACTGTTCTGGTCTGATTTGTCTTTTTTGCTGAGAGCTGCACAGAAGTCTAAATGTTTTGAAAATTGGA	231	251	+ [Positive strand]	40	21	154	117	270	((((((((((.(((((((((((((((((((((((((((((((((((((((((((((((((...(((....((((.......)))))))....))..)))))))))))))))))>>>>>>>>>>>>>>>>>>>>>))))))))).))))))))))	4	-72.6	-47.1429	35.7143	-1	-1	NA	0.009901	0.770647	0.664981	0.552707	0.593507	1.01274	1.57251	2.2611	0.143379
tae_C638	gnl|SRA|ERR016581.381254.2 GHY6XPR03BDK7Q.2 length=1086	GCUGGACAGAAGUGCAACGCC	NO	GGCTAGCTCTGAGGCGCTGCACTGCTCGGTGCGGGCCCCGGGGCTGCCACGCTGGACAGAAGTGCAACGCCCTCGAGCTAGGC	73	93	- [Negative strand]	2	21	83	60	142	(.(((((((.((((((.(((((((..(((((.(((((....)))..)).)>>>>-->--->>>>>>->>->)))))))))).)	1	-44.8	-53.9759	71.0843	-1	-1	NA	0.039604	0.192662	0.22166	0	0	0	0	0.119005	0
tae_C639	gnl|SRA|ERR016533.552334.2 GG1XCTX01DR0XU.2 length=501	GCUGGGCGUCGCCGGGAGCCA	NO	GCTGGGCGTCGCCGGGAGCCACGACCTCCTGTCCCGGTTCATGGCCTCGGAGGCGCACGGC	60	80	- [Negative strand]	2	21	61	19	79	<<<<-<<<<<-<<<<<-<<<<.((((.........))))..))))))))).))))).))))	1	-32.1	-52.623	75.4098	-1	-1	NA	0.049505	0	0	0.829061	0	0	0	0	0
tae_C640	gnl|SRA|ERR016533.1087778.2 GG1XCTX02GY1K1.2 length=511	GCUGGGUCUGUGGUUGAAGGC	NO	GCTGGGTCTGTGGTTGAAGGCTGACAGTTCTGGTTTCCTCCTTCGGCGTCATAGTCGTGTGGGGGTGTTAGTTCTGGAGTTCGATGATGTGTCTAG	215	235	- [Negative strand]	2	21	95	139	233	<<<<<--<<<-<<<<<--<<(..(((..((((...(((((..((((......))))...)))))..))))..))).)))))))).)))..)))))	1	-31.4	-33.0526	52.6316	-1	-1	NA	0.009901	0.192662	0	0	0.197836	0	0	0.119005	0
tae_C641	gi|117592081|gb|DX368706.1|DX368706 3B_018_I03_FM1 Triticm aestivm chromosome 3B-specific BAC library (TA3B) Triticm aestivm genomic clone 3B_018_I03	GCUGGUCAUAGUGGGGAGUAA	NO	CTTCCTGCAGTCACCAAACTAGTCTCTCTCTTCTTAATTAACTTGCCACATCATATTATATGCCTACATGGCAGGCTTAGCAGCTCTACATGGTGGAGCACTGGGAGAGGCCAAGGCTGGTCATAGTGGGGAG	167	187	+ [Positive strand]	7	21	133	51	183	(((((..(.((.((((..((.(((((((((.......(((((((((((...((((...))))......))))))).))))..(((((((...)))))))...)))))))))..))-->>>>->>->-->>>>>	4	-49.4	-37.1429	48.8722	-1	-1	NA	0.009901	0	0	0	0	0.33758	0	0.595026	0.143379
tae_C642	gi|25433911|gb|CA712118.1|CA712118 wdk3c.pk0004.g2 wdk3c Triticm aestivm cDNA clone wdk3c.pk0004.g2 5' end	GCUGGUGUGGCGCUGUGGGCCU	NO	GAGCGGGGGCTTTAAGCTGGTGTGAACGCTGGTGTGGCGCTGTGGGCCTGGCTGTAGTGTGCTACTGCTGGCCCGCCTGTTCCAAGTTGAGTAGTGGGACCGGCGGGGCCTGTGCC	35	56	+ [Positive strand]	5	22	116	7	122	(.(((.((((((...((((((.(.(..<<<-<--<<<-<<-<<<<<<<-(((.((((....)))).))))))))))..)).)))...).)))..).).)))))).)))))).))))	1	-57.7	-49.7414	65.5172	-1	-1	NA	0.009901	0.192662	0.22166	0	0.197836	0	0	0.119005	0.286757
tae_C643	gnl|SRA|ERR016581.9254.2 GHY6XPR01AHKZ7.2 length=926	GCUGGUGUGUGGGCGUUGGAG	NO	GGCTGGTGTGTGGGCGTTGGAGAGTTTGCCCACACGCCCGCACCACGCTGTTTGCCAGCTGCACTGTGTGGGCGAACTACTTTTCTCCCACACAGCCACC	251	271	- [Negative strand]	18	21	100	172	271	(<-<<<<<<<<<<<-<--<<<<((((((((((((((...(((....((((.....)))))))..)))))))))))))).)))).).)))))))).)))))	13	-52.6	-52.6	62	-1	-1	NA	0.009901	0	0.22166	0.276354	0.197836	1.01274	0	1.07105	0.143379
tae_C644	gnl|SRA|ERR016533.503012.2 GG1XCTX01BAMJS.2 length=503	GCUUUUUGGGACGGAGGGAGU	NO	GTCTGAGCAGAGCGCATAATACTATTACTTCGTCCAAAAAAACTTGCCTTAGATTTATCTAGATAGAGATGTATCTAACACTAAAATATGTGTGGATACATTAGTATCTAACAAATGCAAGACAAGCTTTTTGGGACGGAGGGAGTATGTACTATGTTCTGAC	134	154	+ [Positive strand]	5	21	163	8	170	(((.(((((.((..((...((((....((((((((.(((((.((((.(((..((((...((((((..((((((((((.(((........)))))))))))))..))))))..))))..))).)))>->>>>>->>>>>>>>-->>>)))..)).))))).)))	2	-57.3	-35.1534	36.1963	-1	-1	NA	0.009901	0.385324	0	0	0.197836	0	0	0.476021	0
tae_C645	gi|32640499|gb|CD881356.1|CD881356 F1.102O21F010328 F1 Triticm aestivm cDNA clone F1102O21	GGAAAAUGCAGUCGGAUGUU	NO	GTACAATGCAATTTCGGTAGTCATTTTCCATTTCAGTTGGAAAATGCAGTCGGATGTTTGGGGTAC	138	157	+ [Positive strand]	2	20	66	99	164	((((...(((..(((((..(.(((((((((.......)>>>>>>>>>-->>>>>>>>-....))))	1	-18.9	-28.6364	40.9091	-1	-1	NA	0.009901	0	0	0	0.197836	0.16879	0	0.119005	0
tae_C646	gnl|SRA|ERR016581.17271.2 GHY6XPR01BDSKT.2 length=898	GGACGGACAGCAGGCGGACAC	NO	GTCCGCTTCTTTCCGCGTCGTACCCATTTGTTCCCAGATTTGGGCCAAATGTGGGTCGGGACGGACAGCAGGCGGACAC	468	488	+ [Positive strand]	5	21	77	409	485	((((((((((.((((..(((.(((((((((..(((......))).)))..))))))))>-->>>>->>->>>>>>>>	3	-37.1	-48.1818	59.7403	-1	-1	NA	0.009901	0	0.22166	0.276354	0.593507	0	0.524169	0	0
tae_C647	gnl|SRA|ERR016533.313089.2 GG1XCTX01DFOZJ.2 length=521	GGAGAUCGCGCAGGACUUCAA	NO	AGCGCCTCGTCCGGGAGATCGCGCAGGACTTCAAGACCGACCTCCGCTTCCAGTCCTCCGCCGTCTCCGCGCT	352	372	+ [Positive strand]	3	21	73	338	410	(((((........<<<<<<-<<<-<<<<<<--<<(.(.(....).))))..)))))).))).)))))))))))	2	-29.3	-40.137	68.4931	-1	-1	NA	0.049505	0.192662	0	0.276354	0	0	0	0.23801	0
tae_C648	gnl|SRA|ERR016533.1199440.2 GG1XCTX02JH2LU.2 length=486	GGAGCGUUGGCAUUAGUGCAU	NO	CAGCAGGAGCGTTGGCATTAGTGCATACTGTGGAATTCCTGATGCCTCTGAAGCCTATGTGACCGCTG	333	353	- [Negative strand]	11	21	68	290	357	((((.<--<<<<-<<<-<<<<-<<<<.....((....))..))))..)))).))).))))..).))))	1	-24.9	-36.6176	52.9412	-1	-1	NA	0.029703	0	0	0	0	0.16879	0	0	1.57716
tae_C649	gi|93183105|gb|CJ717617.1|CJ717617 CJ717617 Y.Ogihara npblished cDNA library Wh_VWD Triticm aestivm cDNA clone whvd16k11 5'	GGAGUCGGCGUAGAGCGGUCA	NO	GGAGTCGGCGTAGAGCGGTCACCGCCGCGCACGGAAGCCGCGAGAGGAGTTGGCATAGAGCGGTCACCGCTGCACGCGGAAGCC	191	211	- [Negative strand]	3	21	84	127	210	<<--<<-<<<<--<<<<<<-<(((((..((.(((...((......))..)))))...).))))).))))))..)))).))..))	1	-38.9	-46.3095	70.2381	-1	-1	NA	0.019802	0.192662	0	0	0.395671	0.16879	0	0	0
tae_C650	gnl|SRA|ERR016581.252828.2 GHY6XPR02CZ0WG.2 length=842	GGAUGGGUCGAAAGCGGACAA	NO	GCCCGCGCGTCCCGCCTGTCCACGTGCTGCCTGTTTCACCTTAAAAGTGGCCTAAATTTGGACCGAGGATGGGTCGAAAGCGGACAA	269	289	+ [Positive strand]	11	21	85	202	286	(.((((.((.((((((((((((.((...(((..(((......)))...)))....)).)))))..)>>->>>>->>--->>>>->	1	-31.2	-36.7059	60	-1	-1	NA	0.049505	0.385324	0.22166	0	0	0.506371	0	0.714031	0
tae_C651	gi|32681083|gb|CD906754.1|CD906754 G468.105H03F010810 G468 Triticm aestivm cDNA clone G468105H03	GGAUGUCUGUAUUGGAGGCC	NO	GGCAGGCTCGGATTAGGACATCTGTAATAGTGCCACGATAATCCTAATGTTGTGTTTGGATGTCTGTATTGGAGGCCGCC	180	199	+ [Positive strand]	38	20	80	122	201	(((.(.(((.(((..(((((((((.........(((((((.......)))))))..)>>>>>>>>-->>>->>>->-)))	4	-53.9	-67.375	48.75	-1	-1	NA	0.009901	1.34863	1.99494	3.5926	1.78052	0	0.524169	0	0
tae_C652	gi|20310061|gb|BQ166551.1|BQ166551 WHE0924_C11_F22ZT Wheat 5-15 DAP spike cDNA library Triticm aestivm cDNA clone WHE0924_C11_F22	GGAUGUCUGUAUUGGAGGCCUC	NO	GCATTTGGATGTCTGTATTGGAGGCCTCTGTATTGTATTGGTTTCAATTCCAATTCAGCCAGGAAACTGTAATGGACATGAATACAAATCCGGTTGTTTGGATGTATATTGAATTGGCTCACGGTATCGTCCTGAGGTTTCAATACAGTATCGTGT	132	153	- [Negative strand]	140	22	156	3	158	((((..-<<<<-<<<<<<<<-<<<<<<<.(.((.(((((((..(((((((...((((..(((....)))...)))).....(((((..(((((....))))))))))...)))))))..).)))))).)).).)))))))))))))))))))))))	1	-48.6	-31.1538	40.3846	-1	-1	NA	0.009901	4.0459	7.31479	9.39602	9.29828	0.16879	4.19336	0	0
tae_C653	gi|93194638|gb|CJ633161.1|CJ633161 CJ633161 Y.Ogihara npblished cDNA library Wh_DPA20 Triticm aestivm cDNA clone whdp14b02 5'	GGAUGUGAUCACGGACAUGA	NO	TCTCGGATGTGATCACGGACATGACGAGGAGTCTCGAAATGGTCGAGACATAAAGATTGATATAGTGGACGACTATATTCGGACACCGGAAGTGTTCCGGGTGATTTCAGAGA	44	63	+ [Positive strand]	4	20	113	39	151	((((-<<-<<-<<<-<<<<<<<--...((.(((.(((((((((((...(((.............)))..))))))).))))))).))....))).))))))).)).)).))))	2	-36.52	-32.3186	46.9027	-1	-1	NA	0.039604	0.385324	0.443321	0	0.197836	0	0	0	0
tae_C654	gnl|SRA|ERR016533.1232456.2 GG1XCTX02HQLSL.2 length=498	GGAUGUUGAAUCGUACGGCGU	NO	GCCGAACCTACGCTCGACACCATTGATCTCTGAACACTTTTCATAAGGATCCGTGCATGATTGATTAAAAAATGCATGATGGGAGCTGTTTGCATATTAAACAATGCGTGACGCGGATCCATATGTAGCAGGATGTTGAATCGTACGGCGTCGACCATAGGTTCGGC	72	92	- [Negative strand]	3	21	167	55	221	((((((((((.(.(((((.((..((((.((..(((((((..((((.(((((((((((((((((.((((...(((((....(....)....))))).)))).)))).)))).))))))))).))))....)>>->>>>>>>>>>--->>->>))).).))))))))))	1	-66	-39.521	46.1078	-1	-1	NA	0.009901	0.577986	0	0.276354	0	0	0	0	0
tae_C655	gi|147914418|gb|ER778757.1|ER778757 TAACSP3AShA_0115O03R TAACSP3AShA Triticm aestivm genomic clone TAACSP3AShA_0115O03	GGCAAAGGGUGGAAGGCUCGGC	NO	ACTTGGCAAAGGGTGGAAGGCTCGGCCTTTTGCTCGGTGTTTTGTTCCACTCTTTCCGCCTTAGT	367	388	- [Negative strand]	8	22	65	327	391	(((.<<<<<<<<<<<<<<<<<<<<<<.....)).))).)))...)))))))))))..)))..)))	1	-22.7	-34.9231	52.3077	-1	-1	NA	0.049505	0.770647	0.22166	1.10541	0	0	0	0.119005	0
tae_C656	gnl|SRA|ERR016533.355910.2 GG1XCTX01EKXYJ.2 length=629	GGCAAAUGGCUGAGAGCGCGC	NO	GCGCCCAGAGCGCGACACGTGGCAAATGGCTGAGAGCGCGCCAAGGTGGTGCCGTATCGTTGCGAGGCTCCCGGAAAGGAGCGCCCGTTTAACTAGTTGCTCTCTCCGTCGGGAGCTTTGCAACCATCAGCGCCAATTGGCGCGCTCCCAGCCACCCGCCACGTGTTGCACTCTAACGC	489	509	- [Negative strand]	22	21	179	350	528	(((...((((.(((((((((<<<---<<<<<<-<<<<<<<<(((..((((((.(.((.((((((((((((((((..((((((((..(.....)..).))))).))...)))))))))))))))).))).)))))).))))))))))).))))))...)))))))))))).))))..)))	11	-115.1	-64.3017	63.6872	-1	-1	NA	0.009901	0.577986	1.1083	0.829061	0.989178	0.33758	0	0.476021	0.143379
tae_C657	gnl|SRA|ERR016533.971103.2 GG1XCTX02HD6AY.2 length=541	GGCAAUUCUGGGAGAAGCUGG	NO	GGCAATTCTGGGAGAAGCTGGGGAGGGGTCAATTCTGGGAGAATTGCCCAAAAGAACTGGCCCTTATACTAGTTCGGACCACCATTGT	446	466	- [Negative strand]	48	21	87	378	464	<<<<<--<<<--<<<-<<<<..((((((((.(((((((.......)))...)))).))))))))...)))))))...)))..)))))	1	-32.4	-37.2414	50.5747	-1	-1	NA	0.039604	0.770647	0	1.65812	0.395671	0.843951	2.09668	3.33214	0
tae_C658	gnl|SRA|ERR016581.279838.2 GHY6XPR02DVJGT.2 length=822	GGCACGACUGUGCCUCUCGGA	NO	TGCTTCCGCGAGAGGCACGACTGTGCCTCTCGGAAACGAAAAAAACAGTTTTTTCTTTTTTTTTCTTTTGTGAGGCACGGTTTTTGCTTCTGCGAGAGGCA	116	136	+ [Positive strand]	3	21	101	102	202	(((((((((.(((<<<<-<<<<<<<<<<<-<<<<(..((((((((.((......)).))))))))))))).)))))))))))..)))))))))).))))))	1	-50.7	-50.198	45.5446	-1	-1	NA	0.009901	0.192662	0	0.276354	0	0.16879	0.524169	0.119005	0
tae_C659	gnl|SRA|ERR016533.818716.2 GG1XCTX02FLME7.2 length=470	GGCAGAGCUAUGCCUACGGCA	NO	ACTTTGCCGTAGGCATATCTCTGTTGCCAGGAGTAACCAGGAGACGACACGTGGCAGAGCTATGCCTACGGCAAAGT	362	382	- [Negative strand]	29	21	77	357	433	(((((((((((((((((.((((((..(..((.....)).(....).....).->>>>>>->>>>>>>>>>>>>))))	2	-46.3	-60.1299	53.2468	-1	-1	NA	0.009901	0.770647	0.664981	0.552707	0.197836	0.843951	1.04834	1.30906	0.573514
tae_C660	gnl|SRA|ERR016581.221465.2 GHY6XPR02BKEZX.2 length=1052	GGCAGGAGUCGAGGAGCCUGA	NO	GGCAGGAGTCGAGGAGCCTGAAGCACCGGGATCGCGTCGGTCGGCTACGGTCGAGGTCGAGTTCTGAAGAGAAGCAAAGGCCCTCGCTTAAATGCT	208	228	- [Negative strand]	42	21	96	132	227	<<<<-<<<-<<<<<-<<<<--.((..(((((((((.(((..((....))..))).).))).))))).......))..))))))))))))...))))	1	-40.4	-42.0833	60.4167	-1	-1	NA	0.019802	0.192662	0.886642	0	0	3.88218	6.29003	0	1.00365
tae_C661	gnl|SRA|ERR016581.1123066.2 GHY6XPR07GSHH4.2 length=764	GGCGAUUCUGGGAGAAGCUGG	NO	CCAGAATCGCCCCCTCCCTAGCTTCTCCCAGAATCACTACTTCATATGTTTTTTACAATCCTAGCTAATTAGACCTTAACTAGATAGGATTGTTAAAAAAATTATGGAGTGGCGATTCTGGGAGAAGCTGGGGGAGGAGGGCGAGTTCTGG	509	529	+ [Positive strand]	10	21	151	398	548	(((((((((((((((((((((((((((((((((((.((((((((((..(((((.(((((((((.(((.((((...)))).))).))))))))).)))))...))))))))>>->>>>>>>>>>>>>>>>->)))))).)))))).))))))	4	-49.2	-32.5828	45.0331	-1	-1	NA	0.009901	0.770647	0	1.10541	0.395671	0	0.524169	0.119005	0
tae_C662	gnl|SRA|ERR016581.622639.2 GHY6XPR04CZPUD.2 length=1147	GGCGCACUUAGUCGGAGAUGGU	NO	CTGGGCGCACTTAGTCGGAGATGGTGAGAATTTCCCTCGGCCCGCCGAGGGTAAGACCCAGTGATGCTGGAGACTCAACCTCCTCCTCACTAATAGGCTCCAG	126	147	+ [Positive strand]	108	22	103	122	224	(((<<-<<--<<<<<-<<<<--<<<(((.....(((((((....)))))))......((((.....))))...))).)))..))))..)))))...)))))))	6	-45.2	-43.8835	58.2524	-1	-1	NA	0.009901	3.85324	2.2166	4.1453	3.16537	0.33758	0	6.18827	0
tae_C663	gi|117597142|gb|DX373767.1|DX373767 3B_045_L12_RM2 Triticm aestivm chromosome 3B-specific BAC library (TA3B) Triticm aestivm genomic clone 3B_045_L12	GGCGGAUCUGUUGCGGCGGA	NO	GTCCGGTGCAGTGGATAAAGGCTTCGGCGGGCACGTTGTACAGTGCTTTCGCTGAGGCGGATCTGTTGCGGCGGAC	457	476	- [Negative strand]	2	20	76	455	530	(((((.(((((..(((....((((((((((((((........)))))..))))))>>>-->>>-->>>>>->>>>)	1	-43.7	-57.5	61.8421	-1	-1	NA	0.009901	0	0.22166	0.552707	0	0	0	0	0
tae_C664	gnl|SRA|ERR016581.155778.2 GHY6XPR01ESYY9.2 length=791	GGCGUACUUAGUCGGAGAUGGU	NO	ACGGCTGCTAGGCGTACTTAGTCGGAGATGGTAAGAACTTCCCTCGGCCTGCCGAGGGTAAGACCCAGTGATGCTGGAGACTCAACCTCCTCCTCACTAATAGGCTCCAGGCGT	155	176	- [Negative strand]	3	22	114	72	185	(((.(((...<<<-<<-<<<<<-<<<<--<<<.....((((((((((....))))))).)))..((((.....)))).......)))..))))..))))))).))).))).)))	1	-47.1	-41.3158	57.0175	-1	-1	NA	0.019802	0	0	0.552707	0.395671	0	0	0	0
tae_C665	gnl|SRA|ERR016581.868198.2 GHY6XPR05JSFDS.2 length=712	GGGAAUGGGUCGAAAGCGGAC	NO	CTGTCCGTTCGGCCGCAAACTTGGCTCAAACTTGGGCCGGGAATGGGTCGAAAGCGGACAG	446	466	+ [Positive strand]	6	21	61	407	467	((((((((((((((.((..(((((((((....))))))>>>-->>>>>>>>-->>>>>>))	5	-35.9	-58.8525	60.6557	-1	-1	NA	0.009901	0.192662	0	0.552707	0.197836	0.33758	0	0.119005	0
tae_C666	gnl|SRA|ERR016533.774726.2 GG1XCTX02F7R3U.2 length=517	GGGACAGAGGGAGUACUACGC	NO	GTTTACTACTCCCACCGTCCCATAATATAAGAGCGTTTAGGGACAGAGGGAGTACTACGC	159	179	+ [Positive strand]	3	21	60	119	178	((.((.(((((((.(.(((((.(((...........)))>>>>>->->>>>>>>->>->>	1	-20.4	-34	48.3333	-1	-1	NA	0.009901	0	0	0.276354	0	0	0	0.357015	0
tae_C667	gnl|SRA|ERR016581.218282.2 GHY6XPR02BPUUF.2 length=1195	GGGACCAAUGGGCAUCCACGC	NO	GCAGGAGGGCCGTTTGGTCCCCGGTTGGTGCCCACCAACCGGGACCAATGGGCATCCACGC	235	255	- [Negative strand]	3	21	61	234	294	((.(((..(((..((((((((.(((((((....)))))))>>>>>>>>-->>>->>>-->>	1	-37.1	-60.8197	68.8525	-1	-1	NA	0.009901	0	0	0	0	0.33758	0	0.119005	0.143379
tae_C668	gnl|SRA|ERR016533.1022116.2 GG1XCTX02GKYVF.2 length=541	GGGACGGGCUGAUCUGACGGC	NO	GCGAGAGGAAGATGACGCTCGTTACGCGCTCGCGAGAGGAAGACGAGGACCTGGTTTGATAAGGATCCAACGGCGCGGGACGGGCTGATCTGACGGCACGC	11	31	- [Negative strand]	2	21	101	6	106	(((.(.(..((((.(.((((((..(((((.(((....)........((((((.........))).)))..))))))>-->>>>>>>->>>>-->-->.)))	1	-38.4	-38.0198	62.3762	-1	-1	NA	0.019802	0.192662	0	0	0.395671	0	0	0	0
tae_C669	gnl|SRA|ERR016581.1043554.2 GHY6XPR06JWAOH.2 length=988	GGGACGGUGAUUCCUGCUGGAU	NO	GGCCGACCCTGCGCGGAATCCGGTCCGGGTAGCGACCCAGCAGTCTGGGACGGTGATTCCTGCTGGATGGCC	180	201	- [Negative strand]	2	22	72	175	246	(((((.((..(((.(((((((.((((.((..((......))...))->>>>->->>>>>>>>>->>->))))	1	-36	-50	69.4444	-1	-1	NA	0.029703	0.192662	0.22166	0	0	0	0	0.119005	0
tae_C670	gnl|SRA|ERR016533.874709.2 GG1XCTX02IHQMB.2 length=620	GGGACUAAAGGGUGGGCAUUGG	NO	TGGTGGCTCCAACTGGGACTAATGCACCCTTTAGGTCCCGGTTGGTAGCAACCAACCGGGACCAAAGGCCTTCTTTCAGCAGACCCGAAAGGGAGGGAAGCGAAAGGGCTTTGGTCCTGGTTGGTCGCCACCAAGTCGGGACTAAAGGGTGGGCATTGGTCCCGGTTGGTGCCTCCA	410	431	- [Negative strand]	6	22	177	391	567	(((.(((.((((((((((((((((((((((((((.(((((((((((.((.(((((((((((((((((.(((((((((......(((....)))..)))))...)))).))))))))))))))))).)).))))).))>>>>>>>>>>>>>-->>>>>>>)))))))))).))).)))	5	-125.7	-71.0169	58.7571	-1	-1	NA	0.009901	0.385324	0	0	0.395671	0	0	0.476021	0
tae_C671	gnl|SRA|ERR016581.133364.2 GHY6XPR01ECDK8.2 length=830	GGGACUAAUGGGCUAGCCAGGC	NO	CGGGGTGAATGCATCCATTGGTCTCGGTTCGTGGAAGAACTGGGACTAATGGGCTAGCCAGGCCCG	177	198	- [Negative strand]	3	22	66	173	238	((((.(....((.(((((((((((((((((......)))))>>>>>>>>>>>>--->>-->->)))	1	-33.4	-50.6061	59.0909	-1	-1	NA	0.009901	0	0.22166	0	0.197836	0	0	0.23801	0
tae_C672	gi|25211797|gb|CA633501.1|CA633501 wle1n.pk0072.d11 wle1n Triticm aestivm cDNA clone wle1n.pk0072.d11 5' end	GGGACUUUUUGGUGUAGGGACU	NO	CAGGGACTTTTTGGGACTTTTTGGTGTAGGGACTAGAAAAAGTCCCTAGCAAACCAAACATGGTGGGACTTTTTTGGAACTTTTTGCTAAAAGTCCTTAGAAACACCTCCTTG	98	119	+ [Positive strand]	3	22	113	85	197	((((((.(((((<<<<<<<<<-<<<<-<<<<---.(((((((((((......((((....)))))))))))))))....)))).)))))))))))).))))))....))))))	1	-38.2	-33.8053	41.5929	-1	-1	NA	0.009901	0	0	0	0	0	0	0.476021	0
tae_C673	gi|51663790|gb|CL901686.1|CL901686 CSHC1061 1639HC library Triticm aestivm genomic clone 1639HC06O15	GGGAGCACGGAUGGGAGCAU	NO	GCTTGCCTGTTCTCTCTCCATGCTCCCATCCGTGTTTCCACTTCATCCTACGGCTGTTCTTTTTTCTTTTTCTTTTTTAATCTAATCATCTTCCTTCCTGATTTTCAGAGGGTGGGACCGGACATTAATTTTTTCAATCAAATTAAGTCACGTATGCGGGAGCACGGATGGGAGCATGAAAAAAAAGCAGGCAAGT	518	537	+ [Positive strand]	76	20	196	360	555	(((((((((((.......(((((((((((((((((((((.................................................(((..((..(((.....)))..))..))).(((((.(((((((........)))))))))).)).....>>>>>>>>>>>>>>>>>>>>).......)))))))))))	1	-74.94	-38.2347	42.3469	-1	-1	NA	0.009901	2.31194	0.886642	1.38177	2.37403	5.90766	0	0.23801	1.00365
tae_C674	gnl|SRA|ERR016581.957638.2 GHY6XPR06G5MWH.2 length=769	GGGAGCGGCGCAAGAGCAGAC	NO	TTTGCGGACCGGCGGGAGCGGCGCAAGAGCAGACCCAGCAAAGATGACCCGTAAAAGAGCATATTCCGTGAATATCCTTTTATCCGGGTCCGTTTTGCGGGGTACTGACTCTGCGGACGCCCGCGCCGGCCCGCAAA	74	94	+ [Positive strand]	2	21	137	60	196	(((((((.(((((<<<-<<<-<<<<-<<<<<<<<((.((((((..((((((...(((((.((((((...)))))).)))))...))))))..)))))).)))).))).)))))))..))))).)))))).)))))))	1	-77.7	-56.7153	59.854	-1	-1	NA	0.009901	0	0.443321	0	0.197836	0	0	0	0
tae_C675	gi|14317812|gb|BG910136.1|BG910136 TaLr1158D06F TaLr1 Triticm aestivm cDNA clone TaLr1158D06 3'	GGGAGUAGUAGCUAGACGCAU	NO	GCTTGTGGCTACTACTCTCTTCGTTTCAAATTACCCGTCGTGGTTTTAATAATTTGGCCCGGAGGGAGTAGTAGCTAGACGCAT	119	139	- [Negative strand]	6	21	82	120	201	((.(.((((((((((((((((((..((((((((((......)))......)))))))..))))>>>>>>>>>>>>>>->->>	1	-38.1	-46.4634	47.561	-1	-1	NA	0.009901	0.770647	0	0	0.197836	0	0.524169	0.119005	0
tae_C676	gi|145262564|gb|EI671942.1|EI671942 TAACSP3AShA_0120A13R TAACSP3AShA Triticm aestivm genomic clone TAACSP3AShA_0120A13	GGGAUUGACACUAAUGGCGCAC	NO	GCTATAGATGGGATTGACACTAATGGCGCACCAGACAAGTGGTGCGCCATTAGAGCTGAAACTACTAATGGC	687	708	+ [Positive strand]	8	22	72	677	748	(((((((.(<<--<<--<-<<<<<<<<<<<<((......)))))))))))))).)..))..))))).)))))	3	-33.7	-46.8056	48.6111	-1	-1	NA	0.009901	0.192662	0	0.276354	0.395671	0.16879	0	0.476021	0
tae_C677	gnl|SRA|ERR016533.981853.2 GG1XCTX02FDX8X.2 length=597	GGGCAGAAACGCCGCGGGCUA	NO	GAAACGCGAGCTACCTCGGCGTTTCTTTGTTCGATAGAAGCGCTAGTTACCTCGGCGTTGGTATGTAGGGCAGAAACGCCGCGGGCTATGGCGTTTC	162	182	+ [Positive strand]	3	21	97	94	190	(((((((.(((..((.((((((((((..((((.(((..((((((((....)).))))))....))).>>>>>>>>>>>>>>->>>>>-..)))))))	1	-41.9	-43.1959	55.6701	-1	-1	NA	0.009901	0	0	0.276354	0	0.33758	0	0	0.286757
tae_C678	gi|145264985|gb|EI674363.1|EI674363 TAACSP3AShA_0070M10F TAACSP3AShA Triticm aestivm genomic clone TAACSP3AShA_0070M10	GGGCCAACGGCUGGAGAUGCU	NO	AGGGCGTTTTTTTGCGTCGGCTTGCCCCTAGGCGGCGATTTTAGGCGCCTCCTGGGGGGCCAACGGCTGGAGATGCTCT	335	355	- [Negative strand]	15	21	79	332	410	(((((((((((...(((.(((...((((((((.((((........)))).))))))>>>>>->>>--->>>>>>>>>))	3	-43.3	-54.8101	63.2911	-1	-1	NA	0.009901	0.192662	0.886642	1.38177	0.791343	0.16879	1.57251	0	0
tae_C679	gnl|SRA|ERR016533.487888.2 GG1XCTX01EU5UH.2 length=555	GGGCCCCAAGGUGGGCGCCA	NO	GGTGGGCGCCTTGGGGCCCGAACCCAAGACCACAAGGTTCGGGCCCCAAGGTGGTCTTGGGTTCGGGCCCCAAGGTGGGCGCCA	261	280	+ [Positive strand]	26	20	83	196	278	((((..(((((((((((((((((((((((((((..(((....))).....))))))))))))))>>>>>>>>>>>>>-->>>>	2	-68.6	-82.6506	71.0843	-1	-1	NA	0.009901	3.85324	0.22166	0	0.791343	0	1.04834	0.119005	0
tae_C680	gnl|SRA|ERR016581.585244.2 GHY6XPR04B2JKT.2 length=823	GGGCCUGUUGGGGACGCGGCU	NO	GGCGATTTTCGGCGTTCTGGGGGCGCGACTGGGCTGTTTTTTCGGCGCCGGCGCTAAAAAAGTGGCCTGGGGAGGGGCCTGTTGGGGACGCGGCTGGAGATGCC	461	481	+ [Positive strand]	9	21	104	386	489	(((.(((((((((((((((.((((.(..(..(((..((((((..(((....)))..))))))..)))..)....>->>>>->-->>>>>--->>>)))))))))	6	-48.7	-46.8269	66.3461	-1	-1	NA	0.029703	0	0	0	0.197836	1.18153	2.09668	0	0.143379
tae_C681	gnl|SRA|ERR016581.465803.2 GHY6XPR03DP384.2 length=1171	GGGCGAAGUAGAUGACGGCGU	NO	TGGAGATGAGGGCGAAGTAGATGACGGCGTGGAAGAGCACGGAGACGCCGCTGGTCTGCTTGTTGCCGAACTCCA	232	252	- [Negative strand]	12	21	75	186	260	(((((....-<<<<<<<<<<<<-<<<<<<<..............)))))).).)))))))..)))))...)))))	2	-29.64	-39.52	60	-1	-1	NA	0.009901	0	0	0	0	0	0	0	1.86392
tae_C682	gnl|SRA|ERR016581.339762.2 GHY6XPR02EO78P.2 length=932	GGGCUCCGGAUUGCGCGCGCU	NO	GGGCTCCGGATTGCGCGCGCTTCGACAATTTGGCACTGTCTACGTTTTTGAGTCGCGCGTCTTTGGGCGTC	557	577	+ [Positive strand]	4	21	70	557	626	<<<-<<-<<--<<<<<<<-<((((.(((.(((......))).))).))))).)))))))..)).)).)))	2	-26.4	-37.7143	58.5714	-1	-1	NA	0.019802	0	0	0	0	0.506371	0.524169	0.119005	0
tae_C683	gnl|SRA|ERR016581.170136.2 GHY6XPR02AP7GW.2 length=750	GGGCUCCUGAGGACGCGACUGG	NO	AGTTCGGTTTGGGTCCGCCGGAGCCAGTTTTGGCCTAACCGGCGAAAAACGGGCTCCTGAGGACGCGACTGGGCT	286	307	- [Negative strand]	11	22	75	282	356	(((((((((.(.((((.(.((((((.(((((.(((.....)))..)))))->>>>>>->->>>>->>>>>>>)))	3	-39.9	-53.2	62.6667	-1	-1	NA	0.009901	0.385324	1.55162	0.276354	0	0	0.524169	0	0.286757
tae_C684	gnl|SRA|ERR016533.404834.2 GG1XCTX01A1F9V.2 length=582	GGGCUCCUGGGGACGCGACUGG	NO	TCGCCCGGCGCCCCCGAGCGCCCCCAGCGCGCCGGGTTCGGCCTGGGTCCGCCGGCGCTGATTTCGTCCCAGGCCGGCGAAAATCGGGCTCCTGGGGACGCGACTGGGCCGTTTTTTCGGCGCCGGCGCGA	349	370	+ [Positive strand]	14	22	131	263	393	((((((((((((...(((((..((((((((((((((...(((((((...(((((((.(((.........))))))))))....))>>>>>>>>>>--->>>>->>>>).)))))....)))))))).))))	10	-79.9	-60.9924	76.3359	-1	-1	NA	0.029703	0.385324	0.443321	0.552707	0.593507	0.33758	0.524169	0	0.573514
tae_C685	gnl|SRA|ERR016581.700314.2 GHY6XPR05FVE10.2 length=945	GGGCUUCGGAUUGCGCGCGCU	NO	GCGCGTAGCATATTTTGGGCTTCGGATTGCGCGCGCTGAAAAACCCTATCGCGTGCAGCATATTTTGGGCTTCGGATTGCACGCGC	323	343	+ [Positive strand]	7	21	86	306	391	((((((.(((.(((..<<<<<<--<<<<<<<<<<<<-((.........)))))))).))).)))..))))))..))))))))))))	5	-35.9	-41.7442	55.814	-1	-1	NA	0.039604	0.192662	0.443321	0	0	0.506371	0.524169	0	0.143379
tae_C686	gi|145260998|gb|EI670384.1|EI670384 TAACSP3AShA_0050P21R TAACSP3AShA Triticm aestivm genomic clone TAACSP3AShA_0050P21	GGGGCAUCGUUCGGUAUCCUGC	NO	AAGTTATAGGAAAGATGTGGAGCGTGCCTTTGGTATTCTGCAATCTCGGTGGGGCATCGTTCGGTATCCTGCTATAACTT	209	230	+ [Positive strand]	11	22	80	158	237	(((((((((.(..(((((.(((((((((((.(((........))).....>>>>>>->>>>>->>>>>->->))))))))	1	-25.7	-32.125	46.25	-1	-1	NA	0.019802	0.770647	0	0.829061	0.395671	0.16879	0	0.23801	0
tae_C687	gi|222363676|gb|GH721821.1|GH721821 AZO2.109E09F001114 AZO2 Triticm aestivm cDNA clone AZO2109E09	GGGGGAGGGGGCGCCGUGAAG	NO	GCCGGAGGAGGGGGAGGGGGCGCCGTGAAGACGGCCCTGGTCGTCACCGGCGGCCTCGTCCTCGCCTGGC	176	196	+ [Positive strand]	41	21	70	166	235	(((((.(..<<<<--<<<<-<<<<<-<--<(((((....)))))).)))))).))))..)))).))))))	5	-43.1	-61.5714	78.5714	-1	-1	NA	0.009901	0.577986	0	1.10541	0.197836	0.16879	1.57251	3.68916	0
tae_C688	gnl|SRA|ERR016581.405604.2 GHY6XPR03BQBMA.2 length=1042	GGGUCCAUAGCUCAGUGGUAGA	NO	GGGTCCATAGCTCAGTGGTAGAGCAATTGACTGTAGATCAATAGGTCACCTGTTCAACCTGACTTGGGCCC	479	500	- [Negative strand]	69	22	71	429	499	<<<<<<<-<<-<<<--<<<-<<(((..(((((...........)))))..))))).)))))))))))))))	7	-27.5	-38.7324	50.7042	-1	-1	NA	0.019802	7.89914	1.99494	0.829061	0.197836	1.85669	1.04834	0.714031	0
tae_C689	gnl|SRA|ERR016533.1253410.2 GG1XCTX02FOZ0X.2 length=649	GGGUCGUGCGGUAGAGUUGGCC	NO	CAAACCCATTGCCGCCCCAAAAGAACAAAAATCCGGCCAAAACCCGGAACGTCTGTTTGGGGTCGTGCGGTAGAGTTGGCC	291	312	+ [Positive strand]	5	22	78	231	308	(((..(.(((((((((((((((((.......(((((.......)))))...))).))))>>>->>->>>>>->-->>>	2	-27	-34.6154	53.8462	-1	-1	NA	0.019802	0	0	0.276354	0	0.33758	0	0.119005	0.286757
tae_C690	gnl|SRA|ERR016533.395735.2 GG1XCTX01AT14O.2 length=508	GGGUCUGUAUGGCGCAUUUGGU	NO	GTCTTGTTGGGTCTGTATGGCGCATTTGGTTGCCTGCATCTAGCCCAAATAGGCCCGTTGGAT	185	206	- [Negative strand]	3	22	63	151	213	((((...(<<<<<<<<-<<<-<<---<<<-((....)).)))))))).)))))))))..))))	1	-23.5	-37.3016	52.381	-1	-1	NA	0.029703	0.192662	0	0	0.395671	0	0	0.119005	0
tae_C691	gnl|SRA|ERR016533.394394.2 GG1XCTX01BO3AM.2 length=531	GGGUGAACUGGUUAGGUGCAU	NO	GTTGGAAGTATAATGTCCGGACCCTCTCCCATAGTTCGGACTGATGGGTGAACTGGTTAGGTGCATAAAGCTTACAAC	231	251	- [Negative strand]	2	21	78	218	295	((((.((((.(.((((((.((((.((.((((((((....))).))>>>->>--->>>>->>->>>>.).)))).))))	1	-24.4	-31.2821	47.4359	-1	-1	NA	0.049505	0	0	0	0	0.506371	0	0	0
tae_C692	gnl|SRA|ERR016581.811389.2 GHY6XPR05I0Q8M.2 length=883	GGGUGCAGUUGGGCCACUGAC	NO	GGGTGCAGTTGGGCCACTGACNGTGTGGGCCCAGCTGCACGTTGCCCACTGTCAGTGCCCACTGCACCT	623	643	+ [Positive strand]	14	21	69	622	690	<<<<<<<<<-<<<<-<<<<<<...((((((..(((.....))))))))).)))))))))))))))))))	6	-44.5	-64.4928	65.2174	-1	-1	NA	0.009901	0	0.22166	0.276354	0.791343	0.33758	1.57251	0.476021	0
tae_C693	gi|90964039|gb|CO346560.1|CO346560 Tay01-012R-G11-A-084.g Wheat 4-day-old etiolated seedling shoot library Triticm aestivm cDNA clone Tay01-012R-G11-A-084 5'	GGGUGGUUGGGAUGUGUGCUG	NO	AGCTGCGCAGTCGAGACCACCCTATACTGTTAATATTCAGAAAGAATAGACTAGGGTGGTTGGGATGTGTGCTGGCT	306	326	- [Negative strand]	3	21	77	302	378	((((((((((((..((((((((((....(((..(((((.....))))))))))>>>>>>>>-->>>->>>>>->)))	2	-32.3	-41.9481	48.0519	-1	-1	NA	0.009901	0.192662	0	0	0	0.33758	0.524169	0	0
tae_C694	gi|19945246|gb|BJ207386.1|BJ207386 BJ207386 Y. Ogihara npblished cDNA library	GGGUGUAUAGCUCAGUUGGUA	NO	TACCATACAGAGCCGCGCCCTTGTGATATGATAAGAAGAAAAGGGGCCAGGCCGCCCTCTTTTCTTTTCCGCACCAAGCCTTCTTGTAAAATCGGGTGTATAGCTCAGTTGGTA	118	138	+ [Positive strand]	7	21	114	24	137	(((((.((.((((.((((((........((...((((((((((((((......)))).))))))))))...)).((((....)))).......>>>>>>--->>>>->>>>>>>	1	-39.5	-34.6491	49.1228	-1	-1	NA	0.009901	0	0.22166	0.829061	0	0.16879	0.524169	0.23801	0
tae_C695	gnl|SRA|ERR016533.425863.2 GG1XCTX01CNF6E.2 length=562	GGUAGACGGCAAAGUGAGCUC	NO	AGACGGCAAAGAGCTCATTTTGCCGTCTGGCAAAAATTACATAGACGACAAAGATTCTTTGCCGTCTGTGTTTTTTCTGGTAGACGGCAAAGTGAGCTCTTTGCCGTCT	193	213	- [Negative strand]	22	21	109	182	290	(((((((((((((((((((((((((((((.((.(((..(((((((((.(((((...))))).)))))))))..))).)>->>>>>>>>>>>>>>>>>>>))))))))))	1	-76.6	-70.2752	44.9541	-1	-1	NA	0.009901	0.192662	0.886642	0.829061	0.791343	0.675161	2.09668	0.476021	0
tae_C697	gi|93244091|gb|CJ628014.1|CJ628014 CJ628014 Y.Ogihara npblished cDNA library Wh_CSEC Triticm aestivm cDNA clone whcs13n24 5'	GGUGAGCGCGCCGCCGUCGA	NO	GCGCTGTTAGCATCCTCCTCGCCGGTCGCGCGTCCGCCCTTGTGGTGAGCGCGCCGCCGTCGAGGGATTTGGTCGCGGTGT	411	430	+ [Positive strand]	7	20	81	367	447	(((((((.(.((...((((((.((((.(((((..((((.....>>>>-->>>>>->>>>->>>)))...)).).)))))))	3	-45	-55.5556	70.3704	-1	-1	NA	0.009901	0.577986	0	0.552707	0.197836	0	0.524169	0.119005	0
tae_C699	gi|145262172|gb|EI671550.1|EI671550 TAACSP3AShA_0110M10R TAACSP3AShA Triticm aestivm genomic clone TAACSP3AShA_0110M10	GGUGGAAGCCGAUGGUCGGU	NO	GTACCTTTGTTTATAAAACCGTATGGCTAGATTGCCTTGTTTGTTGTAAATCTTTGCCCTCATAAAGGCTTTATAAAGTAGGACAAACACTCCTCGGCTACTGGCCGAGGAGGTGGAAGCCGATGGTCGGTCAACAAAGTTTTGTAC	513	532	+ [Positive strand]	7	20	147	401	547	(((((((((((.((...(((((.(((((...(..((.((((((((.((.......(((........))).........)).)))))))).((((((((.....))))))))>>-->->>>>>>>>>>-->>.)))))))....))))	5	-51.59	-35.0952	43.5374	-1	-1	NA	0.009901	0	0.22166	0.829061	0.791343	0	0	0	0
tae_C700	gi|22303611|gb|BQ904827.1|BQ904827 Ta04_11d08_R Ta04_AAFC_ECORC_Fsarim_graminearm_inoclated_wheat_heads Triticm aestivm cDNA clone Ta04_11d08	GGUGGCUUGGGGCUAAAACCA	NO	TGGTTTTAGCCCCAAGCCATCTTGTCTTGCCGTTTTTGGTGTGTTGGTGGCTTGGGGCTAAAACCA	450	470	+ [Positive strand]	4	21	66	404	469	(((((((((((((((((((((....(.(((((....))))).)..>>>>>>>>>>>>>>>>>>>>>	1	-43.1	-65.303	50	-1	-1	NA	0.009901	0	0.22166	0.829061	0.197836	0	0	0	0
tae_C701	gnl|SRA|ERR016533.416003.2 GG1XCTX01AYH69.2 length=604	GGUGGGCGUACGGAACACGGGG	NO	GGTGGGCGTACGGAACACGGGGTGATTTTTCTTAGGGGAAAACACCCGTGTTCACGTACGCCCATC	317	338	+ [Positive strand]	3	22	66	316	381	<<<<<<<<<<<<<<<<<<<<<-((.(((..(....)..))).))))))))))).))))))))))))	1	-44.7	-67.7273	56.0606	-1	-1	NA	0.009901	0	0	0	0	0.16879	0	0.23801	0.143379
tae_C702	gnl|SRA|ERR016533.199525.2 GG1XCTX01AOAI1.2 length=541	GUAACGCCUGAGAGCUAGACGC	NO	CAATGTGTAACGCCTGAGAGCTAGACGCTACACTATGCAGTGTAAGCGTCGCACTAGTGGCACGACACATTG	52	73	+ [Positive strand]	7	22	72	45	116	((((((<<---<<<--<<-<<--<<<<<((((((....))))).)))))))).))...)))...))))))))	1	-32.2	-44.7222	51.3889	-1	-1	NA	0.009901	0.192662	0.443321	0.276354	0.197836	0	0.524169	0.119005	0.143379
tae_C703	gnl|SRA|ERR016533.980408.2 GG1XCTX02H0EOV.2 length=538	GUACACGAUUGGAGGCUACAAC	NO	ATAAAAGTACTTCTCTGTTGCAGTTTATCTACAGATGTACTGGGACTCTTCGTTTATGGTCCTCTCTACAACGTAGAGAATTAAGACCTGTTTACGGAGGTGTGTACACGATTGGAGGCTACAACGAGAGATACTTTTAT	137	158	- [Negative strand]	2	22	140	121	260	(((((((((.(((((.((((.(((...((((..(.(((((..(.((.((((((..((((((.(((((((...))))))).....)))).))..)))))))).)>>>>>>--->>>>->>>->>>>))))).)))))))))	1	-46.3	-33.0714	40	-1	-1	NA	0.009901	0	0.22166	0.276354	0.197836	0	0	0	0
tae_C704	gnl|SRA|ERR016581.89955.2 GHY6XPR01CTE74.2 length=659	GUACCAUGAUCGAGCGAGCGAG	NO	TGCACGTACTTTGTGTGTTTATTTGTACCATGATCGAGCGAGCGAGAGGTCCTCTCGCTAGCTGCGCGCAATGTAAATTAATTAAGCACAAGGTGTGCA	522	543	- [Negative strand]	2	22	99	468	566	(((((..(((((((((..(((...-<<<--<<--<<<<<-<<<<<<((...)))))))).))).))..))..)))...)))....))))))))))))))	1	-36.7	-37.0707	46.4646	-1	-1	NA	0.019802	0	0	0	0	0	0.524169	0.23801	0
tae_C705	gi|75684956|gb|CZ890470.1|CZ890470 taa002e001e06f0 Bread wheat methylation nfiltered library (LibID: 138) Triticm aestivm genomic	GUACGCGGUGAACGGGACGGA	NO	GTCAACCGTGTACGCGGTGAACGGGACGGAGTCGCCGGCGGCAGCAGCAGCAGAGGAACGACGTGGGCGTGGAGGCGGAGATGCGTTCTATTTCGCGGTGGCTAGGGTTGGC	323	343	- [Negative strand]	3	21	112	240	351	(((((((.(<--<<<-<<<<<-<<<<<<-<.(((((.((.((....)).)).......(.(((....))).).)))))...).))))))..))))).)))..)).)))))))	1	-46.6	-41.6071	66.0714	-1	-1	NA	0.029703	0	0.22166	0.276354	0.197836	0.16879	0	0	0
tae_C706	gi|147910996|gb|ER775335.1|ER775335 TAACSP3AShA_0085M18F TAACSP3AShA Triticm aestivm genomic clone TAACSP3AShA_0085M18	GUAGGAGUCGUCGUCGACGGU	NO	GCGCAGGCCTCCTGTCTAGGATCCTCCTAAACTACTCCTGGTTGTCGTCAGCGGCCTGCATGTAGTAGTAGGCACCTCCAGAGTAGTAGGAGTCGTCGTCGACGGTGGCGTCTGGC	393	413	+ [Positive strand]	2	21	116	307	422	((.((((((..(((((.(.(((.(((((..(((((((.(((........((..((((((........))))))..))))))))))>>>>>>>-->>>->->>>>>-.).)))))))	1	-49.1	-42.3276	59.4828	-1	-1	NA	0.019802	0	0	0	0.197836	0	0	0.23801	0
tae_C707	gnl|SRA|ERR016581.527053.2 GHY6XPR04AJ3IN.2 length=1025	GUAGGAGUGUCGUGUGGGCGAA	NO	GTAGGAGTGTCGTGTGGGCGAAAAGCAGTTCACCCACACGCGCATGACCTAGGTGGTGGCTGTGTGGGCGAAAAGCAGTTCGCCCACACAACGCAGCCGGC	93	114	- [Negative strand]	6	22	101	13	113	<<-<<-<<<<-<<<<<<<<<<<..((..(((.(((((((((.(((.((....)).))))).))))))).)))..))..))))))))))).))))..)).))	4	-58	-57.4257	61.3861	-1	-1	NA	0.009901	0.385324	0	0	0.395671	0	0	0.119005	0.286757
tae_C708	gi|143606705|gb|CJ896853.1|CJ896853 CJ896853 Y. Ogihara npblished cDNA library	GUAUAACUCGCGAGCUGGCUC	NO	GAGCTAGCTCGACTCGACTCGTTACTATAACGAGCTCAAACCTAAGATTGGCTCGACTCGTATAACTCGCGAGCTGGCTC	550	570	+ [Positive strand]	3	21	80	490	569	(((((((((((...(((...((((.(((..(((((.(((........))))))))....>>>>>>>>>>>>>>>>>>>>>	1	-29.5	-36.875	51.25	-1	-1	NA	0.009901	0	0.22166	0	0	0.16879	0	0.119005	0.143379
tae_C709	gi|20298318|gb|BQ161261.1|BQ161261 WHE0369_G07_N13ZT Wheat cold-stressed seedling cDNA library Triticm aestivm cDNA clone WHE0369_G07_N13	GUAUGAUCGGACGAUUAGCAA	NO	GTGTATGATCGGACGATTAGCAAGGCGGCTGATAAGTTGTTGTTATCATCCGGCTTACGC	184	204	- [Negative strand]	4	21	60	146	205	((<<<-<-<<<<<-<<<-<<<<-.((((((....))))))))))))).)))))).)))))	1	-20.7	-34.5	48.3333	-1	-1	NA	0.009901	0	0	0	0	0	0	0	0.716893
tae_C710	gnl|SRA|ERR016533.376824.2 GG1XCTX01BI844.2 length=524	GUAUUUCGGUACAGAGGGAGUA	NO	CGTTGTACTCCCTCTGTACTGCAATACTTGTAGTTGGGGGAACTTGTACTACTCCCTCTGTTCACTTTTGTAAGACCTTGAAGACATTCTAGACAATGTGCAAAACAGCCTATTTTGAGTTGTCTGAAACAACTTTACAAAAGTGAACGGAGGGAGTAGTTTCCACCAACTATAAGTATTTCGGTACAGAGGGAGTATCATGCAATG	335	356	+ [Positive strand]	44	22	207	159	365	(((((((((((((((((((((.(((((((((((((((.((((.....(((((((((((((((((((((((((((.....(((....))).(((((((...(((((.......))))).)))))))........))))))))))))))))))))))))))))))).))))))))))>>>>>->>>>>>>>>>>>>>>-....))))))	5	-111.8	-54.0097	41.0628	-1	-1	NA	0.009901	2.5046	0.664981	0.829061	0.395671	0.16879	0	2.85612	0
tae_C711	gi|93741020|gb|CJ523514.1|CJ523514 CJ523514 Y.Ogihara npblished cDNA library Wh_DPA20 Triticm aestivm cDNA clone rwhdp10d03 3'	GUCAAUUAAUAUGGGACGGAG	NO	CCNTCCGTCCCATATTAATTGANGCTCAAACGGATGTATCTAGATACATCCGTTTGAGCGTCAATTAATATGGGACGGAGG	29	49	- [Negative strand]	5	21	81	27	107	((.(((((((((((((((((((.((((((((((((((((....))))))))))))))))->>>>>>>>>>>>>>>>>>>>)	1	-60.5	-74.6913	43.2099	-1	-1	NA	0.009901	0	0	0	0	0.506371	0.524169	0.23801	0
tae_C712	gi|25260219|gb|CA677413.1|CA677413 wlm12.pk0014.f6 wlm12 Triticm aestivm cDNA clone wlm12.pk0014.f6 5' end	GUCCCGAGAUCUAGGAUGGCA	NO	TCGGAGCGTCGGTCTCGGGGCGTCACAACACTCCACCACTACAAGAGGATCTCGTCCCGAGATCTAGGATGGCACCGG	188	208	- [Negative strand]	3	21	78	183	260	((((.(((((((((((((((((........(((...........))).....)>>>>>>>>>>>--->>>->>-))))	1	-29.92	-38.359	61.5385	-1	-1	NA	0.019802	0.385324	0.22166	0	0	0	0	0.23801	0
tae_C713	gi|117588338|gb|DX364963.1|DX364963 3B_007_B01_FM1 Triticm aestivm chromosome 3B-specific BAC library (TA3B) Triticm aestivm genomic clone 3B_007_B01	GUCCGAGAUUCGAUCGUCGGU	NO	GTTACTTGTCCGAGATTCGATCGTCGGTATCCCAATACCTCGTTCAATCTCGTTATAGGCAAGTCAC	329	349	- [Negative strand]	9	21	67	289	355	((.((((<<<<<<<<<<-<<-<<--<<<((....))))).)).))))))))).....))))))).))	1	-22	-32.8358	46.2687	-1	-1	NA	0.009901	0.385324	0.886642	0	0.791343	0	0	0	0
tae_C714	gnl|SRA|ERR016533.519485.2 GG1XCTX01B8WTC.2 length=470	GUCCGCGGACGUGUAGGGGCC	NO	CGTGGGCATGCCCGGTGCGTCCGCGGACGTGTAGGGGCCGGATTTGCAAGTCCGGCTGTAGATGCTCAGATAGGTCGTGTCGGACATGCCTAACG	71	91	- [Negative strand]	3	21	95	14	108	((((((((((.((((..(<-<<-<-<<<<<-<<-<<-<<(((((....))))))))).)).))).)).)...)).))..)))).))))))).)))	1	-47.2	-49.6842	63.1579	-1	-1	NA	0.009901	0	0	0.276354	0.197836	0.16879	0.524169	0	0
tae_C715	gnl|SRA|ERR016581.616988.2 GHY6XPR04C51C7.2 length=1166	GUCCGGACAGUUGUGGUAGUGU	NO	CGGGCAGCGCTACCGTCGCTGCCCGGACAGTGTTACACTGTCCGGACAGTTGTGGTAGTGTTACCTG	164	185	+ [Positive strand]	2	22	67	124	190	((((.((((((((((..((((.((((((((((...))))>>>>>>->>>>-->>>>>>>>>).))))	1	-44.4	-66.2687	61.194	-1	-1	NA	0.009901	0.577986	0	0	0	0	0	0	0
tae_C716	gi|145266369|gb|EI675747.1|EI675747 TAACSP3AShA_0130D09F TAACSP3AShA Triticm aestivm genomic clone TAACSP3AShA_0130D09	GUCCGUUUGGAUCGACGCGUU	NO	GGCGTCCGTTTGGATCGACGCGTTGTGTCGACTTTTGTATCCGCGTTGATTCAAACGAACGCT	225	245	- [Negative strand]	4	21	63	185	247	(((<<-<<<<<<<<<<<<<<<<--(((.(((...)))))).)))))))))))))))).)))))	2	-31	-49.2064	52.381	-1	-1	NA	0.009901	0	0	0	0	0.16879	0	0.476021	0
tae_C717	gnl|SRA|ERR016581.947878.2 GHY6XPR06HFS4B.2 length=717	GUCCGUUUGGGAUCGCGCGGU	NO	GCCCCATTGCCCTACCCAAACGGACAGAATCCCGGACAAAACCGATGTCCGTTTGGGATCGCGCGGTGGAGT	397	417	+ [Positive strand]	12	21	72	350	421	((.((((((((...((((((((((((......(((......))).)>>>>>>>>>>>--->->>>>>)).))	9	-33.5	-46.5278	59.7222	-1	-1	NA	0.009901	0.385324	0.443321	0	0	0.33758	0	0.833036	0.143379
tae_C718	gnl|SRA|ERR016533.1111480.2 GG1XCTX02JKQLJ.2 length=523	GUCCGUUUGGGAUCGUGCGG	NO	ACGTCCGTTTGGGATCGTGCGGTTGAGTTGGCCAAATGCGTCTGCCCACGCCCACGCCCGTTCACACGCACGTCCTCGACCGGTCAAACGT	334	353	+ [Positive strand]	9	20	91	331	421	((<<<<<-<<<<<<-<<<<<<-.((((..(((.....((((......))))....)))..))))..))))))))).))).)))....))))	7	-36.2	-39.7802	62.6374	-1	-1	NA	0.039604	0.192662	0.22166	0	0	0.675161	0	0.476021	0
tae_C719	gnl|SRA|ERR016533.634869.2 GG1XCTX02GQBL9.2 length=568	GUCCGUUUGGGGUCGUGCGGU	NO	CCACCGATTGCCATCCCAAACGGACAGAATCCGGACAAAACGGACGTCCGTTTGGGGTCGTGCGGTGG	286	306	+ [Positive strand]	13	21	68	240	307	((((((...((.(((((((((((((....((((.......)))).>>>>>>>>>>>>>->>->>>>))	10	-38.9	-57.2059	60.2941	-1	-1	NA	0.009901	0.385324	0.22166	0	0.197836	0.33758	0	0.833036	0.143379
tae_C720	gnl|SRA|ERR016581.866239.2 GHY6XPR05JU13V.2 length=1134	GUCCUGGGGGCACGACUGGG	NO	GGAGCCCCCGATCGCACCCCAGTGCGCTGGGTTCGGCCTGCGAGCGCCGGTCCCAAAAACGGGCCGAACCGGCGCTTTTCAACGTCCTGGGGGCACGACTGGGGCTTT	111	130	- [Negative strand]	4	20	108	105	212	((((((((.(.(((..((((((..((..(((.....)))..(((((((((((((......)))....)))))))))).....)>-->>>>>>--->>>>->>>)))))	3	-57.7	-53.4259	69.4444	-1	-1	NA	0.019802	0	0.664981	0	0	0.16879	0	0.119005	0
tae_C721	gi|38975776|gb|CK154557.1|CK154557 FGAS033259 Triticm aestivm FGAS: TaLt2 Triticm aestivm cDNA	GUCCUGUUGAUCGGGAGGGGU	NO	CGGTGAAACGGATCCTGTTCATCGGGAGGGGTCTGGCGTACCGCAAAACGGAGGAAACGACCTCCTACGGTCGAAACGGGGTCCTGTTGATCGGGAGGGGTGTGGCGTACCG	461	481	- [Negative strand]	24	21	112	449	560	(((((...((.(((((.((((((((.((((.((((.((.((((......(((((......)))))..))))))...))))->>>>->>>>>->>>->>>>>.))...)))))	4	-46.1	-41.1607	61.6071	-1	-1	NA	0.039604	1.34863	1.99494	1.38177	0.791343	0	0	0.119005	0
tae_C722	gnl|SRA|ERR016581.437193.2 GHY6XPR03CUOUA.2 length=1014	GUCGACCCGUUGGCUAGGCAG	NO	CGGGGCGTCGACCCGTTGGCTAGGCAGCTGAGGTTGCTGCCAGTCCACCCGAGTTCGAGTCTCG	228	248	+ [Positive strand]	4	21	64	221	284	((((((-<<<<-<<<-<<<<<-<<<<<(.......)))))))).)))..)).).))))))))))	2	-29.1	-45.4688	67.1875	-1	-1	NA	0.049505	0.192662	0	0.276354	0.395671	0	0.524169	0	0
tae_C723	gnl|SRA|ERR016581.531039.2 GHY6XPR04AOUG8.2 length=1015	GUCGCAGUCGGUCUCGUUGGU	NO	CAATTTTGACCACAAATTTAACCAGCGAGACCAACTGCGGCGGGAGAAAAAAATATATAATTAAAAACTTCTTTTGAATACGAATTCACCGATATAACTTTTTCTCCCGTCGCAGTCGGTCTCGTTGGTTAAATTTATGGTCAAAGTTG	515	535	+ [Positive strand]	8	21	149	406	554	((((((((((((.(((((((((((((((((((.((((((((((((((((((..(((((..((((((.....))))))....(....)....)))))..))))))))))>>>>>>>>->>>>>>>>>>>>))))))).))))))))))))	2	-81.4	-54.6309	36.9128	-1	-1	NA	0.009901	0.385324	0.443321	1.10541	0	0	0.524169	0	0
tae_C724	gnl|SRA|ERR016581.513160.2 GHY6XPR03E23ZP.2 length=878	GUCUCUUCUGUAGAAAUAGGCA	NO	TACAATGCAAGGCGCGTAGGAGAGGTGCTTGGAGAAATAAACCAGGCTTTCCTTAAGCATCGGTGCTTATTTGTACAGGGCAAACACTTAATTAGGGGCGTCTCTTCTGTAGAAATAGGCACTCGTGCTTCAGAAAAACCCGGTTTATTTTTCTAAGCACCTCCCTAAGCACCTTGCATTGTA	313	334	- [Negative strand]	5	22	183	250	432	((((((((((((.((.((((.((((((((((((((((((((((.((.(((.((.((((((.(((((((((((.(((((((.(.((.(((......))).>>->->>>>>>>->>>>>>>>>)).)))))).)).))).)).)))))))))))))))))))))))))).)).))))))))))))	4	-102.2	-55.847	44.8087	-1	-1	NA	0.009901	0.385324	0	0	0	0	0	0.476021	0
tae_C725	gi|32671362|gb|CD897071.1|CD897071 G174.104L17F010823 G174 Triticm aestivm cDNA clone G174104L17	GUCUGAUGCGCGGAGAUGGA	NO	GCGGCGGATCTCGGCGGCGTGGCGCTGTGGAGACTCAGCGTCTGATGCGCGGAGATGGACTCGTGC	379	398	+ [Positive strand]	2	20	66	339	404	(((.((((((((.(((.((((((((((.(....).))))>>>-->>>>>>->>>>>---.))))))	1	-31.2	-47.2727	69.697	-1	-1	NA	0.039604	0.192662	0	0.552707	0	0	0	0	0
tae_C726	gnl|SRA|ERR016533.41678.2 GG1XCTX01C8VHD.2 length=483	GUCUGGGUGGUGUAGUUGGU	NO	GTCTGGGTGGTGTAGTTGGTTATCACGCTAGTCTCACACACTAGTGGTCCCCAGTTCGAACCCGGGC	76	95	- [Negative strand]	1654	20	67	28	94	<<<<<<<<--<<-<--<<<-.(((..((((((.......)))))))))..)))..))).))))))))	3	-23.3	-34.7761	56.7164	-1	-1	NA	0.039604	37.1837	73.8129	22.9373	40.952	61.1021	29.3535	44.8649	10.7534
tae_C727	gnl|SRA|ERR016533.166069.2 GG1XCTX01CBPIH.2 length=514	GUCUGUCCGCUGGGAGAUGGU	NO	GCCAATCACCCAGACGGAGGCCAGGGAGCATTTGGTTACTGGGTCTGTCCGCTGGGAGATGGT	200	220	- [Negative strand]	8	21	63	199	261	((((.((.(((((.((((((((.((.(((.....))).)).)>>>-->>>>>>>>>->>>>>>	5	-28	-44.4444	60.3175	-1	-1	NA	0.019802	0.385324	0	0.276354	0	0.506371	0	0.23801	0.143379
tae_C728	gi|145260776|gb|EI670163.1|EI670163 TAACSP3AShA_0050K22R TAACSP3AShA Triticm aestivm genomic clone TAACSP3AShA_0050K22	GUCUGUUGGGUUGACACGGAU	NO	TTGTGTAACTCCCGGATACTGTAGGAGTGCTTTGGGTGTACCAAACGTCACAACGTAACTGGGTGACTATAAAGGTATACTACGGGTATCTCCGAAAGTGTCTGTTGGGTTGACACGG	760	780	+ [Positive strand]	13	21	118	660	777	(((((((((((.((((((((...(((((((((..((((((((..((((....))))...(((....)))....))))))))..))))).))))...)))>>>>>-->>>>>->>>>>>	4	-45.8	-38.8136	47.4576	-1	-1	NA	0.009901	0.770647	0.443321	0.276354	0.197836	0.33758	0.524169	0.357015	0
tae_C729	gi|145263661|gb|EI673039.1|EI673039 TAACSP3AShA_0090F09R TAACSP3AShA Triticm aestivm genomic clone TAACSP3AShA_0090F09	GUCUGUUGGGUUGGCACGGAU	NO	TCGTGCAACTCCCGGATGCCGTAGGAGTGCTTTGGGTGTGCCAAACGTCACAACGTAACTGGGTGACTATAAAGGTGCACTACGGGTATCTCCGAAAGTGTCTGTTGGGTTGGCACGGAT	386	406	+ [Positive strand]	10	21	118	286	403	(((((((((((.(((((((....(((((((((..((((..((..((((....))))...(((....)))....))..))))..))))).))))....))>>>>>-->>>>>->>>>>>	4	-47	-39.8305	54.2373	-1	-1	NA	0.009901	0.192662	0.664981	0	0	0.33758	0	0.595026	0
tae_C730	gnl|SRA|ERR016533.1253982.2 GG1XCTX02FCK8F.2 length=586	GUCUUGUCGGUAGGGUACGGU	NO	GTCTTGTCGGTAGGGTACGGTAGGTTAAGTTTTTTTAGTTAAATAACTACCGTTACCCCAACCAGTGGCGATAC	409	429	+ [Positive strand]	8	21	74	408	481	<<-<<<<<<<<-<<<<<<<<<((.((((.(......).))))....)))))).)))))..)))...))))).))	1	-23.5	-31.7568	43.2432	-1	-1	NA	0.039604	0.192662	0.22166	0.276354	0.989178	0	0.524169	0	0
tae_C731	gnl|SRA|ERR016581.1188930.2 GHY6XPR07IHRA6.2 length=891	GUGAAACGGACACCACGCGGA	NO	GCAAACGGATTTTTGTCTGTCTTGTGTCCGCTTTCTACCCATCCCCGGTCCAAGTTTGCGTCGCTTTTGGGGTGAAACGGACACCACGCGGACGAGCGGGCCGTCTGC	202	222	+ [Positive strand]	11	21	108	130	237	(((.((((...(((((((((...(((((((.((((..((((....(((..((....))..)))....))))-->>>>>>>>>>>--->>>>>))))....)))).)))	9	-43.9	-40.6482	58.3333	-1	-1	NA	0.009901	0.385324	0	0.276354	0.395671	0.506371	0.524169	0.595026	0
tae_C732	gi|25261407|gb|CA678025.1|CA678025 wlm12.pk0020.d2 wlm12 Triticm aestivm cDNA clone wlm12.pk0020.d2 5' end	GUGAACUCCAUGAUCGGCGC	NO	GTGAACTCCATGATCGGCGCCCAATCGGATTCGATCAGGGCGGGCGCGGGGGTTTCGGAGTTCG	35	54	+ [Positive strand]	5	20	63	35	97	<<<<<<<<--<<<<-<<<<((..((.(((...))).))..))))))...))))..))))))))	2	-28.1	-44.6032	63.4921	-1	-1	NA	0.029703	0	0.664981	0.276354	0.197836	0	0	0.119005	0
tae_C733	gnl|SRA|ERR016581.1419348.2 GHY6XPR08J4OZN.2 length=1437	GUGCCACGUAGGACAAGGCGU	NO	CACGCATCCATCACCGTCCAGTACTATATGCACGAATGTTGGCACAATCTGGCTAATTTTCTGTGCCACGTAGGACAAGGCGTGTGTGTGGTGTGTG	29	49	- [Negative strand]	32	21	97	14	110	((((((((((.(((((((..((.((((..(((((((.((((((........)))))).))).>>>>--->>>>->>-->>>>-))))).))))))))	6	-37.6	-38.7629	50.5155	-1	-1	NA	0.029703	0.385324	0.886642	0.829061	1.18701	0.16879	0.524169	1.78508	0.143379
tae_C734	gnl|SRA|ERR016533.90135.2 GG1XCTX01DXATV.2 length=545	GUGCCCCACGGUGGGUGCCA	NO	GTGCGCGTGCCCCACGGTGGGTGCCACCTGTCGTGGAAATATCACGTCAGATGTCCTAACGGAAGGACTTAGTCATGAGGCCAACGCATCTATGTGGTATCTTGAGAGGGGTTGAACGACGCAC	103	122	- [Negative strand]	6	20	124	4	127	((((((<<<<<<<-<---<<<<<<<<(..(.(((((.....))))).).(((((((....))..((.((((....)))).))...)))))...)))))))))...).)))))...))).)))))	1	-48.2	-38.871	55.6452	-1	-1	NA	0.029703	0.577986	0	0.552707	0.395671	0	0	0	0
tae_C735	gi|51661984|gb|CL900791.1|CL900791 CSHC0166 1639HC library Triticm aestivm genomic clone 1639HC0LF15	GUGCCGGAUAUGAGGCGUGCA	NO	GTCGGTCAGTCCAGACGTTTGTGCCGGATATGAGGCGTGCAGTTGGGTGATTTTCTGTCCATGCAGTAACCGGGCAACACGCCCACGCATTTGGACGCATCTGGGGTCCGAT	374	394	- [Negative strand]	2	21	112	302	413	(((((.(...(((((....(<<<<<<<<<-<<-<<<<<<--(((.(((......((((....))))..))).)))..))))))..)).)))))).))))))))).).)))))	1	-43.9	-39.1964	57.1429	-1	-1	NA	0.029703	0	0	0	0	0.506371	0	0	0
tae_C736	gnl|SRA|ERR016581.523281.2 GHY6XPR03EOS9D.2 length=908	GUGCGGACGGACGAGUUGGCC	NO	GGCCAGAATTATCCGCCGCTGAGTTGATGATCACCTCGGTGACGGTTGAAGCCGGTGCAGACGCCTGACCCGGCCGCGAGAGCGGACGGGCGTGTTGCCGTGGCGTGGTAAGCTGGTGCGGACGGACGAGTTGGCC	521	541	- [Negative strand]	3	21	136	520	655	((((((..(..(((((((((.((((....((((((((((..(((.........((((....)))).(.((((.((((....)))).))))).)))..))).)).))))).)))).>->>>>->>>>-->->>>>>>	1	-65.2	-47.9412	66.1765	-1	-1	NA	0.019802	0	0.664981	0.276354	0	0	0	0	0
tae_C737	gnl|SRA|ERR016533.871354.2 GG1XCTX02F1YEU.2 length=551	GUGCGGGCUGGCACAGAUGCA	NO	CTTTTGCGGGCCGGTGCGGGCTGGCACAGATGCAGACCCCCCAAACGGACCCGTAAAAAAGTATATTCGCGGAATATGCTTTTTTACGGGTCGGCTATGTGGGTTTTGCTCGGGTACAAGCGCAACGACCCGCAAACAG	343	363	+ [Positive strand]	5	21	139	329	467	((((((((((.((-<<<--<<<-<<---<<-<<<((.(((.((..(.(((((((((((((((((((((...))))))))))))))))))))).)...)).))).)))))))..))...)))))).)).)))))))).))	1	-68	-48.9209	55.3957	-1	-1	NA	0.009901	0	0.664981	0	0.395671	0.16879	0	0	0
tae_C738	gnl|SRA|ERR016533.910856.2 GG1XCTX02GIDPK.2 length=565	GUGCGUGAGUACCAUCGUCGAG	NO	GTGCGTGAGTACCATCGTCGAGATTGGTTTTCTCGTGCTGAGCCGTAAGGTTCAAACCCTCTACTTTGTGTACATCATGTGC	419	440	+ [Positive strand]	5	22	82	418	499	<--<<<<<<<<<<<--<<-<<<...((((.........((((((....))))))))))))).))..)).)))).)))))..)	4	-27.3	-33.2927	48.7805	-1	-1	NA	0.009901	0.192662	0	0	0.197836	0.16879	0	0.119005	0.286757
tae_C739	gnl|SRA|ERR016533.531336.2 GG1XCTX01A83MW.2 length=524	GUGGACACAAGACGGACGCAC	NO	CGCGTCTCCGCTTTCGTCCGCCTGCCGATCCATCCGGTCCATTTTGAGCCGGATTTGCATCGGCGTGGACACAAGACGGACGCACGCG	399	419	- [Negative strand]	5	21	88	395	482	(((((((((((((..((((((..((((((.(((((((..(.....)..)))))..)).))))))>>>>>>-->>>->>>>->->>)))	1	-44	-50	63.6364	-1	-1	NA	0.009901	0	0	0	0	0.506371	0	0.357015	0
tae_C740	gnl|SRA|ERR016533.809004.2 GG1XCTX02FNGCE.2 length=553	GUGGACACGGAUGCGGGAGGAC	NO	TTTTCCCGCATCCGTCTGCAGAAAGGGAGAGACCAGCCCGTGGACACGGATGCGGGAGGAC	357	378	- [Negative strand]	2	22	60	357	416	(((((((((((((((.(.((....(((.........)))->>->->>>>>>>>>>>>>>>	1	-30.2	-50.3333	61.6667	-1	-1	NA	0.009901	0	0.443321	0	0	0	0	0.119005	0
tae_C741	gnl|SRA|ERR016533.1173216.2 GG1XCTX02FY6Q0.2 length=522	GUGGACUUGAGUUGCUAAGGCA	NO	GCTTAGCACCTTTACATTGTGGACTTGAGTTGCTAAGGCATTTAATATGCTTAGCACCTCATCTAAGCACATTTGCATTTGGGGAGGTCTAAGCTAAGC	116	137	+ [Positive strand]	3	22	99	97	195	((((((((((((..((..-<<<<--<<<<-<<<<<<<-<<(.....)))))))))).)))))))).(((....)))...))..)))))....)))))))	2	-36.6	-36.9697	42.4242	-1	-1	NA	0.009901	0.577986	0	0	0	0	0	0.23801	0
tae_C742	gi|25195595|gb|CA617298.1|CA617298 wl1n.pk0019.g6 wl1n Triticm aestivm cDNA clone wl1n.pk0019.g6 5' end	GUGGACUUGCCCGAUGAUCGGC	NO	CAAAGCATGGACTTTGGTGGACTTGCCCGATGATCGGCAAGCCATTTAGATAAATGGATCTTTAAGAAGAAGACAGACGTGGACGGTAATGTCACCGTCTATGAAGCTCGACTTGTGGCGAAGAGTTTTTCACAAGTTCAATGAGTTG	338	359	- [Negative strand]	3	22	148	227	374	(((..(((((((((((<--<<<<<<<<<<<-<-<<<<<...((((((....)))))).(((((.....)))))....((((((((((......))))))))))..)).))))))).)))...)))))..))).)))))).)))..)))	1	-47.4	-32.027	44.5946	-1	-1	NA	0.029703	0.192662	0.443321	0	0.197836	0	0	0	0
tae_C743	gnl|SRA|ERR016581.459772.2 GHY6XPR03C4JDW.2 length=1150	GUGGCUGUAGUUUAGUGGUGAG	NO	TGTGGCTGTAGTTTAGTGGTGAGTAATTCCGACGTTGTGGCCGTTGAGGTACCTGTGCTCGAACTCCAGCAGCCACA	417	438	+ [Positive strand]	36	22	77	415	491	(<<<<<<<<-<---<<<--<<<<((((..(((((.......)))))..)).....)))))).))).).)))))))))	4	-26.5	-34.4156	53.2468	-1	-1	NA	0.039604	2.69727	1.32996	1.65812	2.7697	0	1.57251	0	0
tae_C744	gi|194327179|gb|FM197384.1|FM197384 FM197384 Triticm aestivm cv. Chinese Spring High-Cot Triticm aestivm genomic clone HC-6_G08_A_056.ab1	GUGGGACCGCAGUUGAGAGCA	NO	TGGAACTTGCTTTGTCTTGCGTTTTCACTCGCTTGTGGGACCGCAGTTGAGAGCAAACCG	226	246	+ [Positive strand]	2	21	60	191	250	(((...(((((((...(((((.(..(((......>>>-->->>>>>--->>>>>>).)))	1	-20.4	-34	51.6667	-1	-1	NA	0.019802	0	0.22166	0	0.197836	0	0	0.119005	0
tae_C745	gnl|SRA|ERR016533.238088.2 GG1XCTX01D62LF.2 length=538	GUGGGACUAAUUGCGGGGUGCA	NO	TGCGGGTTTGTGGGACTAATTGCGGGGTGCATCTAAAAAAGTTCTTGTTTGATTGTTTAATAGTAGATGAATGAATTAGACACACCCGTTAAAATTAGGCTCACTCGCA	87	108	+ [Positive strand]	3	22	109	77	185	(((((((..--<<<-<<<<<<<<<<<<<<--(((((....((((..((((.(((((...)))))))))))))...)))))))).)))))...)))))).))))))))))	2	-30.6	-28.0734	39.4495	-1	-1	NA	0.009901	0	0.22166	0	0.197836	0.33758	0	0	0
tae_C746	gnl|SRA|ERR016533.1253415.2 GG1XCTX02I7UAQ.2 length=554	GUGGGCCUUUGCGUUGACGUC	NO	GTGTGGGCCTTTGCGTTGACGTCGACATGTACGAGTACAACTCGTTTACTTGTCCTCCAAGGACTCTTATGTATTGCCCTCAT	82	102	+ [Positive strand]	31	21	83	79	161	((<-<<<<---<<<<<-<<-<<<((((.(((((((.....)))))..)).)))).......)))))..)))))..)))).)))	11	-25.41	-30.6145	48.1928	-1	-1	NA	0.009901	0.192662	0.22166	0.276354	0	1.18153	1.04834	2.14209	0.286757
tae_C747	gi|147914575|gb|ER778914.1|ER778914 TAACSP3AShA_0115A08R TAACSP3AShA Triticm aestivm genomic clone TAACSP3AShA_0115A08	GUGGGUGAGUAGAGGGAUGGC	NO	ACTAGTTCGGCTGCGGTGTGAGGCTGCCGTCGCCGCAGAATAACAAGGGGAGTGGGTGAGTAGAGGGATGGCCTGGCCAGCGGTGGGAGTAGT	411	431	+ [Positive strand]	12	21	93	359	451	((((.(((.(((((.(.((.((((((((.(((((((...((..(....)..>>-->>>->>->>->>->>>>)).))).))))).))).))))	6	-36.5	-39.2473	62.3656	-1	-1	NA	0.009901	0.385324	0	0.276354	0.791343	0.33758	0	0.476021	0
tae_C748	gnl|SRA|ERR016581.412551.2 GHY6XPR03CQDX7.2 length=1036	GUGGGUGGGGCGAGGAGGAG	NO	CGGGTGGGTGGGGCGAGGAGGAGGGGTATTCGGGGCACGGGCGGCCCCAGGATACTCCGATTCGTCGTTCGTCGTTACCCG	611	630	+ [Positive strand]	2	20	81	607	687	(((<<<<<--<<<<<<-<<<--<(((((((((((((.(....)))))).)))))))))..))).))))))..).)))))))	1	-45.5	-56.1728	69.1358	-1	-1	NA	0.009901	0	0	0	0	0	0	0	0.430136
tae_C749	gnl|SRA|ERR016533.366693.2 GG1XCTX01BEKE2.2 length=499	GUGUGACAUGAGUAGGGGGCAG	NO	GCGTGTGTGACATGAGTAGGGGGCAGCTCACACGAGTTGTGTGTGGACGAATATAGAATTGTCCACACGTGTGGGCGCAGCTACTTTGTGTCACACGTCC	416	437	- [Negative strand]	5	22	100	341	440	(..(<<<<<<<<--<<<<<---<<-<(((((((.......((((((((((........))))))))))))))))))))..)))).)..)))))))))..)	1	-49.11	-49.11	54	-1	-1	NA	0.009901	0.192662	0.22166	0	0	0.16879	0	0.357015	0
tae_C750	gnl|SRA|ERR016581.19367.2 GHY6XPR01AY4RI.2 length=886	GUGUGACGUACGACCAGAAGCA	NO	TTGAAAAAATGTGTGACGTACGACCAGAAGCAACTCCGTGCTTTATTAGTACTAGTAAATATGCCCGTGCGTTGCAACGGGATACCAAATTGCTTAGGTGTGCTTCTCGATTTCAA	408	429	- [Negative strand]	4	22	116	323	438	((((((....-<<-<<-<<<<-<<<--<<<<<(....(((((.....)))))...........(((((((...)).)))))........)))))).))))))).)).)).))))))	1	-30.7	-26.4655	42.2414	-1	-1	NA	0.039604	0	0.22166	0	0.197836	0.33758	0	0.119005	0
tae_C751	gnl|SRA|ERR016533.90715.2 GG1XCTX01DK9RK.2 length=511	GUGUGAGAGAACGUUGGGGGAC	NO	TATCCGTGTGAGAGAACGTTGGGGGACGTGTCTCCTGTAGTTCAGACAATTTGGAATGCTGCTGACATGGTTCACGATGATTTCCCATATTGATA	381	402	- [Negative strand]	43	22	95	312	406	((((.<<<<<-<<<<-<<<<<--<<<<(((((..(.(((.((((((...)))))).))).)..))))).)))).))))).)))).))))).))))	4	-29.5	-31.0526	45.2632	-1	-1	NA	0.039604	0.385324	0.443321	0.552707	1.18701	0.675161	0	3.21314	0.143379
tae_C752	gnl|SRA|ERR016533.307265.2 GG1XCTX01CY30W.2 length=505	GUGUGAUGGCGUUGAACGGAA	NO	TACAGTTAAGGAGAGTGATGACGTTGAGTTCGGGTAACTCTTATATGTGGCATCCAATATGTGAGTTGTTCACTTTCACACAAACAGTTATCAGTGTGTGATGGCGTTGAACGGAAACTCCAAAGTTGGAAGCACAAAGTAGAGTAATGAGGAACTTAATTTTGCTCAAGTATTGACTGTG	367	387	+ [Positive strand]	2	21	181	271	451	(((((((((...(((..(....(((((((((..((.(((((....((((.(.((((((.((.((((((((((((.(((((((............)>>>>>>->>--->>>>>--->))))))..)))))).)))))....))))).))...))))))))).)..))).....)))))))))	1	-56.1	-30.9945	39.779	-1	-1	NA	0.009901	0	0	0	0	0	0	0.357015	0
tae_C753	gnl|SRA|ERR016533.1209149.2 GG1XCTX02IGIY0.2 length=510	GUGUGCCAUGUAGGACGGGGC	NO	GTGTGCCATGTAGGACGGGGCTGGTGTGTGGGCGTTGAAGAGTTCGCCCACACGTCCAACAGCACACGTTTTGCTAGCTGCGC	342	362	- [Negative strand]	7	21	83	279	361	<<<<<<---<<<<<<<<--<<((.((((((((((..........)))))))))).....))))...))))))))..)).))))	1	-37.6	-45.3012	60.241	-1	-1	NA	0.009901	0.192662	0.22166	1.10541	0.197836	0	0	0.119005	0
tae_C754	gnl|SRA|ERR016581.1025314.2 GHY6XPR06I4QED.2 length=950	GUGUGGCGCCUAGAUGUCGGG	NO	CGTGTAGCGCCCGACATTCAAGCGCTGCACAGTGTAGTGTGGCGCCTAGATGTCGGGCGCTACATG	501	521	- [Negative strand]	5	21	66	491	556	(((((((((((((((((..(.((((..(((......>>>-->>>>->-->>>>>>>>)))))))))	2	-49.4	-74.8485	60.6061	-1	-1	NA	0.009901	0.192662	0	0	0.395671	0.33758	0.524169	0	0
tae_C755	gnl|SRA|ERR016581.1281895.2 GHY6XPR08F6WVX.2 length=688	GUGUGGCGCCUAGCUGUCGGG	NO	CACGCTGGCAGGAGGTGCGACGCCTAAGGCAGAGGCGCTGCATAGTGGTGTGTGGCGCCTAGCTGTCGGGCGCCACACAAAAGGGTCAGCAGAGTG	260	280	+ [Positive strand]	3	21	96	210	305	(((((((((.....(((.(.(((((..(((((((((((..((((....)>>>-->>>>>>-->>>>>>>>)).).)))......))))))...)))	2	-47.9	-49.8958	64.5833	-1	-1	NA	0.009901	0	0	0	0.395671	0.16879	0	0.119005	0
tae_C756	gnl|SRA|ERR016533.643050.2 GG1XCTX02I6N29.2 length=505	GUGUGGUGUGAGCAGGAGGCA	NO	GTGTGTGGTGTGAGCAGGAGGCAGCCCACACGGGCTATGCGTGGGCGGATATTAGAATTGCCCACACGTGTGGGCGCGGCTACTTTGTGCCACACAC	231	251	- [Negative strand]	11	21	97	156	252	((<<<<<<<<--<<--<<--<<-(((((((((.((...))((((((((.........)))))))).)))))))))))..))..))..))))))))))	5	-49.4	-50.9278	60.8247	-1	-1	NA	0.009901	0.385324	0	0.276354	0	0.675161	0	0.595026	0
tae_C757	gi|20084944|gb|BJ264722.1|BJ264722 BJ264722 Y. Ogihara npblished cDNA library	GUGUUGAACAAGUAGGCGUA	NO	GCCGTATGCCTACTTTTTTTGAAACATTTCCCGGTTGTTTTGGTAGATGAGGAGGGAATTGTTAGAGCAGACGTTCCTTTTAGAAGAGCAGAATCCAAATATAGTGTTGAACAAGTAGGCGTAACGGT	592	611	- [Negative strand]	7	20	128	586	713	(((((((((((((((.(((...((((((....((..((((((.(.....((((((((.((((....))))...)))))))).....).))))))))......)>>>>>>>>->>>>>>>>>>-)))))	6	-38.9	-30.3906	41.4062	-1	-1	NA	0.019802	0.192662	0	0.552707	0	0.33758	0.524169	0.23801	0
tae_C758	gnl|SRA|ERR016581.524312.2 GHY6XPR03E1PSC.2 length=903	GUGUUGUGUUGGCUGUGUGCAU	NO	GTGTTGTGTTGGCTGTGTGCATCCTAGTTATGCAGAGATCGGGTGTGTACTCATGATGATTGTATCGCTTGATGCTACACTGAGTCAATAAAATCAC	332	353	+ [Positive strand]	4	22	97	331	427	<<<---<<<<<<<<<<<<<<<<(..(((.((((((..(((((((....))))..)))..)))))).))).))))).))))..))))))))....)))	3	-31.8	-32.7835	43.299	-1	-1	NA	0.049505	0.192662	0.443321	0.276354	0.197836	0	0	0	0
tae_C759	gi|51665784|gb|CL902669.1|CL902669 CSHC2044 1639HC library Triticm aestivm genomic clone 1639HC10P24	GUUCGUGACGAACCGGUACUAA	NO	CTTTAGCGCCGGTTCGTGACGAACCGGTACTAAGGGGGGGGGGGGCTTTAGTCCCCACTCTTTAGTTCTGGTTGCCGAACCGGCACTAAAG	516	537	- [Negative strand]	10	22	91	457	547	((((((.((((<<<<<-<-<-<<<<<<-<<<<<((((...((((((....)))))).))))))))).))))))))))))))))).))))))	3	-56.5	-62.0879	58.2418	-1	-1	NA	0.009901	0.577986	0	0.276354	0	0.16879	0	0.714031	0
tae_C760	gi|145264502|gb|EI673880.1|EI673880 TAACSP3AShA_0100B14F TAACSP3AShA Triticm aestivm genomic clone TAACSP3AShA_0100B14	GUUCUGAUCGUUUGGGGGUA	NO	CCCCAAGATGGGATCTCGTGGATACAGAAAGTTGCGGCGGTGCAATTAGGTTTTTGGCTCATGTTCTGATCGTTTGGGGGTA	332	351	- [Negative strand]	4	20	79	334	412	(((((.(((.(((...(((((...((((((((((((....))))))....))))))..))))>->>>->>>--->>>>>	2	-25.7	-32.5316	50.6329	-1	-1	NA	0.029703	0	0.443321	0	0.395671	0	0	0.119005	0
tae_C761	gi|70671393|gb|DQ093282.1|DQ093282 DQ093282 Triticm aestivm BAC DNA Triticm aestivm genomic clone 77E3-F15-M13f	GUUGAUCUGUGGAGGAGGCUC	NO	GCACTCATTGTTGATCTGTGGAGGAGGCTCGACGTTGCACCCTCCTTTCTTCTTCAAGCCAGAAGTCGACATTGCTTCCTCACACGTAGTATCGTGCCTAGCCTCTAATCTAGCAACAAGTGC	280	300	- [Negative strand]	7	21	123	186	308	(((((..((<<<<<<---<<<<<<<<<<-<((..((((......(((........)))...(((((.......))))).......))))..))).))))..))))))))).)))))..)))))	2	-35.5	-28.8618	50.4065	-1	-1	NA	0.039604	0.192662	0.443321	0.276354	0.395671	0	0.524169	0.119005	0
tae_C762	gi|194328166|gb|FM198370.1|FM198370 FM198370 Triticm aestivm cv. Rennin methylation-filtered Triticm aestivm genomic clone FRBA001F004K06K0.ABD	GUUGGGGAGGGAGAAGGAGGC	NO	GTGTTGGGGAGGGAGAAGGAGGCAACCAAAGGCCAGGGCACACGGTATGAAGTCCCTCCTCTCCCCCCACTATAT	444	464	- [Negative strand]	3	21	75	391	465	((<<--<<<-<<<<<<-<<<<<<((((....((....))....))).)).....))))))))))))))...))))	1	-31.3	-41.7333	58.6667	-1	-1	NA	0.049505	0	0	0	0	0.675161	0	0	0
tae_C763	gnl|SRA|ERR016581.77521.2 GHY6XPR01B6B7Y.2 length=827	GUUGGGUCGGCGCGUUGGGC	NO	GTCCGCGCCGTCGCATTTCAAGCGCTATTTTGGGCCGGAAATGGGTCGGCCCGGGATGGCCAGGCGGCGAGTGTTTGGGTTGGGTCGGCGCGTTGGGC	570	589	+ [Positive strand]	8	20	98	491	588	((((((((((.(.((.((((((((((((((((((((((.......)))))))))))).(((....))).)))))))))>->>->->>>>>>--->>>>	7	-51.7	-52.7551	67.3469	-1	-1	NA	0.009901	0.192662	0	0.552707	0.791343	0	1.04834	0	0
tae_C764	gnl|SRA|ERR016581.1036759.2 GHY6XPR06JBX2N.2 length=858	GUUUGGAUCGGCGCGUUGGGC	NO	GGAATAGGTCGGCAGGCGGACGAAAAGCGGACGCGCGTCCGTTTGGATCGGCGCGTTGGGCCGACTTTTCT	297	317	+ [Positive strand]	16	21	71	256	326	((((.((((((((.(((((.(((.((((((((....))))>>>>--->>>->->>>>-->>))))))))))	4	-34.2	-48.169	63.3803	-1	-1	NA	0.009901	0	0.443321	0.276354	0	0.506371	0.524169	1.07105	0.143379
tae_C765	gnl|SRA|ERR016581.331310.2 GHY6XPR02E38BJ.2 length=751	GUUUGGGUCGGCCAGGCGGACG	NO	GTTCGTTTGGGTCGGCCAGGCGGACGGGCGCGTTCACATTCTCAAATAGGTCGGTTTGACCGCCCAACGGACGGCTGATCCAAATGTGC	410	431	+ [Positive strand]	5	22	89	405	493	((.(<<<<<<<<<<<<<---<-<--<((((.(((.((..(((.....)))...))..))))))))..).)..)))))))))))))).))	4	-37.2	-41.7978	59.5506	-1	-1	NA	0.019802	0.385324	0	0.276354	0.395671	0	0.524169	0	0
tae_C766	gi|147912503|gb|ER776842.1|ER776842 TAACSP3AShA_0035P13R TAACSP3AShA Triticm aestivm genomic clone TAACSP3AShA_0035P13	GUUUGGGUCGGCGCGUUGGGC	NO	CGGTTTGAGTTTGGGTCGGCGCGTTGGGCCGCCATTTTTGTCCGTGCCGACCCAACCGGACGCG	690	710	- [Negative strand]	88	21	64	654	717	(((((((.<<<-<<<<<<<<<<---<<<<..........)))))))))))))))))))))).))	1	-30.8	-48.125	65.625	-1	-1	NA	0.029703	0.770647	1.32996	1.38177	1.58269	6.41403	3.66919	2.3801	0.716893
tae_C767	gnl|SRA|ERR016581.389257.2 GHY6XPR03BNK44.2 length=966	GUUUGGGUCGGCGCGUUGGGU	NO	GACCGAAAATGGGTCGGCGCAGACGCCAGGCGGACACGATTTAAGTTTGGGTCGGCGCGTTGGGTC	349	369	+ [Positive strand]	6	21	66	304	369	((((...((((.((((((.(((((......((....))......>>>>>->>>>>>->>>>->>>)	4	-28	-42.4242	62.1212	-1	-1	NA	0.009901	0.192662	0.22166	0	0	0.506371	0	0.357015	0
tae_C768	gnl|SRA|ERR016581.404802.2 GHY6XPR03BRGQU.2 length=904	GUUUGGGUCGGCGUGUUGGGC	NO	GCGTCGTTTGGGTCGGCGTGTTGGGCCGACTTTTCTGGTCCACACCGGGCCCAAACGGCGC	323	343	+ [Positive strand]	10	21	61	317	377	(((((<<<<<<<<<-<-<<<<-<<<<((.......))))))))))).))))))))))))))	6	-41.2	-67.541	67.2131	-1	-1	NA	0.009901	0	0.664981	0.276354	0.197836	0.675161	0	0.23801	0.143379
tae_C769	gi|49521531|gb|AL815830.1|AL815830 AL815830 j:122 Triticm aestivm cDNA clone B09_j122_plate_10	GUUUGGUCGUAGUCGCGGCA	NO	CTGCCGTGCTCCCTCACTCTAGGCCCTGGGGCTCGTTCTNGGGGCCAAGTTTGGTCGTAGTCGCGGCAG	121	140	- [Negative strand]	2	20	69	119	187	(((((((((((..(((..((.((((((.(((.....))).)))))).)>-->>>-->->>->>>>>>>)	1	-31.3	-45.3623	65.2174	-1	-1	NA	0.039604	0	0.22166	0.276354	0.197836	0	0	0	0
tae_C770	gnl|SRA|ERR016581.955348.2 GHY6XPR06HAWDI.2 length=957	UAAAGAUAAGACGUUUUGGCA	NO	CTCCGTTCCTAAAGATAAGACGTTTTGGCAGTTTAATTTAAACTGCCAAAACGTCTTACATTTAAGAATAGAG	309	329	- [Negative strand]	2	21	73	265	337	(((..(((.<<<<--<<<<<<<<<<<<<<<(((((...))))))))))))))))))))..)))).)))..)))	1	-37.3	-51.0959	34.2466	-1	-1	NA	0.009901	0	0	0	0	0.506371	0	0	0
tae_C771	gnl|SRA|ERR016533.1170269.2 GG1XCTX02JZCOX.2 length=566	UAAAUGUAAGAUGUUUUGGCA	NO	TTTCTAAATGTAAGATGTTTTGGCAGTTCAAATTAAACTGCCAAAACGTCTTACATTTAGGAA	350	370	+ [Positive strand]	13	21	63	345	407	((((<<<<<<<<<<<<<<<<<<<<<(((.......))))))))))))))))))))))))))))	4	-38.7	-61.4286	30.1587	-1	-1	NA	0.009901	0	0	0	0	1.35032	0	0.833036	0
tae_C772	gnl|SRA|ERR016533.737659.2 GG1XCTX02GZ2TS.2 length=567	UAAAUUAACUGAUGGGAUGGG	NO	GCCTTGATGTTAAATTAACTGATGGGATGGGTCACTATAAACATTTAATTGTCTTAAATGTATATAGTGCTCCCTCCTATTAGTTGAATTAACCTCGAGGT	71	91	+ [Positive strand]	26	21	101	60	160	(((((((.((<<<-<<<<<<<<<<<<<-<<<.(((((((.((((((((.....)))))))).)))))))..)))))))))))))))).))))).)))))))	11	-50.8	-50.297	34.6535	-1	-1	NA	0.009901	0	0	0	0.197836	1.6879	0.524169	1.78508	0
tae_C773	gnl|SRA|ERR016533.935431.2 GG1XCTX02HU6CP.2 length=527	UAAGAAGCAAAUAGCACAUG	NO	GGCCTACCTCCATGCGGGGAATCGCCTCGAGGTAAGAAGCAAATAGCACATGCAGGAGGTAAGAAGCAAAGCGAATGTGTGTGCTCTTTCCTTATTACCCTCGAGCCGACTCCCGAAACCGGAGGTGGGTC	234	253	+ [Positive strand]	117	20	131	201	331	(((((((((((...(((((..(((.(((((((<<<-<<<-<<<-<<<<<<<<((...(.(.........).)...)))))))))).))).))).))).))))))).))).))))).....)))))))))))	1	-60.4	-46.1069	54.9618	-1	-1	NA	0.009901	0.192662	0.443321	0	0.395671	9.28346	0	4.87921	2.43744
tae_C774	gi|239862333|gb|GR304718.1|GR304718 WRIS_5341 cDNA library of a compatible interaction between stripe rst (Pccinia striiformis) and wheat Triticm aestivm cDNA 5'	UAAGACAAGUAAUUCGGGACG	NO	CCTCCTTAAGTTACTTGTCTCTAAATTTGTCTAGATACCTATGTACTTGACACAAAAACATGTCTAGGTACATTTGTATCTAACAAATGTAAGACAAGTAATTCGGGACGG	440	460	+ [Positive strand]	8	21	111	350	460	((((((..((((((((((((....((((((.(((((((..((((((((((((........)))).))))))))..))))))))))))).-->>>>>>>>>>>>->>>>->)	2	-45.2	-40.7207	35.1351	-1	-1	NA	0.009901	0.192662	0.22166	0	0	0.16879	1.57251	0.357015	0
tae_C775	gi|93738355|gb|CJ541433.1|CJ541433 CJ541433 Y.Ogihara npblished cDNA library Wh_EM Triticm aestivm cDNA clone rwhem17l12 3'	UAAGUUUCUUAGAUACUGGUA	NO	GGGCAATGTTTTCTTGTTAAGTTTCTTAGATACTGGTAATCAAGGTAGGAATCTTGCAAGTTTACGAATCGAGTTCAACAGATGGCTTATAAGGTATCTAAGTTGATTACTAGTGTCTAAGCAACTTTGCAAGAGAAGCATTGCTC	140	160	- [Negative strand]	3	21	146	31	176	(((((((((((((((((-<<<<<-<<<<<<<<<<<<<<(((((..((((.((((((.(((((.....(((..........)))))))).)))))).))))..))))))))))))))))))).))))).))))))).))))))))))	1	-65	-44.5206	36.9863	-1	-1	NA	0.009901	0.192662	0	0	0	0.16879	0	0.23801	0
tae_C776	gnl|SRA|ERR016581.112174.2 GHY6XPR01DII1B.2 length=1042	UAAUAUAAGAGCGUUUGGAUC	NO	TACTCCCTCTGTAAACTAATATAAGAGCGTTTGGATCACTAAACTAGTGATCTAAACGCTATTATATTTCTTTACGGAGGAGTA	322	342	+ [Positive strand]	22	21	84	305	388	((((((.((((((((.-<<<<<<<-<<<<<<<<<<<<((((...)))))))))))))))).)))))))..))))))))))))))	1	-46	-54.7619	34.5238	-1	-1	NA	0.009901	0	0	0	0	3.03822	0	0.952041	0
[truncated: 267 more rows]

## Sheet: S5.1
Additional Table 5.1. List of wheat miRNA sequences mapping onto genome sequence of ancestral species (Aegilops speltoides, Triticum urartu and Aegilops tauschii). The table contains precursor information along with the total abundance of miRNA sequence.
[truncated: 124 more rows]

[truncated: 9 more sheets: S5.2, S5.3, S5.4, S6.1, S6.2, S6.3, S7.1, S7.2, S8]
